# Supplementary material for: Compensatory evolution to DNA replication stress is robust to nutrient availability
Source: Mol Syst Biol. 2025 Jun 26;21(10):1325–50. doi: 10.1038/s44320-025-00127-z (PMC12494895; doi:10.1038/s44320-025-00127-z)
Supplement: Supplementary file 1 — Table EV1 [file 44320_2025_127_MOESM1_ESM.xlsx]

## Sheet: Sheet1
Strain ID	Genotype	Notes
yMF1055	Mat alpha, ADE2; can1;prACT-Citrin-LEU2;his3-11,15;ura3-1;trp1-1; RAD5+; YEL068C::CAN1/URA3	Ancestor WT
yMF1056	Mat alpha, ADE2; can1;prACT-Citrin-LEU2;his3-11,15;ura3-1;trp1-1; RAD5+; YEL068C::CAN1/URA3; ctf4D::KanMX6	Ancestor ctf4∆
yMF1176	Mat alpha, ADE2; can1 ;prACT-Citrin-LEU2;prACT-Cerulean-HIS3;ura3-1;trp1-1; RAD5+; YEL068C::CAN1/URA3	Transformed 1055 with Cerulean on actin promoter: pMF27 linearized by AgeI - reference WT for relative fitness
yMF1265	Mat alpha, can1; ADE2,112; his3-11,15; ura3-1; trp1-1; RAD5+yel068c::CAN1/URA3; prACT-Citrin-LEU2; ixr1D::Ble	ixr1D single mutant
yMF1269	Mat alpha, can1; ADE2,112; his3-11,15; ura3-1; trp1-1; RAD5+yel068c::CAN1/URA3; prACT-Citrin-LEU2; ctf4D::KanMX; ixr1D::Ble	ixr1D ctf4D double mutant
yMF1311	Mat alpha, can1; ADE2,112; his3-11,15; ura3-1; trp1-1; RAD5+yel068c::CAN1/URA3; prACT-Citrin-LEU2; rad9D::HIS3	rad9D
yMF1312	Mat alpha, can1; ADE2,112; his3-11,15; ura3-1; trp1-1; RAD5+yel068c::CAN1/URA3; prACT-Citrin-LEU2; ctf4D::KanMX; rad9D::HIS3	rad9D ctf4D double mutant
yMF1319	Mat alpha, can1; ADE2,112; his3-11,15; ura3-1; SCC2::TRP1; RAD5+yel068c::CAN1/URA3; prACT-Citrin-LEU2	SCC2 amplification
yMF1313	Mat alpha, can1; ADE2,112; his3-11,15; ura3-1; SCC2::TRP1; RAD5+yel068c::CAN1/URA3; prACT-Citrin-LEU2; ctf4D::KanMX	SCC2 amplified with ctf4D
yMF1340	Mat alpha, can1; ADE2,112; his3-11,15; ura3-1; SCC2::TRP1; RAD5+yel068c::CAN1/URA3; prACT-Citrin-LEU2; med14-H919P	med14 point mutation
yMF1342	Mat alpha, can1; ADE2,112; his3-11,15; ura3-1; SCC2::TRP1; RAD5+yel068c::CAN1/URA3; prACT-Citrin-LEU2; ctf4D::KanMX; med14-H919P	med14 point mutation ctf4D double mutant
yMF1316	Mat alpha, can1; ADE2,112; his3-11,15; ura3-1; SCC2::TRP1; RAD5+yel068c::CAN1/URA3; prACT-Citrin-LEU2; ctf4D::KanMX; ixr1D::Ble; rad9D::HIS3	quadruple mutant
yMF	Mat alpha, can1; ADE2,112; his3-11,15; ura3-1; SCC2::TRP1; RAD5+yel068c::CAN1/URA3; prACT-Citrin-LEU2; ctf4D::KanMX; ixr1D::Ble; rad9D::HIS3; med14-H919P	quintuple mutant
yMF1670	Mat alpha, ADE2; can1;prACT-Citrin-LEU2;his3-11,15;ura3-1;trp1-1; RAD5+; YEL068C::CAN1/URA3; dun1D::hphMX4	dun1D single mutant
yMF1671	Mat alpha, ADE2; can1;prACT-Citrin-LEU2;his3-11,15;ura3-1;trp1-1; RAD5+; YEL068C::CAN1/URA3; dun1D::hphMX4; med14-H919P	dun1D med14 double mutant
	Mat alpha, ade2-1; ura3-1; his3-11,15; trp1-1; leu2-3,112, can1-100 SEN1::sen1-3-2TAP::hphMX4	sen1-3 single mutant, kindly provided by Dr. Rowin Appanah
	Mat alpha, ade2-1; ura3-1; his3-11,15; trp1-1; leu2-3,112, can1-100 SEN1::sen1-3-2TAP::hphMX4; med14-H919P	sen1-3 med14 double mutant
yMF1672	Mat alpha, ADE2; can1;prACT-Citrin-LEU2;his3-11,15;ura3-1;trp1-1; RAD5+; YEL068C::CAN1/URA3; chl1D::hphMX4	chl1D single mutant
yMF1673	Mat alpha, ADE2; can1;prACT-Citrin-LEU2;his3-11,15;ura3-1;trp1-1; RAD5+; YEL068C::CAN1/URA3; chl1D::hphMX4; med14-H919P	chl1D med14 double mutant
yMF1621	Mat alpha, ADE2; can1;prACT-Citrin-LEU2;his3-11,15;ura3-1;trp1-1; RAD5+; YEL068C::CAN1/URA3; rnh01::hphMX4; rnh201::NatMX4	RNaseH double mutant
yMF1622	Mat alpha, ADE2; can1;prACT-Citrin-LEU2;his3-11,15;ura3-1;trp1-1; RAD5+; YEL068C::CAN1/URA3; rnh01::hphMX4; rnh201::NatMX4; med14-H919P	RNaseH med14 triple mutant
yMF1648	Mat alpha, ADE2; can1;his3-11,15;ura3-1;trp1-1; RAD5+; URA3::pESC-pGAL-RNR1	WT pGAL overexpression of RiboNucleotide Neductase (RNR) 1
yMF1647	Mat alpha, ADE2; can1;his3-11,15;ura3-1;trp1-1; RAD5+;URA3::pESC-pGAL-rnr1-D57N	WT pGAL overexpression of mutant RNR
yMF1662	MATa, RAD5+, ura3-1, ade2-1,trp1-1::BrdU-INC::TRP1 ,leu2-3,112::lacO::LEU2, his3-11,15::GFP-LacI::HIS3, hxt13D::ADE2, prACT-mCherry::hphMX4, ctf4D::Ble, URA3::pESC-pGAL-RNR1	ctf4D pGAL overexpression of RiboNucleotide Neductase (RNR) 1
yMF1666	MATa, RAD5+, ura3-1, ade2-1,trp1-1::BrdU-INC::TRP1 ,leu2-3,112::lacO::LEU2, his3-11,15::GFP-LacI::HIS3, hxt13D::ADE2, prACT-mCherry::hphMX4, ctf4D::Ble, URA3::pESC-pGAL-rnr1-D57N	ctf4D pGAL overexpression of mutant RNR
yMF1668	MATa, RAD5+, ura3-1, ade2-1,trp1-1::BrdU-INC::TRP1 ,leu2-3,112::lacO::LEU2, his3-11,15::GFP-LacI::HIS3, hxt13D::ADE2, prACT-mCherry::hphMX4, ctf4D::Ble, ixr1D::KanMX, URA3::pESC-pGAL-RNR1	ctf4D ixr1D pGAL overexpression of RiboNucleotide Neductase (RNR) 1
yMF1669	MATa, RAD5+, ura3-1, ade2-1,trp1-1::BrdU-INC::TRP1 ,leu2-3,112::lacO::LEU2, his3-11,15::GFP-LacI::HIS3, hxt13D::ADE2, prACT-mCherry::hphMX4, ctf4D::Ble, ixr1D::KanMX, URA3::pESC-pGAL-rnr1-D57N	ctf4D ixr1D pGAL overexpression of mutant RNR
