# Supplementary material for: Compensatory evolution to DNA replication stress is robust to nutrient availability
Source: Mol Syst Biol. 2025 Jun 26;21(10):1325–50. doi: 10.1038/s44320-025-00127-z (PMC12494895; doi:10.1038/s44320-025-00127-z)
Supplement: Supplementary file 3 — Dataset EV1 [file 44320_2025_127_MOESM3_ESM.xlsx]

## Sheet: INDEX
INDEX	Dataset for Fig EV1
Sheet1	Expression data, statistical analysis results and log2 fold change of 4338 genes
Sheet2	List of 90 downregulated genes
Sheet3	Gene Ontology enrichment of downregulated genes

## Sheet: Sheet1
gene_id	gene_name	TID_3IAA_A	TID_3IAA_B	TID_3IAA_C	TID_DMSO_A	TID_DMSO_B	TID_DMSO_C	baseMean	log2FoldChange	lfcSE	stat	pvalue	padj	- Log10 paj
YAL001C	TFC3	107.52	115.99	110.6	101.31	134.16	111.27	113.178	-0.084591	0.195777	-0.432078	0.665685	0.999879	5.24486e-05
YAL002W	VPS8	55	60.39	65.13	55.78	77.97	62.62	62.7034	-0.165905	0.257047	-0.645428	0.51865	0.999879	5.24486e-05
YAL003W	EFB1	263.52	224.43	192.79	348.59	317.35	266.7	268.59	-0.497357	0.150541	-3.3038	0.000953845	0.0272222	1.56508
YAL005C	SSA1	130.66	124.66	81.92	161.4	161.57	136.9	132.665	-0.489195	0.196489	-2.48968	0.0127859	0.246513	0.60816
YAL007C	ERP2	108.18	104.56	109.75	102.15	103.67	116.37	107.591	-0.0407214	0.20213	-0.201461	0.840338	0.999879	5.24486e-05
YAL010C	MDM10	50.14	51.76	49.36	43.63	43.54	41.54	46.7218	0.173797	0.286924	0.605725	0.544697	0.999879	5.24486e-05
YAL011W	SWC3	78.97	81.48	83.58	74.66	83.06	63.71	77.3708	0.0996357	0.22862	0.435813	0.662972	0.999879	5.24486e-05
YAL012W	CYS3	287.49	210.59	165.92	298.62	223.17	156.1	222.276	-0.0733039	0.208729	-0.351191	0.725445	0.999879	5.24486e-05
YAL013W	DEP1	272.52	259.75	259.04	242.52	247.02	209.67	247.806	0.138144	0.139468	0.990506	0.321927	0.999879	5.24486e-05
YAL014C	SYN8	41.53	43.46	43.12	40.17	40.84	36.69	40.9098	0.0768134	0.305086	0.251776	0.801214	0.999879	5.24486e-05
YAL015C	NTG1	28.16	24.65	25.58	18.48	18.91	18.53	22.4208	0.453372	0.40981	1.1063	0.268598	0.999879	5.24486e-05
YAL016W	TPD3	45.95	44.89	46.64	48.07	58.44	45.37	48.0237	-0.166705	0.283895	-0.587209	0.557063	0.999879	5.24486e-05
YAL017W	PSK1	98.46	107.83	103.24	96.99	138.8	111.58	109.207	-0.208312	0.202864	-1.02686	0.304487	0.999879	5.24486e-05
YAL019W	FUN30	179.31	166.47	150.73	159.37	175.85	122.45	157.866	0.0814008	0.172947	0.470669	0.637877	0.999879	5.24486e-05
	ATS1	49.26	46.83	43.44	46.11	38.83	42.58	44.4664	0.0724282	0.297052	0.243823	0.807368	0.999879	5.24486e-05
YAL021C	CCR4	234.25	229.32	211.71	225.27	284.46	210.94	231.475	-0.129823	0.146476	-0.886307	0.375452	0.999879	5.24486e-05
YAL022C	FUN26	47.99	41.62	42.91	39.25	43.77	37.17	42.0055	0.10846	0.301593	0.359625	0.719128	0.999879	5.24486e-05
YAL023C	PMT2	132.59	127.6	114.38	142.52	171.99	137.51	137.602	-0.311942	0.177798	-1.75447	0.0793502	0.920524	0.0359648
YAL024C	LTE1	102	103	98.23	103.33	135.09	98.58	106.229	-0.189317	0.200504	-0.944205	0.345065	0.999879	5.24486e-05
YAL025C	MAK16	530.02	438.44	370.71	418.48	327.54	251.27	386.637	0.382841	0.162254	2.35952	0.0182987	0.330748	0.480502
YAL026C	DRS2	72.07	79.16	69.66	70.74	84.84	62.62	73.0004	-0.0236873	0.235046	-0.100777	0.919728	0.999879	5.24486e-05
YAL028W	FRT2	21.15	33.61	26.86	23.58	28.41	28.73	27.1718	-0.0246693	0.383509	-0.0643251	0.948711	0.999879	5.24486e-05
YAL029C	MYO4	212.22	205.71	198.44	213	253.74	179.06	209.326	-0.104035	0.153081	-0.679604	0.496755	0.999879	5.24486e-05
YAL031C	GIP4	48.6	56.4	51.33	48.86	63.69	47.98	52.6214	-0.0815892	0.274174	-0.297582	0.766022	0.999879	5.24486e-05
YAL032C	PRP45	63.06	58.4	54.26	52.78	51.57	47.98	54.4894	0.151003	0.267323	0.564871	0.572162	0.999879	5.24486e-05
YAL034C	FUN19	42.3	53.94	57.03	45.2	59.67	60.56	53.2396	-0.157854	0.285034	-0.553808	0.57971	0.999879	5.24486e-05
YAL034W-A	MTW1	31.59	32.33	32.41	25.47	31.5	33.16	30.9727	0.0500245	0.352821	0.141784	0.88725	0.999879	5.24486e-05
YAL035W	FUN12	771.01	697.95	629.75	711.75	750.33	545	680.614	0.0268888	0.113881	0.236112	0.813346	0.999879	5.24486e-05
YAL036C	RBG1	222.6	208.46	189.59	164.14	154.39	106.66	173.034	0.509474	0.174364	2.92189	0.00347912	0.0815807	1.08841
YAL038W	CDC19	659.02	631.21	581.51	1500.63	1627.26	1304.22	1052.41	-1.28236	0.0938208	-13.6681	1.57e-42	1.37e-39	38.8633
YAL039C	CYC3	39.65	31.09	19.19	40.23	39.68	34.86	34.0422	-0.400928	0.352654	-1.13689	0.255585	0.999879	5.24486e-05
YAL040C	CLN3	357.01	435.26	408.28	712.34	1048.15	844.07	634.784	-1.15275	0.132355	-8.70957	3.05e-18	9.45e-16	15.0246
YAL041W	CDC24	156.45	162.25	159.9	151.08	196.61	141.64	160.62	-0.0704495	0.170473	-0.413259	0.679417	0.999879	5.24486e-05
YAL042W	ERV46	115.64	107.93	96.21	108.23	92.32	90.26	101.418	0.0970698	0.206638	0.469758	0.638528	0.999879	5.24486e-05
YAL043C	PTA1	140.49	147.98	139.01	133.83	161.8	115.71	139.148	0.0161012	0.178898	0.0900019	0.928286	0.999879	5.24486e-05
YAL044C	GCV3	26.4	25.83	29.48	24.04	26.17	34.92	27.7808	-0.117862	0.379726	-0.310388	0.756266	0.999879	5.24486e-05
YAL047C	SPC72	17.67	17.92	16.95	15.94	16.37	14.27	16.4442	0.163514	0.472983	0.345709	0.729561	0.999879	5.24486e-05
YAL048C	GEM1	29.99	31.8	34.59	25.47	36.36	28.49	30.8882	0.089159	0.354031	0.251839	0.801165	0.999879	5.24486e-05
YAL049C	AIM2	23.52	25.07	25.21	21.03	24.08	21.87	23.4481	0.102943	0.398595	0.258265	0.796202	0.999879	5.24486e-05
YAL051W	OAF1	97.19	99.11	109.32	84.98	112.55	85.82	97.795	0.0680884	0.210323	0.323733	0.74614	0.999879	5.24486e-05
YAL053W	FLC2	78.97	86.03	89.33	82.62	112.09	87.16	89.0931	-0.186296	0.218877	-0.851147	0.394688	0.999879	5.24486e-05
	PEX22	69.97	67.12	59.43	66.36	55.97	57.4	62.3811	0.0854373	0.25459	0.335587	0.737182	0.999879	5.24486e-05
YAL056W	GPB2	66.54	62.71	64.12	58.91	73.03	61.28	64.3007	-0.03148	0.247747	-0.127065	0.898889	0.999879	5.24486e-05
YAL058W	CNE1	22.31	21.38	21.59	18.94	19.3	17.8	20.1229	0.173445	0.429255	0.404062	0.686167	0.999879	5.24486e-05
YAL059W	ECM1	84.93	66.22	65.88	60.35	47.24	42.94	60.8444	0.488623	0.266038	1.83667	0.066259	0.829235	0.0813221
YAL060W	BDH1	13.7	12.56	13.06	20.38	22.39	27.15	18.2816	-0.835004	0.463233	-1.80256	0.0714577	0.861065	0.0649638
YAR002C-A	ERP1	20.49	18.3	17.38	17.18	16.91	17.74	17.8124	0.0354387	0.456127	0.0776947	0.938071	0.999879	5.24486e-05
YAR002W	NUP60	90.29	93.19	86.93	85.76	95.03	76.53	87.6843	0.0267631	0.214345	0.12486	0.900635	0.999879	5.24486e-05
YAR003W	SWD1	19.94	20.57	21.11	16.85	21.85	22.72	20.6666	-0.0429967	0.427854	-0.100494	0.919952	0.999879	5.24486e-05
YAR007C	RFA1	76.04	67.88	61.78	76.09	81.52	65.84	71.4136	-0.161087	0.236728	-0.680472	0.496205	0.999879	5.24486e-05
YAR008W	SEN34	65.88	60.86	63.48	54.87	58.67	51.51	59.146	0.154381	0.256651	0.601523	0.547492	0.999879	5.24486e-05
YAR014C	BUD14	216.58	215.67	192.95	196.01	223.25	162.23	200.077	0.0705084	0.15479	0.455509	0.648743	0.999879	5.24486e-05
YAR015W	ADE1	21.15	21.05	20.57	22.6	21.77	17.31	20.7632	-0.0149785	0.423917	-0.0353336	0.971814	0.999879	5.24486e-05
YAR018C	KIN3	122.32	117.22	98.29	118.03	118.26	105.44	112.663	-0.0599843	0.194268	-0.30877	0.757496	0.999879	5.24486e-05
YAR019C	CDC15	58.81	64.04	60.66	51.86	75.8	57.64	61.4144	-0.0514477	0.25819	-0.199263	0.842057	0.999879	5.24486e-05
YAR027W	UIP3	33.96	33.8	33.74	28.15	29.18	35.53	32.5381	0.0858353	0.346939	0.247408	0.804593	0.999879	5.24486e-05
YAR042W	SWH1	238.4	228.7	199.5	214.56	268.25	193.88	222.794	-0.0585283	0.150572	-0.388705	0.697494	0.999879	5.24486e-05
YBL002W	HTB2	27.56	26.26	22.28	52.12	47.4	43.43	36.4079	-0.94554	0.331905	-2.84882	0.00438813	0.0986307	1.00599
YBL003C	HTA2	15.85	11.09	8.74	21.82	18.3	19.5	16.0448	-0.787593	0.495972	-1.58798	0.112291	0.999879	5.24486e-05
YBL004W	UTP20	192.89	161.87	163.37	160.02	181.25	115.04	161.183	0.149476	0.178321	0.838239	0.401897	0.999879	5.24486e-05
YBL005W	PDR3	50.36	55.84	50.05	44.68	61.52	42.7	50.7144	0.0219508	0.280474	0.0782634	0.937619	0.999879	5.24486e-05
YBL006C	LDB7	52.02	51.76	42.32	49.18	42.92	41.42	46.3633	0.0899163	0.29136	0.308609	0.757619	0.999879	5.24486e-05
YBL007C	SLA1	228.73	225.86	212.67	245.91	288.55	226.07	237.423	-0.225959	0.14222	-1.5888	0.112105	0.999879	5.24486e-05
YBL008W	HIR1	78.03	74.75	71.48	66.95	79.05	58.37	70.955	0.097825	0.237381	0.412101	0.680265	0.999879	5.24486e-05
YBL009W	ALK2	53.84	46.26	46.9	50.69	57.12	40.94	49.0941	-0.0565768	0.282702	-0.200129	0.84138	0.999879	5.24486e-05
YBL010C	YBL010C	51.25	50.24	48.29	48.14	50.87	43.73	48.5255	0.0189195	0.280885	0.0673567	0.946298	0.999879	5.24486e-05
YBL011W	SCT1	87.53	83.8	72.92	82.89	86.53	79.45	82.119	-0.0661806	0.221568	-0.298692	0.765175	0.999879	5.24486e-05
YBL013W	FMT1	18.06	19.67	17.75	15.81	22.7	16.76	18.5782	-0.035905	0.448431	-0.080068	0.936183	0.999879	5.24486e-05
YBL014C	RRN6	89.85	89.73	93.97	88.89	105.29	67.97	88.8411	0.0317324	0.220312	0.144034	0.885474	0.999879	5.24486e-05
YBL015W	ACH1	22.92	21.99	23.19	20.05	21.15	23.75	22.1818	0.0196662	0.412283	0.0477007	0.961955	0.999879	5.24486e-05
YBL016W	FUS3	61.74	60.1	52.45	66.43	60.13	48.04	57.7794	-0.0407011	0.264061	-0.154135	0.877503	0.999879	5.24486e-05
YBL017C	PEP1	173.78	180.59	189.59	161.46	230.58	179.18	185.392	-0.102186	0.167027	-0.611794	0.540674	0.999879	5.24486e-05
YBL019W	APN2	27.78	28.72	29.48	21.62	22.31	24.05	25.6338	0.294662	0.384252	0.766847	0.443172	0.999879	5.24486e-05
YBL020W	RFT1	24.24	20.05	21.32	20.12	23	18.16	20.9069	0.0530235	0.421742	0.125725	0.89995	0.999879	5.24486e-05
YBL021C	HAP3	46.5	47.4	45.15	36.12	31.19	31.95	39.387	0.435278	0.31426	1.38509	0.166026	0.999879	5.24486e-05
YBL022C	PIM1	220.78	235.53	197.48	220.77	266.32	189.62	220.691	-0.0863652	0.151863	-0.568705	0.569556	0.999879	5.24486e-05
YBL023C	MCM2	181.96	191.3	189.75	178.97	217.38	166.79	186.992	-0.0362853	0.157922	-0.229768	0.818272	0.999879	5.24486e-05
YBL024W	NCL1	100.12	89.39	79.36	95.75	94.49	71.06	87.7306	-0.00157701	0.220466	-0.00715309	0.994293	0.999879	5.24486e-05
YBL025W	RRN10	23.69	27.82	25.37	24.1	23.78	22.05	24.4453	0.0963684	0.391292	0.246283	0.805464	0.999879	5.24486e-05
YBL027W	RPL19B	55.17	37.78	36.35	52.12	42.15	43.73	44.4434	-0.145713	0.307398	-0.474019	0.635486	0.999879	5.24486e-05
YBL028C	YBL028C	50.8	38.44	32.73	40.04	33.27	25.75	36.5932	0.258124	0.336641	0.766764	0.443222	0.999879	5.24486e-05
	YBL029W	22.25	24.22	19.4	23.38	27.79	31.1	24.5381	-0.381985	0.397298	-0.961458	0.336322	0.999879	5.24486e-05
YBL030C	PET9	82.12	84.99	80.38	111.23	119.42	136.72	102.765	-0.618311	0.210861	-2.93231	0.00336447	0.079321	1.10061
YBL031W	SHE1	38.05	38.77	38.48	36.77	44.85	37.72	39.0691	-0.10038	0.312144	-0.321583	0.747769	0.999879	5.24486e-05
YBL032W	HEK2	55.44	51.76	47.17	61.14	63.84	53.87	55.373	-0.25793	0.265076	-0.973044	0.330531	0.999879	5.24486e-05
YBL033C	RIB1	161.47	140.06	133.89	128.02	129.38	123.48	135.42	0.151246	0.179704	0.841635	0.399992	0.999879	5.24486e-05
YBL034C	STU1	85.59	90.53	84.53	83.34	110.08	75.07	87.8617	-0.0668379	0.219549	-0.304432	0.760799	0.999879	5.24486e-05
YBL035C	POL12	46.33	45.08	39.98	44.15	59.36	41.3	45.5875	-0.172361	0.293515	-0.587231	0.557048	0.999879	5.24486e-05
YBL036C	YBL036C	180.96	172.25	165.34	162.9	166.97	137.09	163.518	0.109793	0.164616	0.666963	0.504796	0.999879	5.24486e-05
YBL037W	APL3	81.56	86.55	82.3	75.64	87.23	74.65	81.2668	0.0370535	0.222005	0.166904	0.867446	0.999879	5.24486e-05
YBL038W	MRPL16	43.46	41.38	43.07	43.63	42.23	43.85	42.8455	-0.0775293	0.30034	-0.258139	0.7963	0.999879	5.24486e-05
YBL039C	URA7	69.14	50.95	50.69	55.45	59.29	31.04	52.1688	0.204874	0.294548	0.695553	0.486709	0.999879	5.24486e-05
YBL040C	ERD2	38.77	38.82	36.03	41.61	36.98	36.87	38.3038	-0.069167	0.316494	-0.218541	0.827007	0.999879	5.24486e-05
YBL041W	PRE7	101.22	88.21	86.93	93.6	81.44	85.58	89.4181	0.0346858	0.218012	0.159101	0.87359	0.999879	5.24486e-05
YBL042C	FUI1	42.02	31.24	22.71	47.16	40.53	27.64	35.1251	-0.314774	0.351262	-0.896125	0.370186	0.999879	5.24486e-05
YBL045C	COR1	84.44	86.03	88.75	103.46	110.93	123.78	99.8153	-0.429221	0.211312	-2.03122	0.042233	0.606787	0.216964
YBL046W	PSY4	137.56	136.75	126.43	122.21	136.71	115.95	128.871	0.0565188	0.180645	0.312872	0.754378	0.999879	5.24486e-05
YBL047C	EDE1	357.4	391.23	356.47	382.42	529.71	404.94	402.199	-0.290225	0.129331	-2.24405	0.0248294	0.415869	0.381044
YBL050W	SEC17	59.64	61.62	51.12	57.94	50.72	53.33	55.7459	0.0488862	0.26767	0.182636	0.855083	0.999879	5.24486e-05
YBL051C	PIN4	504.68	517.08	472.94	513.32	616.24	447.58	509.703	-0.112823	0.114488	-0.985458	0.324399	0.999879	5.24486e-05
YBL052C	SAS3	112.1	112.9	108.63	106.73	119.27	90.99	108.047	0.0379337	0.196404	0.193141	0.846849	0.999879	5.24486e-05
YBL054W	TOD6	107.79	88.92	84.96	76.81	76.11	46.04	79.4611	0.467153	0.241726	1.93257	0.0532886	0.715685	0.145278
YBL055C	YBL055C	18.22	16.4	17.16	17.37	15.98	12.88	16.109	0.109509	0.479152	0.228548	0.81922	0.999879	5.24486e-05
YBL056W	PTC3	69.08	66.83	69.77	71.85	72.87	69.79	70.1254	-0.103508	0.238062	-0.434794	0.663712	0.999879	5.24486e-05
YBL057C	PTH2	27.39	20.71	20.95	24.69	19.61	20.71	22.4695	0.0177066	0.411974	0.0429799	0.965718	0.999879	5.24486e-05
YBL058W	SHP1	132.42	124.9	112.89	127.69	115.64	104.41	119.315	0.0457516	0.190754	0.239846	0.810449	0.999879	5.24486e-05
YBL059W	YBL059W	36.94	37.49	32.62	32	26.25	29.34	32.28	0.251978	0.345844	0.728587	0.466255	0.999879	5.24486e-05
YBL060W	YEL1	49.2	50.34	49.84	41.74	54.04	40.51	47.4549	0.0847925	0.286105	0.296368	0.766949	0.999879	5.24486e-05
YBL061C	SKT5	191.18	189.31	179.94	188.04	200.86	161.81	184.522	-0.0155251	0.156168	-0.0994129	0.92081	0.999879	5.24486e-05
YBL063W	KIP1	53.07	56.03	49.25	51.08	58.44	51.44	52.8605	-0.05912	0.270537	-0.218528	0.827017	0.999879	5.24486e-05
YBL066C	SEF1	98.24	116.55	118.43	105.29	158.4	110.48	117.198	-0.195187	0.204879	-0.952695	0.340745	0.999879	5.24486e-05
YBL067C	UBP13	41.31	38.3	36.46	41.41	39.06	31.64	37.7015	-0.00226163	0.31857	-0.00709932	0.994336	0.999879	5.24486e-05
YBL068W	PRS4	30.7	27.78	24.41	25.08	22.7	18.83	24.8641	0.266938	0.390688	0.683251	0.494449	0.999879	5.24486e-05
YBL069W	AST1	21.26	20.38	21.21	18.35	23.16	19.01	20.2685	0.00912883	0.428007	0.0213287	0.982983	0.999879	5.24486e-05
YBL072C	RPS8A	42.96	34.51	40.77	49.51	42.23	47.56	43.2736	-0.280636	0.304661	-0.921142	0.356976	0.999879	5.24486e-05
YBL074C	AAR2	26.12	27.4	28.25	24.89	35.28	26.36	27.7295	-0.121408	0.370505	-0.327683	0.743152	0.999879	5.24486e-05
YBL075C	SSA3	51.03	55.27	54.95	50.62	57.28	48.71	52.8816	-0.00259889	0.270983	-0.00959062	0.992348	0.999879	5.24486e-05
YBL076C	ILS1	167.99	155.28	135.49	150.29	155.08	113.4	145.155	0.0931456	0.179249	0.519644	0.603312	0.999879	5.24486e-05
YBL078C	ATG8	45.28	50.91	47.38	40.5	36.82	50.53	45.2683	0.109956	0.303594	0.362182	0.717216	0.999879	5.24486e-05
YBL079W	NUP170	280.09	271.93	256.7	278.83	346.37	233.6	276.51	-0.12078	0.141923	-0.851029	0.394753	0.999879	5.24486e-05
YBL080C	PET112	42.58	50.39	45.31	40.89	51.95	43.61	45.7048	-0.0282734	0.291991	-0.0968298	0.922862	0.999879	5.24486e-05
YBL081W	YBL081W	379.16	363.74	334.2	358.85	400.79	280.73	351.058	0.0129662	0.130724	0.0991875	0.920989	0.999879	5.24486e-05
YBL084C	CDC27	46.88	53.75	54.53	45.46	55.89	45.37	50.1815	0.0591832	0.280579	0.210932	0.83294	0.999879	5.24486e-05
YBL085W	BOI1	216.2	227.66	224.45	232.07	293.26	221.09	234.888	-0.194911	0.146593	-1.3296	0.183649	0.999879	5.24486e-05
YBL086C	YBL086C	62.57	58.11	57.67	60.68	71.17	65.41	62.5786	-0.179677	0.250832	-0.716322	0.473793	0.999879	5.24486e-05
YBL088C	TEL1	60.19	67.97	72.7	59.37	84.53	63.53	67.9494	-0.0830966	0.250285	-0.332008	0.739884	0.999879	5.24486e-05
YBL090W	MRP21	40.48	41.76	37.63	35.47	32.11	35.65	37.1358	0.174326	0.322573	0.540422	0.588906	0.999879	5.24486e-05
YBL091C	MAP2	93.82	85.79	83.9	97.26	90.24	85.82	89.3872	-0.0916417	0.214389	-0.427456	0.669047	0.999879	5.24486e-05
YBL092W	RPL32	56.22	40.29	43.92	56.3	52.57	46.46	49.0546	-0.188968	0.286857	-0.658752	0.510055	0.999879	5.24486e-05
YBL093C	ROX3	64.17	53.66	48.18	54.67	46.24	45.19	51.8367	0.139503	0.279644	0.498859	0.617878	0.999879	5.24486e-05
YBL095W	YBL095W	21.04	22.42	17.86	21.55	20.07	19.01	20.2927	-0.0438593	0.428435	-0.102371	0.918462	0.999879	5.24486e-05
YBL097W	BRN1	223.6	236.09	232.44	209.6	267.09	185.07	224.507	0.030314	0.152014	0.199416	0.841938	0.999879	5.24486e-05
YBL099W	ATP1	46.88	47.87	42.11	51.08	63.3	55.76	51.1	-0.352586	0.276879	-1.27343	0.202865	0.999879	5.24486e-05
YBL101C	ECM21	93.22	103.71	101.27	95.03	134.47	101.37	104.309	-0.182162	0.206297	-0.88301	0.377231	0.999879	5.24486e-05
YBL102W	SFT2	25.57	21.8	21.53	22.14	19.14	20.59	21.9754	0.128639	0.414086	0.310658	0.756061	0.999879	5.24486e-05
YBL103C	RTG3	104.81	102.9	103.62	96.99	119.27	90.32	102.574	-0.00847608	0.201662	-0.0420311	0.966474	0.999879	5.24486e-05
YBL104C	SEA4	64.11	61.52	52.61	56.96	62.22	53.33	58.2793	0.0160483	0.258922	0.061981	0.950578	0.999879	5.24486e-05
YBL105C	PKC1	333.76	359.9	346.51	324.42	427.58	319.42	350.58	-0.0758594	0.131104	-0.578621	0.562845	0.999879	5.24486e-05
YBL106C	SRO77	35.01	34.79	34.97	27.24	29.33	28.79	31.5964	0.262251	0.346324	0.757242	0.448905	0.999879	5.24486e-05
YBL107C	MIX23	71.79	70.62	61.08	58.2	55.27	49.5	60.9089	0.280756	0.255166	1.10029	0.271208	0.999879	5.24486e-05
YBR001C	NTH2	82.78	85.6	84.75	70.54	80.51	79.45	80.7054	0.0949852	0.224694	0.422732	0.672491	0.999879	5.24486e-05
YBR002C	RER2	159.32	149.16	135.7	133.64	131.08	114	136.611	0.186532	0.178326	1.04602	0.295553	0.999879	5.24486e-05
YBR003W	COQ1	28.83	32.52	30.54	26.52	37.36	33.89	31.7908	-0.115626	0.348729	-0.331564	0.740219	0.999879	5.24486e-05
YBR006W	UGA2	16.4	19.67	21	16.26	19.92	20.59	19.021	-0.0412332	0.448003	-0.0920377	0.926668	0.999879	5.24486e-05
YBR007C	DSF2	90.01	97.07	99.67	82.56	121.12	88.8	96.2781	-0.0637774	0.214801	-0.296914	0.766532	0.999879	5.24486e-05
YBR008C	FLR1	32.08	28.72	29.95	26.78	30.11	22.9	28.3665	0.148065	0.363969	0.406806	0.684151	0.999879	5.24486e-05
YBR009C	HHF1	115.8	93.66	84.75	155.39	129.3	147.11	121.359	-0.596849	0.20168	-2.95939	0.00308251	0.0742903	1.12907
YBR010W	HHT1	84.32	69.72	71.42	115.28	87.92	106.96	89.5208	-0.512004	0.227866	-2.24695	0.0246435	0.415869	0.381044
YBR011C	IPP1	209.29	180.26	152.71	188.5	185.88	147.23	176.281	0.0155626	0.169076	0.0920447	0.926663	0.999879	5.24486e-05
YBR014C	GRX7	29.49	31.33	23.72	22.8	22.31	25.63	25.7988	0.194026	0.385741	0.502995	0.614968	0.999879	5.24486e-05
YBR015C	MNN2	54.01	51.76	49.57	55.45	56.89	48.23	52.5225	-0.0766299	0.270973	-0.282795	0.777334	0.999879	5.24486e-05
YBR016W	YBR016W	123.37	116.98	109.32	114.5	109.92	114.67	114.564	-0.00340898	0.193295	-0.0176362	0.985929	0.999879	5.24486e-05
YBR017C	KAP104	119.17	112.05	106.71	106.66	123.13	98.82	110.733	-0.00013244	0.193459	-0.000684589	0.999454	0.999879	5.24486e-05
YBR023C	CHS3	87.58	94.75	85.97	98.69	120.81	83.88	95.0709	-0.211519	0.211283	-1.00112	0.316769	0.999879	5.24486e-05
YBR024W	SCO2	26.51	31.95	26.17	24.36	21.61	21.8	25.4301	0.278057	0.386233	0.719921	0.471574	0.999879	5.24486e-05
YBR025C	OLA1	61.96	50.29	44.4	54.54	50.64	40.76	50.2495	0.0435618	0.284528	0.153102	0.878318	0.999879	5.24486e-05
YBR028C	YPK3	73.45	65.46	68.22	64.79	70.94	60.25	66.7896	0.0320772	0.242882	0.132069	0.89493	0.999879	5.24486e-05
YBR029C	CDS1	44.45	50.57	46.48	49.44	63.84	47.38	49.9805	-0.21796	0.281411	-0.774524	0.438621	0.999879	5.24486e-05
YBR030W	RKM3	33.3	32.75	30.54	30.37	33.43	26.36	30.8678	0.085586	0.348787	0.245382	0.806161	0.999879	5.24486e-05
YBR031W	RPL4A	54.01	43.23	43.44	46.7	49.79	40.15	45.9683	-0.00896669	0.291513	-0.0307592	0.975462	0.999879	5.24486e-05
YBR034C	HMT1	78.47	64.7	60.07	71.52	63.3	51.08	64.538	0.0844522	0.254881	0.331339	0.740388	0.999879	5.24486e-05
YBR035C	PDX3	53.68	49.91	45.79	47.42	38.91	44.58	46.793	0.147707	0.291743	0.506291	0.612652	0.999879	5.24486e-05
YBR036C	CSG2	67.26	72.57	63.96	65.32	78.51	67.84	69.1492	-0.09555	0.240122	-0.397922	0.690688	0.999879	5.24486e-05
YBR037C	SCO1	45.01	38.54	34.54	37.23	36.28	38.99	38.4454	0.0404366	0.317936	0.127185	0.898794	0.999879	5.24486e-05
YBR038W	CHS2	276	269.56	246.94	286.61	360.34	235.06	277.582	-0.187062	0.144881	-1.29114	0.196656	0.999879	5.24486e-05
YBR039W	ATP3	30.48	34.7	27.88	33.96	38.44	34.07	33.112	-0.230321	0.339101	-0.679211	0.497004	0.999879	5.24486e-05
YBR041W	FAT1	51.74	63.23	68.65	58.65	99.04	74.95	69.3615	-0.372773	0.260088	-1.43325	0.151785	0.999879	5.24486e-05
YBR043C	QDR3	57.27	54.75	54.1	69.23	72.87	59.95	61.2248	-0.322444	0.252961	-1.27468	0.202423	0.999879	5.24486e-05
YBR044C	TCM62	48.1	57.64	53.25	45.53	53.96	46.77	50.8679	0.0741009	0.27801	0.266541	0.789823	0.999879	5.24486e-05
YBR046C	ZTA1	27.67	37.07	36.19	23.97	33.5	30.25	31.4283	0.161349	0.355282	0.454144	0.649725	0.999879	5.24486e-05
YBR048W	RPS11B	76.37	61.57	54.79	78.71	73.18	61.89	67.6255	-0.192004	0.248453	-0.772799	0.439641	0.999879	5.24486e-05
YBR049C	REB1	121.1	114.71	107.13	129.98	145.67	107.99	120.682	-0.200415	0.188654	-1.06234	0.28808	0.999879	5.24486e-05
YBR052C	RFS1	27.72	25.26	24.68	25.73	28.25	30.25	27.0083	-0.152123	0.374418	-0.406293	0.684528	0.999879	5.24486e-05
YBR053C	YBR053C	19.82	21.33	19.93	20.71	20.46	27.88	21.7658	-0.228382	0.422863	-0.540086	0.589138	0.999879	5.24486e-05
YBR055C	PRP6	72.78	72.47	70.14	64.99	71.4	56	67.5442	0.124911	0.241609	0.516997	0.605158	0.999879	5.24486e-05
YBR056W	YBR056W	16.73	18.3	16.79	14.89	20.07	23.02	18.3666	-0.203411	0.456713	-0.44538	0.656045	0.999879	5.24486e-05
YBR057C	MUM2	70.91	65.65	59.32	61.85	59.67	56.49	62.1448	0.0955043	0.252105	0.378827	0.704816	0.999879	5.24486e-05
YBR058C	UBP14	62.62	59.49	56.29	53.89	70.56	52.78	59.044	-0.0371357	0.259139	-0.143304	0.88605	0.999879	5.24486e-05
YBR058C-A	TSC3	18	14.31	16.31	18.42	16.91	14.33	16.1215	-0.0696588	0.480079	-0.145099	0.884633	0.999879	5.24486e-05
YBR059C	AKL1	210.56	223.3	204.99	220.64	286.85	222.54	227.596	-0.231047	0.148177	-1.55926	0.118935	0.999879	5.24486e-05
YBR060C	ORC2	74.49	70.25	67.32	72.96	73.49	57.76	68.9038	0.00937681	0.240574	0.0389769	0.968909	0.999879	5.24486e-05
YBR061C	TRM7	23.36	22.32	20.41	17.9	18.22	15.31	19.2362	0.309187	0.439507	0.703487	0.481752	0.999879	5.24486e-05
YBR063C	YBR063C	21.26	20.81	22.12	17.05	16.75	14.82	18.7679	0.3455	0.445178	0.776095	0.437693	0.999879	5.24486e-05
YBR065C	ECM2	45.12	45.31	46.11	36.71	41.07	35.47	41.3524	0.228132	0.303818	0.750883	0.452723	0.999879	5.24486e-05
YBR066C	NRG2	128.72	137.22	130.37	86.35	82.37	98.58	110.3	0.521621	0.203653	2.56133	0.0104273	0.207493	0.682996
YBR067C	TIP1	224.48	210.69	168.86	320.44	261.77	211.49	232.347	-0.435289	0.167657	-2.5963	0.0094233	0.189251	0.722961
YBR068C	BAP2	157.49	189.74	192.9	356.23	405.5	377.55	281.178	-1.11768	0.145951	-7.65789	1.89e-14	3.28e-12	11.4841
YBR069C	TAT1	121.65	112.86	110.97	140.89	150.92	130.4	127.823	-0.326991	0.181743	-1.7992	0.0719871	0.862653	0.0641641
YBR071W	YBR071W	52.79	56.12	58.26	94.84	128.91	115.04	84.561	-1.06048	0.230702	-4.59675	4.29e-06	0.000206839	3.68437
YBR073W	RDH54	219.4	217.37	212.56	224.16	276.28	199.65	223.892	-0.144552	0.148608	-0.972708	0.330698	0.999879	5.24486e-05
YBR074W	PFF1	72.67	71.76	78.25	63.03	82.06	64.93	71.9145	0.0502221	0.237865	0.211137	0.832781	0.999879	5.24486e-05
YBR077C	SLM4	22.2	20.43	18.23	18.35	17.29	17.98	18.7965	0.132993	0.444929	0.298909	0.765009	0.999879	5.24486e-05
YBR078W	ECM33	69.75	75.79	74.99	93.01	121.66	96.88	88.7257	-0.534154	0.218409	-2.44566	0.0144586	0.271521	0.566196
YBR079C	RPG1	265.34	233.49	205.69	260.74	260.99	199.58	236.581	-0.0764427	0.151068	-0.506015	0.612846	0.999879	5.24486e-05
YBR080C	SEC18	61.63	65.84	63.11	57.15	77.43	58.07	63.5652	-0.0435813	0.251526	-0.173268	0.862441	0.999879	5.24486e-05
	SPT7	261.75	254.2	246.3	242.91	297.35	221.39	252.691	-0.0345459	0.140889	-0.245199	0.806302	0.999879	5.24486e-05
YBR082C	UBC4	276.94	235.67	196.57	244.8	201.09	214.71	228.032	0.0537482	0.163155	0.329431	0.74183	0.999879	5.24486e-05
YBR083W	TEC1	162.74	185.71	161.39	206.14	229.96	187.68	188.636	-0.329929	0.157171	-2.09918	0.0358014	0.546854	0.262129
YBR084C-A	RPL19A	81.29	65.13	63.27	84.19	65.92	61.16	69.8434	-0.0581595	0.249273	-0.233317	0.815516	0.999879	5.24486e-05
YBR084W	MIS1	102	84.42	84.59	82.49	84.14	53.94	81.2406	0.26498	0.233722	1.13374	0.256905	0.999879	5.24486e-05
YBR085C-A	YBR085C-A	25.68	26.78	21	39.58	32.81	39.48	31.123	-0.647278	0.357529	-1.81042	0.0702306	0.858037	0.0664939
YBR086C	IST2	133.42	138.55	119.34	140.49	184.42	145.95	143.054	-0.303948	0.177979	-1.70778	0.087678	0.988049	0.00522131
YBR088C	POL30	29.43	21.14	22.71	32.27	42.38	37.11	30.6576	-0.645859	0.358877	-1.79967	0.0719131	0.862653	0.0641641
YBR092C	PHO3	128.67	125.75	121.74	205.81	189.67	179.78	159.118	-0.65437	0.169634	-3.85753	0.000114538	0.00388176	2.41097
YBR093C	PHO5	69.97	70.2	72.17	160.09	162.57	181.18	120.229	-1.29524	0.200791	-6.4507	1.11e-10	1.1e-08	7.95861
YBR094W	PBY1	35.67	37.3	33.31	35.79	40.6	30.19	35.3331	-0.0508607	0.328074	-0.155028	0.876799	0.999879	5.24486e-05
YBR095C	RXT2	56.99	60.29	57.24	48.86	50.64	51.2	54.0714	0.161619	0.268745	0.601383	0.547585	0.999879	5.24486e-05
YBR096W	YBR096W	22.42	22.37	18.82	19.33	18.91	22.72	20.6777	-0.00192646	0.427504	-0.0045063	0.996405	0.999879	5.24486e-05
YBR097W	VPS15	44.9	53.51	50.05	43.24	57.66	44.76	48.9854	-0.00676176	0.284954	-0.0237293	0.981069	0.999879	5.24486e-05
YBR098W	MMS4	26.01	31.19	31.61	28.09	37.44	28.3	30.2441	-0.0979589	0.356966	-0.274421	0.783761	0.999879	5.24486e-05
YBR101C	FES1	153.3	118.69	88.16	122.73	93.48	71.55	107.206	0.276735	0.236588	1.16969	0.242126	0.999879	5.24486e-05
YBR102C	EXO84	94.04	91.95	84.37	86.35	98.19	74.34	87.5788	0.0275831	0.215611	0.12793	0.898204	0.999879	5.24486e-05
YBR103W	SIF2	72.29	68.68	66.47	53.76	65.69	55.33	63.382	0.202792	0.249171	0.813867	0.415721	0.999879	5.24486e-05
YBR104W	YMC2	102.05	83.14	85.23	57.74	52.96	41.73	69.9698	0.779075	0.247322	3.15005	0.00163245	0.0436902	1.35962
YBR105C	VID24	81.29	80.34	81.28	138.67	145.74	116.92	107.348	-0.77035	0.199505	-3.86131	0.000112778	0.00385223	2.41429
YBR106W	PHO88	48.54	41.09	35.82	48.4	42.53	38.81	42.5468	-0.0893018	0.30439	-0.29338	0.769232	0.999879	5.24486e-05
YBR107C	IML3	18.78	20.14	19.24	18.48	21.15	18.71	19.2955	-0.0406169	0.437653	-0.0928063	0.926057	0.999879	5.24486e-05
YBR108W	AIM3	149.98	158.79	157.98	154.86	204.72	177.11	167.089	-0.240045	0.16895	-1.42081	0.155372	0.999879	5.24486e-05
YBR109C	CMD1	46.66	44.89	41.41	46.44	38.91	40.03	42.9407	0.044354	0.301172	0.147271	0.882918	0.999879	5.24486e-05
YBR110W	ALG1	34.35	32.99	35.29	29.07	38.75	35.65	34.284	-0.0681408	0.33562	-0.203029	0.839112	0.999879	5.24486e-05
YBR111C	YSA1	32.14	29.39	30.43	26.26	26.09	36.44	29.9163	-0.00216222	0.365414	-0.00591718	0.995279	0.999879	5.24486e-05
YBR112C	CYC8	718.88	705.34	602.83	784.18	919.77	676.86	731.59	-0.269543	0.1073	-2.51206	0.0120029	0.233292	0.6321
YBR114W	RAD16	71.18	64.6	62.04	64.73	69.94	60.74	65.4736	-0.026544	0.244691	-0.10848	0.913615	0.999879	5.24486e-05
YBR118W	TEF2	80.4	67.97	61.08	90.07	74.11	81.27	75.7163	-0.277414	0.238575	-1.1628	0.244912	0.999879	5.24486e-05
YBR119W	MUD1	25.79	24.41	25.8	25.15	28.87	21.93	25.2392	-0.0367019	0.385034	-0.0953211	0.92406	0.999879	5.24486e-05
YBR120C	CBP6	24.68	22.47	22.12	23.51	21.31	25.21	23.1917	-0.0685025	0.404257	-0.169453	0.865441	0.999879	5.24486e-05
YBR121C	GRS1	81.4	77.21	69.13	83.74	90.94	69	78.1767	-0.142878	0.227669	-0.627567	0.530287	0.999879	5.24486e-05
YBR122C	MRPL36	63.56	57.26	58.95	60.42	57.97	62.86	60.1764	-0.0533822	0.257902	-0.206986	0.836021	0.999879	5.24486e-05
YBR123C	TFC1	72.95	76.98	69.93	68.78	70.86	65.96	70.8416	0.0528721	0.236289	0.22376	0.822944	0.999879	5.24486e-05
YBR125C	PTC4	40.37	41	33.15	30.44	32.65	30.85	34.5268	0.234757	0.332548	0.705932	0.480231	0.999879	5.24486e-05
YBR126C	TPS1	110.94	114.52	115.56	137.49	169.67	190.11	140.374	-0.584812	0.192982	-3.0304	0.00244233	0.0608899	1.21545
YBR127C	VMA2	112.38	93.94	93.92	102.02	110.23	95.91	101.052	-0.0794357	0.202908	-0.391486	0.695438	0.999879	5.24486e-05
YBR129C	OPY1	18.39	16.26	15.78	18.55	15.59	15.37	16.64	-0.042987	0.47227	-0.0910219	0.927475	0.999879	5.24486e-05
YBR130C	SHE3	96.47	83.8	80.27	85.56	86.69	78.78	85.0967	0.00243123	0.218528	0.0111255	0.991123	0.999879	5.24486e-05
YBR131W	CCZ1	59.97	58.54	56.13	56.11	59.13	48.53	56.3014	0.0539025	0.26229	0.205507	0.837176	0.999879	5.24486e-05
YBR132C	AGP2	27	37.21	41.79	29.52	50.95	46.4	38.8639	-0.296085	0.338699	-0.874184	0.382018	0.999879	5.24486e-05
YBR133C	HSL7	124.69	142.2	131.39	117.05	141.19	118.38	128.597	0.0435381	0.183879	0.236775	0.812831	0.999879	5.24486e-05
YBR135W	CKS1	38.6	29.77	28.73	39.25	31.34	33.1	33.4788	-0.119127	0.343502	-0.3468	0.728741	0.999879	5.24486e-05
YBR136W	MEC1	71.18	76.5	69.61	60.68	73.88	51.63	66.9424	0.179103	0.245352	0.729983	0.4654	0.999879	5.24486e-05
YBR138C	YBR138C	91.45	97.83	91.36	86.67	92.17	88.07	91.0216	0.0264535	0.211718	0.124947	0.900566	0.999879	5.24486e-05
YBR139W	YBR139W	39.48	44.84	45.63	45	62.99	67.84	51.1627	-0.480178	0.291897	-1.64503	0.0999638	0.999879	5.24486e-05
YBR140C	IRA1	254.52	269.51	264.8	247.09	347.68	247.87	270.955	-0.12711	0.146423	-0.868103	0.385338	0.999879	5.24486e-05
YBR142W	MAK5	68.09	56.03	50.74	55.32	49.4	34.44	51.7946	0.303416	0.285866	1.06139	0.288512	0.999879	5.24486e-05
YBR143C	SUP45	319.02	308.43	285.05	268.32	293.03	222.54	281.175	0.180069	0.135114	1.33273	0.182622	0.999879	5.24486e-05
YBR146W	MRPS9	71.13	68.16	61.72	71.13	72.79	64.56	68.1735	-0.0981949	0.240304	-0.408628	0.682813	0.999879	5.24486e-05
	YSW1	17.62	17.54	18.23	15.02	17.75	16.52	17.2995	0.0697728	0.462156	0.150972	0.879997	0.999879	5.24486e-05
YBR149W	ARA1	33.3	38.3	34.11	35.92	44.31	48.65	39.0874	-0.34233	0.320797	-1.06712	0.285916	0.999879	5.24486e-05
YBR150C	TBS1	37.22	39.77	42.53	42.26	51.33	35.9	41.3523	-0.138051	0.307633	-0.448751	0.653611	0.999879	5.24486e-05
YBR151W	APD1	113.1	118.92	113.9	125.86	137.87	129.01	123.102	-0.22522	0.185555	-1.21376	0.224838	0.999879	5.24486e-05
YBR152W	SPP381	52.74	51.38	48.72	44.94	53.34	39.6	48.2584	0.11132	0.282782	0.393659	0.693833	0.999879	5.24486e-05
YBR153W	RIB7	32.97	32.33	29	28.74	26.48	22.53	28.556	0.227093	0.364099	0.623713	0.532816	0.999879	5.24486e-05
YBR154C	RPB5	180.25	151.11	132.03	154.93	133.16	115.04	143.672	0.156401	0.186579	0.838256	0.401887	0.999879	5.24486e-05
YBR155W	CNS1	76.92	61.95	56.02	53.1	49.94	36.81	55.414	0.437528	0.274847	1.5919	0.111408	0.999879	5.24486e-05
YBR156C	SLI15	68.53	74.84	67.05	67.6	87.69	56.55	70.2389	-0.0472089	0.24334	-0.194004	0.846172	0.999879	5.24486e-05
YBR157C	ICS2	21.09	20.71	27.61	29.52	31.88	36.32	28.1425	-0.52794	0.376697	-1.4015	0.161065	0.999879	5.24486e-05
YBR158W	AMN1	45.23	58.73	69.24	104.77	179.71	121.05	96.4229	-1.25771	0.245323	-5.12677	2.95e-07	1.86e-05	4.73049
YBR159W	IFA38	15.57	16.31	17.43	16.13	19.45	16.16	16.6317	-0.0959928	0.470669	-0.20395	0.838393	0.999879	5.24486e-05
YBR160W	CDC28	53.62	52.04	50.8	52.06	55.19	50.72	52.4105	-0.0509278	0.271181	-0.1878	0.851033	0.999879	5.24486e-05
YBR161W	CSH1	21.98	23.18	24.31	21.82	22.23	22.66	22.671	-0.000483972	0.406386	-0.00119092	0.99905	0.999879	5.24486e-05
YBR162C	TOS1	59.81	52.47	52.29	62.51	87.77	63.96	62.9303	-0.426786	0.255668	-1.6693	0.0950587	0.999879	5.24486e-05
YBR162W-A	YSY6	102.99	86.27	89.49	103.46	76.5	93.96	91.9435	-0.0233415	0.225382	-0.103564	0.917515	0.999879	5.24486e-05
YBR163W	EXO5	28.38	31.28	32.78	27.56	34.2	30.43	30.6241	-0.0382878	0.352756	-0.108539	0.913568	0.999879	5.24486e-05
YBR164C	ARL1	30.43	26.07	25.8	28.54	27.71	27.21	27.6285	-0.0781965	0.368753	-0.212057	0.832063	0.999879	5.24486e-05
YBR165W	UBS1	24.19	27.21	25.05	23.32	23.7	23.81	24.474	0.0555192	0.391162	0.141934	0.887132	0.999879	5.24486e-05
YBR166C	TYR1	36.39	35.5	30.22	28.15	25.86	27.09	30.4064	0.286906	0.354142	0.810144	0.417858	0.999879	5.24486e-05
YBR169C	SSE2	28.49	30.81	27.88	28.15	39.29	34.44	31.2798	-0.254764	0.350919	-0.725991	0.467844	0.999879	5.24486e-05
YBR170C	NPL4	84.1	87.59	82.56	72.44	83.99	76.59	81.129	0.0891568	0.222966	0.399867	0.689254	0.999879	5.24486e-05
YBR171W	SEC66	37.16	37.82	27.66	32.72	27.64	27.64	31.895	0.164446	0.349258	0.470843	0.637753	0.999879	5.24486e-05
YBR172C	SMY2	219.79	217.75	206.06	216.91	264.93	178.75	216.317	-0.0719271	0.153719	-0.467913	0.639847	0.999879	5.24486e-05
YBR173C	UMP1	152.14	140.96	133.04	145.33	124.59	131.5	137.864	0.0376812	0.181831	0.207232	0.835829	0.999879	5.24486e-05
YBR175W	SWD3	42.08	44.22	48.66	43.5	39.45	37.66	42.6398	0.117015	0.303622	0.385399	0.699942	0.999879	5.24486e-05
YBR177C	EHT1	35.78	48.73	52.18	54.21	69.71	66.51	54.8013	-0.517936	0.282073	-1.83618	0.0663312	0.829235	0.0813221
YBR179C	FZO1	133.25	131.01	137.52	139.25	160.95	129.61	138.322	-0.134625	0.177017	-0.760521	0.446943	0.999879	5.24486e-05
YBR181C	RPS6B	32.86	33.32	35.34	37.69	36.36	33.59	34.8233	-0.137921	0.330594	-0.417193	0.676538	0.999879	5.24486e-05
YBR189W	RPS9B	105.47	96.36	96.42	105.42	117.8	88.92	101.1	-0.108586	0.202838	-0.535334	0.592419	0.999879	5.24486e-05
YBR191W	RPL21A	27.67	22.66	21.27	31.03	24.7	21.56	24.9387	-0.159136	0.393229	-0.404689	0.685706	0.999879	5.24486e-05
YBR192W	RIM2	42.19	38.87	41.04	34.62	41.53	35.77	39.0462	0.0712523	0.312381	0.228094	0.819573	0.999879	5.24486e-05
YBR195C	MSI1	18.83	21.52	22.39	18.48	22.39	17.37	19.9262	0.108427	0.432812	0.250517	0.802187	0.999879	5.24486e-05
YBR196C	PGI1	122.87	120.82	114.81	192.55	202.33	165.57	153.301	-0.683428	0.170114	-4.01746	5.88e-05	0.00216268	2.66501
YBR197C	YBR197C	33.35	27.59	27.93	27.04	25.55	21.5	27.2158	0.205805	0.372411	0.552627	0.580519	0.999879	5.24486e-05
YBR198C	TAF5	380.65	383.22	371.24	385.63	447.42	329.93	381.407	-0.0711023	0.122978	-0.578172	0.563148	0.999879	5.24486e-05
YBR199W	KTR4	130.49	131.63	114.86	124.43	131	124.82	125.936	-0.0548125	0.183881	-0.298087	0.765637	0.999879	5.24486e-05
YBR200W	BEM1	116.3	116.89	103.51	101.57	114.94	97	108.09	0.0616254	0.195354	0.315454	0.752417	0.999879	5.24486e-05
YBR202W	MCM7	246.95	254.01	237.88	221.94	275.2	220.9	241.916	0.00353309	0.142127	0.0248588	0.980168	0.999879	5.24486e-05
	COS111	31.48	41.09	39.28	32.53	57.97	52.6	42.513	-0.413558	0.323121	-1.27989	0.200585	0.999879	5.24486e-05
YBR204C	LDH1	13.75	15.12	16.26	15.74	18.3	18.65	16.3649	-0.278752	0.477672	-0.583565	0.559513	0.999879	5.24486e-05
YBR205W	KTR3	30.04	29.01	26.12	27.56	24.01	23.38	26.5961	0.13674	0.376928	0.362774	0.716773	0.999879	5.24486e-05
YBR207W	FTH1	55.94	81.19	80	52.71	80.36	77.81	71.3356	0.00180136	0.262781	0.00685498	0.994531	0.999879	5.24486e-05
YBR208C	DUR1,2	131.26	112.24	121.74	158.39	174.54	184.1	147.372	-0.547029	0.179888	-3.04094	0.0023584	0.0601808	1.22054
YBR210W	ERV15	40.81	42.19	37.84	36.71	32.88	35.59	37.7923	0.145242	0.319381	0.454761	0.649281	0.999879	5.24486e-05
YBR211C	AME1	23.58	22.18	26.76	22.86	24.32	26.36	24.3634	-0.0428683	0.395339	-0.108434	0.913651	0.999879	5.24486e-05
YBR212W	NGR1	63.51	71.86	66.63	70.67	91.94	67.97	72.0771	-0.221971	0.238226	-0.931764	0.351458	0.999879	5.24486e-05
YBR213W	MET8	28.33	23.18	19.19	25.67	21.07	13.97	21.6767	0.158374	0.428251	0.369817	0.711519	0.999879	5.24486e-05
YBR214W	SDS24	61.13	84.75	71.96	73.22	99.27	108.17	83.2188	-0.405376	0.244148	-1.66037	0.0968398	0.999879	5.24486e-05
YBR215W	HPC2	117.62	119.11	109.96	108.42	122.51	95.72	111.849	0.0473866	0.192936	0.245608	0.805986	0.999879	5.24486e-05
YBR216C	YBP1	46.83	47.92	48.82	44.15	58.9	43.55	48.3066	-0.065239	0.284933	-0.228962	0.818898	0.999879	5.24486e-05
YBR218C	PYC2	96.03	86.36	83.58	101.83	112.09	90.13	94.7285	-0.231978	0.207998	-1.11529	0.264726	0.999879	5.24486e-05
YBR220C	YBR220C	17.17	19.01	19.24	17.5	19.3	17.55	18.3198	-0.0407696	0.449565	-0.0906868	0.927741	0.999879	5.24486e-05
YBR221C	PDB1	37.11	36.78	30.27	33.51	35.51	34.92	34.7611	-0.0582835	0.331139	-0.176009	0.860287	0.999879	5.24486e-05
YBR222C	PCS60	37.61	38.91	40.51	30.83	39.45	33.77	36.8961	0.143544	0.322398	0.445239	0.656147	0.999879	5.24486e-05
YBR223C	TDP1	33.46	37.87	32.89	37.62	44.85	38.87	37.6088	-0.270256	0.319064	-0.847028	0.39698	0.999879	5.24486e-05
YBR225W	YBR225W	90.9	98.83	96.85	87.33	113.24	94.75	96.7612	-0.077691	0.209027	-0.37168	0.710131	0.999879	5.24486e-05
YBR227C	MCX1	89.63	90.82	79.2	81.64	81.29	59.46	79.8736	0.189675	0.228885	0.828692	0.407279	0.999879	5.24486e-05
YBR228W	SLX1	27.34	27.3	29.58	24.49	25.01	22.41	25.769	0.203616	0.381932	0.533121	0.59395	0.999879	5.24486e-05
YBR229C	ROT2	58.76	62.19	59.22	56.89	71.33	59.34	60.9963	-0.0936468	0.254053	-0.368612	0.712417	0.999879	5.24486e-05
YBR230C	OM14	13.14	13.18	14.44	18.29	17.99	20.77	16.2415	-0.556675	0.482829	-1.15294	0.248933	0.999879	5.24486e-05
	YBR230W-A	20.54	22.94	20.47	20.31	21.07	22.59	21.3342	-0.0454939	0.419169	-0.108534	0.913572	0.999879	5.24486e-05
YBR231C	SWC5	77.48	75.41	72.01	73.61	62.6	62.68	70.5496	0.119538	0.240116	0.497837	0.618599	0.999879	5.24486e-05
YBR233W	PBP2	68.92	66.83	65.56	59.44	76.73	66.81	67.3201	-0.0468454	0.244196	-0.191835	0.847871	0.999879	5.24486e-05
YBR233W-A	DAD3	59.64	57.54	49.3	52.71	39.6	47.25	51.098	0.205596	0.283899	0.724189	0.46895	0.999879	5.24486e-05
YBR234C	ARC40	20.71	18.77	19.08	20.71	24.39	22.05	20.9745	-0.225074	0.420749	-0.534937	0.592693	0.999879	5.24486e-05
YBR235W	VHC1	59.36	62.8	65.29	61.59	72.95	57.7	63.1625	-0.0823524	0.250673	-0.328526	0.742514	0.999879	5.24486e-05
YBR236C	ABD1	46.17	39.53	39.23	40.56	35.51	34.8	39.4058	0.114361	0.313214	0.36512	0.715022	0.999879	5.24486e-05
YBR237W	PRP5	115.19	115.08	116.46	102.28	133.31	100.28	113.011	0.0107059	0.194982	0.0549068	0.956213	0.999879	5.24486e-05
YBR238C	YBR238C	144.3	122.24	111.35	134.03	146.52	97.91	125.201	-0.0443869	0.194629	-0.228058	0.819601	0.999879	5.24486e-05
YBR239C	ERT1	61.79	57.87	55.43	48.01	53.11	42.52	52.9038	0.24167	0.270615	0.89304	0.371836	0.999879	5.24486e-05
	THI2	15.3	21.76	29.95	19.79	33.73	41	27.2032	-0.544506	0.419149	-1.29908	0.193918	0.999879	5.24486e-05
YBR242W	YBR242W	22.14	18.49	16.95	20.31	18.53	15.37	18.4137	0.0371976	0.450506	0.0825684	0.934195	0.999879	5.24486e-05
YBR243C	ALG7	27.45	29.25	23.93	26.45	31.8	26	27.2331	-0.109932	0.371467	-0.29594	0.767276	0.999879	5.24486e-05
YBR244W	GPX2	67.48	45.83	37.52	104.96	67.78	55.27	63.0731	-0.640581	0.296492	-2.16054	0.030731	0.490115	0.309702
YBR245C	ISW1	108.24	110.2	103.14	109.6	136.63	110.66	112.844	-0.195805	0.193135	-1.01382	0.310667	0.999879	5.24486e-05
YBR246W	RRT2	27.78	28.01	24.94	29.52	25.09	25.39	26.8024	-0.0265915	0.375883	-0.0707442	0.943601	0.999879	5.24486e-05
YBR247C	ENP1	100.62	81.38	72.44	79.82	66	53.69	75.2202	0.301762	0.244803	1.23267	0.217697	0.999879	5.24486e-05
YBR248C	HIS7	108.73	99.87	113.85	80.21	94.33	78.29	95.4493	0.320371	0.20966	1.52805	0.1265	0.999879	5.24486e-05
YBR249C	ARO4	63.06	53.7	59.8	60.55	52.57	49.62	56.7388	0.0678627	0.265924	0.255196	0.798572	0.999879	5.24486e-05
YBR251W	MRPS5	51.3	48.82	47.7	44.35	41.14	39.97	45.3927	0.200624	0.291525	0.688187	0.491335	0.999879	5.24486e-05
YBR253W	SRB6	25.84	24.13	22.55	23.25	21.23	21.44	22.9539	0.123331	0.403375	0.305748	0.759797	0.999879	5.24486e-05
YBR255W	MTC4	75.65	74.18	72.7	66.95	75.42	66.99	71.8112	0.0528611	0.234416	0.225501	0.821589	0.999879	5.24486e-05
YBR256C	RIB5	46.17	37.45	35.98	42.13	35.51	36.93	38.9395	0.00334973	0.317252	0.0105586	0.991576	0.999879	5.24486e-05
YBR257W	POP4	36.89	37.07	31.77	28.48	29.8	25.02	31.3347	0.312167	0.347311	0.898812	0.368753	0.999879	5.24486e-05
YBR258C	SHG1	86.92	89.68	83.31	69.43	64.92	72.34	77.5404	0.290141	0.230755	1.25736	0.208625	0.999879	5.24486e-05
YBR259W	YBR259W	20.98	24.08	25	20.51	24.63	19.86	22.6026	0.048532	0.407383	0.119131	0.905171	0.999879	5.24486e-05
YBR260C	RGD1	70.57	78.3	75.79	67.28	93.56	66.14	74.9716	-0.0465245	0.236682	-0.196569	0.844165	0.999879	5.24486e-05
YBR262C	MIC12	39.37	28.34	25.42	31.29	21.07	25.45	28.101	0.205553	0.381813	0.538361	0.590328	0.999879	5.24486e-05
YBR263W	SHM1	51.36	44.22	38.96	43.24	42.46	34.8	42.1342	0.117225	0.30385	0.385797	0.699647	0.999879	5.24486e-05
YBR264C	YPT10	35.34	34.36	27.88	30.37	26.63	26.6	30.0788	0.162178	0.355898	0.455685	0.648616	0.999879	5.24486e-05
YBR265W	TSC10	31.48	30.43	26.6	28.54	29.41	25.15	28.4033	0.0430271	0.36314	0.118486	0.905682	0.999879	5.24486e-05
YBR267W	REI1	198.25	163.05	156.17	155.84	129.76	101.49	149.748	0.376867	0.188797	1.99615	0.045918	0.638437	0.194882
YBR268W	MRPL37	39.93	36.54	36.3	36.71	31.88	34.8	36.1433	0.0738558	0.326457	0.226235	0.821019	0.999879	5.24486e-05
YBR269C	SDH8	30.65	32.47	31.98	25.67	29.95	31.64	30.489	0.0667238	0.354264	0.188345	0.850607	0.999879	5.24486e-05
	BIT2	20.6	20.67	25.05	19.33	27.94	21.02	22.4264	-0.0550917	0.412654	-0.133506	0.893793	0.999879	5.24486e-05
YBR271W	EFM2	31.75	23.98	21.43	22.34	21.07	15.61	22.4986	0.342213	0.41513	0.824351	0.40974	0.999879	5.24486e-05
YBR272C	HSM3	19.44	22.99	21.48	20.18	19.76	20.83	20.6671	0.00318629	0.425784	0.00748335	0.994029	0.999879	5.24486e-05
YBR273C	UBX7	40.31	39.82	37.63	35.79	36.59	35.9	37.7651	0.0716474	0.316954	0.22605	0.821163	0.999879	5.24486e-05
YBR275C	RIF1	123.26	117.55	116.78	109.27	142.73	101.01	117.884	-0.0147611	0.192691	-0.076605	0.938938	0.999879	5.24486e-05
YBR276C	PPS1	41.8	43.89	45.57	39.97	60.91	41.06	45.4407	-0.137446	0.298548	-0.460381	0.645243	0.999879	5.24486e-05
YBR279W	PAF1	244.69	219.74	209.26	229.06	241.23	191.63	221.767	-0.0136858	0.147527	-0.0927679	0.926088	0.999879	5.24486e-05
YBR280C	SAF1	22.7	27.92	25.16	19.59	28.79	25.21	24.9311	-5.93e-05	0.392009	-0.00015135	0.999879	0.999879	5.24486e-05
YBR281C	DUG2	43.52	40.72	33.15	46.64	44.54	31.89	40.1182	-0.110928	0.315264	-0.351856	0.724946	0.999879	5.24486e-05
YBR282W	MRPL27	43.68	40.67	36.56	40.69	33.97	36.99	38.9562	0.0767214	0.316347	0.242523	0.808375	0.999879	5.24486e-05
YBR283C	SSH1	31.03	27.68	27.98	32.85	35.97	23.14	29.6654	-0.115355	0.360317	-0.320149	0.748855	0.999879	5.24486e-05
YBR286W	APE3	171.74	151.44	136.34	159.31	161.26	138.36	152.299	-0.0390024	0.172074	-0.226661	0.820688	0.999879	5.24486e-05
YBR287W	YBR287W	23.58	22.85	22.12	23.45	24.32	31.83	24.7586	-0.245496	0.397786	-0.617157	0.537131	0.999879	5.24486e-05
YBR288C	APM3	23.25	23.27	20.63	22.4	20.84	20.35	21.6219	0.0458379	0.414273	0.110647	0.911897	0.999879	5.24486e-05
YBR289W	SNF5	454.54	477.31	462.54	447.94	571.78	409.98	468.714	-0.069797	0.120319	-0.5801	0.561847	0.999879	5.24486e-05
YBR290W	BSD2	240.6	250.84	246.73	211.82	213.06	233.66	232.926	0.120037	0.150152	0.799436	0.424038	0.999879	5.24486e-05
YBR295W	PCA1	18.89	25.79	26.7	20.77	30.34	28.12	25.1766	-0.171661	0.396767	-0.432651	0.665269	0.999879	5.24486e-05
	MAL33	19.71	21.71	19.24	13.52	10.73	15.49	16.8095	0.559313	0.477692	1.17087	0.241652	0.999879	5.24486e-05
YCL004W	PGS1	18.72	22.99	23.29	19.53	26.32	20.35	21.7676	-0.0572783	0.416152	-0.137638	0.890527	0.999879	5.24486e-05
YCL005W	LDB16	27.39	28.15	26.06	26	29.95	24.9	26.9167	-0.0393402	0.372231	-0.105687	0.91583	0.999879	5.24486e-05
YCL008C	STP22	81.29	79.25	68.6	76.16	71.25	68.82	74.005	0.0400542	0.23341	0.171604	0.863749	0.999879	5.24486e-05
YCL009C	ILV6	92.17	74.18	69.61	82.49	78.2	67.54	77.0563	0.00687162	0.232614	0.0295409	0.976433	0.999879	5.24486e-05
YCL010C	SGF29	32.36	34.7	34.43	29.39	41.22	31.1	33.5303	-0.0356432	0.338888	-0.105177	0.916235	0.999879	5.24486e-05
YCL011C	GBP2	286.99	283.54	278.23	274.07	295.89	252	277.706	0.00695025	0.132451	0.0524741	0.958151	0.999879	5.24486e-05
YCL014W	BUD3	144.85	130.82	128.56	133.96	159.56	118.56	135.713	-0.0653972	0.179634	-0.364059	0.715814	0.999879	5.24486e-05
YCL016C	DCC1	26.78	27.25	24.84	23.25	23.31	18.59	23.8933	0.241404	0.395291	0.6107	0.541398	0.999879	5.24486e-05
YCL017C	NFS1	46.11	44.41	46.37	44.15	47.78	37.11	43.9987	0.0389138	0.295509	0.131684	0.895234	0.999879	5.24486e-05
YCL024W	KCC4	65.22	69.77	60.6	67.47	83.68	65.66	68.5957	-0.184967	0.241545	-0.765766	0.443816	0.999879	5.24486e-05
YCL025C	AGP1	55.66	53.99	60.82	77.07	89.55	102.89	73.8828	-0.704306	0.246777	-2.85402	0.00431697	0.0975366	1.01083
YCL027W	FUS1	29.38	32.33	26.92	25.67	33.12	19.01	27.4427	0.14157	0.376157	0.376359	0.70665	0.999879	5.24486e-05
YCL028W	RNQ1	92.94	82.24	76.43	75.64	90.01	72.22	81.1189	0.0369478	0.223811	0.165085	0.868877	0.999879	5.24486e-05
YCL029C	BIK1	76.43	76.74	69.61	67.99	72.79	53.45	69.1169	0.163651	0.241327	0.67813	0.497689	0.999879	5.24486e-05
YCL030C	HIS4	38.93	33.65	31.93	52.25	48.63	38.81	40.7548	-0.455357	0.310372	-1.46714	0.142339	0.999879	5.24486e-05
YCL031C	RRP7	267.77	251.83	230.21	225.54	223.48	197.4	231.775	0.173211	0.144218	1.20103	0.229738	0.999879	5.24486e-05
YCL032W	STE50	40.86	39.58	36.83	31.55	31.88	30.67	35.3877	0.269561	0.327532	0.823008	0.410504	0.999879	5.24486e-05
YCL034W	LSB5	77.2	69.11	59.06	72.63	69.4	68.21	69.0378	-0.0802814	0.242756	-0.330708	0.740865	0.999879	5.24486e-05
YCL035C	GRX1	36	32.56	34.06	32.27	28.48	47.25	35.2043	-0.110411	0.350362	-0.315133	0.752661	0.999879	5.24486e-05
	GFD2	36.72	31.47	28.36	28.15	31.8	17.25	28.5495	0.284765	0.374827	0.759724	0.44742	0.999879	5.24486e-05
YCL037C	SRO9	837.61	738.76	676.17	772.49	822.28	543.24	726.92	0.0409476	0.123566	0.331382	0.740356	0.999879	5.24486e-05
YCL039W	GID7	116.41	130.96	119.13	98.17	121.97	110.97	115.859	0.104515	0.193958	0.538852	0.589989	0.999879	5.24486e-05
YCL040W	GLK1	39.76	42.42	38.48	81.84	106.84	116.01	71.3315	-1.39159	0.259377	-5.36513	8.09e-08	5.66e-06	5.24718
YCL043C	PDI1	142.14	142.29	125.47	157.67	186.27	167.15	153.164	-0.362993	0.170269	-2.13188	0.0330165	0.5152	0.288024
YCL044C	MGR1	181.24	187.27	175.84	159.7	191.6	159.68	175.387	0.0484893	0.159901	0.303245	0.761703	0.999879	5.24486e-05
YCL045C	EMC1	86.09	86.65	84.8	88.44	103.83	79.51	88.0244	-0.113371	0.214896	-0.52756	0.597805	0.999879	5.24486e-05
YCL050C	APA1	134.25	106.6	85.71	110.58	92.79	78.9	101.109	0.16346	0.221443	0.738157	0.460419	0.999879	5.24486e-05
YCL051W	LRE1	69.52	75.79	66.2	68.32	85.84	68.09	72.0631	-0.104714	0.236374	-0.443002	0.657764	0.999879	5.24486e-05
YCL052C	PBN1	47.77	54.56	49.3	45.79	56.43	48.47	50.1946	-0.0202844	0.278693	-0.072784	0.941978	0.999879	5.24486e-05
YCL054W	SPB1	274.9	239.65	218.48	242.71	236.29	144.68	224.444	0.19705	0.172533	1.1421	0.253412	0.999879	5.24486e-05
YCL055W	KAR4	26.45	28.87	26.44	24.23	22.7	20.1	24.5791	0.233213	0.390693	0.596921	0.55056	0.999879	5.24486e-05
YCL056C	PEX34	42.08	41.47	33.47	34.68	23.85	32.56	34.6461	0.282144	0.343804	0.820654	0.411843	0.999879	5.24486e-05
YCL057W	PRD1	83.11	81.57	74.25	86.61	94.18	77.2	82.5831	-0.15023	0.220339	-0.681815	0.495356	0.999879	5.24486e-05
YCL058W-A	ADF1	55.44	38.68	31.71	39.71	21.23	23.38	34.8006	0.533318	0.368369	1.44778	0.147678	0.999879	5.24486e-05
YCL059C	KRR1	63.17	50.76	39.92	48.46	38.06	31.83	45.0375	0.339131	0.30835	1.09983	0.271408	0.999879	5.24486e-05
YCL061C	MRC1	168.26	169.26	177.54	180.01	223.17	163.2	179.533	-0.170863	0.162904	-1.04885	0.294246	0.999879	5.24486e-05
YCL063W	VAC17	77.64	83.94	86.72	70.48	83.68	73.01	79.14	0.0950095	0.227219	0.41814	0.675845	0.999879	5.24486e-05
YCR002C	CDC10	29.49	28.53	27.29	27.96	30.03	24.23	27.728	0.0127732	0.3671	0.0347949	0.972243	0.999879	5.24486e-05
YCR003W	MRPL32	58.76	58.11	53.03	47.09	47.01	45.43	51.335	0.247339	0.274738	0.900272	0.367975	0.999879	5.24486e-05
YCR004C	YCP4	63.51	62.19	58.47	58.33	58.51	66.51	61.357	-0.0467542	0.256966	-0.181947	0.855624	0.999879	5.24486e-05
YCR005C	CIT2	94.15	98.07	92	242.78	255.59	159.98	156.912	-1.24696	0.189452	-6.58191	4.64e-11	5.3e-09	8.27572
YCR008W	SAT4	124.14	130.3	118.27	124.3	147.83	106.84	124.58	-0.0631413	0.186683	-0.338228	0.735191	0.999879	5.24486e-05
YCR009C	RVS161	54.12	54.98	49.36	46.9	50.72	47.5	50.5383	0.0713607	0.276349	0.258227	0.796232	0.999879	5.24486e-05
YCR011C	ADP1	117.24	124.19	110.81	111.82	136.94	109.81	118.074	-0.0668953	0.189386	-0.353223	0.723922	0.999879	5.24486e-05
YCR012W	PGK1	70.19	60.86	57.19	164.92	162.11	136.9	108.966	-1.34469	0.205333	-6.5488	5.8e-11	6.29e-09	8.20135
YCR014C	POL4	42.25	46.55	48.5	34.49	44.93	36.75	42.0167	0.203174	0.305241	0.66562	0.505654	0.999879	5.24486e-05
YCR015C	YCR015C	30.65	34.22	32.99	29.91	33.04	30.85	31.9538	0.019157	0.343847	0.0557138	0.95557	0.999879	5.24486e-05
YCR016W	YCR016W	117.24	97.12	87.15	87.2	74.72	57.76	86.2468	0.410784	0.229922	1.78662	0.0739986	0.877065	0.0569682
YCR017C	CWH43	64.89	62.66	65.19	53.17	61.22	51.14	59.4443	0.187373	0.256344	0.730942	0.464815	0.999879	5.24486e-05
YCR018C	SRD1	19.77	18.63	17.43	49.64	39.83	37.17	30.623	-1.22496	0.368553	-3.32371	0.0008883	0.0256896	1.59024
YCR019W	MAK32	35.51	35.88	32.67	22.6	24.7	21.44	28.8264	0.565519	0.363063	1.55763	0.119321	0.999879	5.24486e-05
YCR023C	YCR023C	20.32	18.3	20.36	15.15	14.67	13.54	16.9468	0.357508	0.468219	0.76355	0.445136	0.999879	5.24486e-05
YCR024C	SLM5	30.26	32.75	32.14	30.05	33.12	31.58	31.6423	-0.0416338	0.345871	-0.120374	0.904187	0.999879	5.24486e-05
YCR024C-A	PMP1	36.56	34.6	37.63	58.52	55.89	65.54	48.7811	-0.765187	0.290945	-2.63001	0.0085383	0.176377	0.753558
YCR026C	NPP1	141.7	132.48	121.37	112.67	134.7	106.23	124.198	0.119089	0.185496	0.642001	0.520873	0.999879	5.24486e-05
YCR027C	RHB1	23.75	25.97	23.72	22.01	24.86	19.98	23.4061	0.105033	0.398701	0.263438	0.792213	0.999879	5.24486e-05
YCR028C	FEN2	19.94	21.09	19.24	17.7	24.63	14.7	19.5225	0.016588	0.439748	0.0377217	0.96991	0.999879	5.24486e-05
YCR030C	SYP1	118.89	123.76	120.09	119.27	162.96	132.29	129.163	-0.227072	0.186599	-1.2169	0.223641	0.999879	5.24486e-05
YCR031C	RPS14A	43.24	32.61	30.22	46.7	40.3	32.86	37.546	-0.221923	0.327693	-0.677227	0.498262	0.999879	5.24486e-05
YCR032W	BPH1	86.15	88.73	87.09	71.52	97.27	79.2	84.6904	0.0415456	0.221305	0.18773	0.851088	0.999879	5.24486e-05
YCR033W	SNT1	273.52	276.05	272.63	280.34	390.37	263.78	291.408	-0.215005	0.14391	-1.49403	0.135168	0.999879	5.24486e-05
YCR035C	RRP43	83.72	73.8	73.5	80.93	76.58	63.65	75.4108	0.0230946	0.23218	0.0994688	0.920766	0.999879	5.24486e-05
YCR036W	RBK1	44.45	46.45	41.84	41.08	43.92	42.15	43.0892	0.0132809	0.297837	0.0445912	0.964433	0.999879	5.24486e-05
YCR037C	PHO87	109.89	113.76	130.48	109.34	146.59	107.69	119.262	-0.0733683	0.197101	-0.372237	0.709717	0.999879	5.24486e-05
YCR038C	BUD5	19.05	19.48	19.61	16.52	20.84	15.79	18.5916	0.0668406	0.44635	0.149749	0.880962	0.999879	5.24486e-05
YCR042C	TAF2	212	208.98	200.73	212.28	259.37	174.26	210.035	-0.0864285	0.155661	-0.555234	0.578734	0.999879	5.24486e-05
YCR043C	YCR043C	18.06	16.45	14.07	17.37	16.06	15.37	15.9598	-0.0441187	0.481053	-0.0917126	0.926926	0.999879	5.24486e-05
YCR044C	PER1	16.01	17.21	17.32	15.48	18.84	16.89	16.8046	-0.0681051	0.469175	-0.145159	0.884585	0.999879	5.24486e-05
	IMG1	25.46	24.6	17.86	25.02	19.84	18.71	21.9284	0.041545	0.418084	0.0993698	0.920845	0.999879	5.24486e-05
YCR047C	BUD23	147.28	124.8	115.98	127.43	100.12	83.09	115.749	0.281303	0.206744	1.36063	0.173629	0.999879	5.24486e-05
YCR048W	ARE1	38.6	31.99	31.34	35.07	37.36	28.18	33.5016	-0.0106988	0.338133	-0.0316407	0.974759	0.999879	5.24486e-05
YCR051W	YCR051W	46.88	38.58	33.53	39.97	34.97	29.7	37.323	0.149231	0.325096	0.459036	0.646208	0.999879	5.24486e-05
YCR052W	RSC6	120.44	114.75	97.75	112.47	123.28	95.84	110.157	-0.0310378	0.196151	-0.158234	0.874273	0.999879	5.24486e-05
YCR053W	THR4	85.26	75.93	62.47	77.92	74.11	57.88	71.7903	0.0451231	0.242431	0.186127	0.852345	0.999879	5.24486e-05
YCR054C	CTR86	33.02	34.46	36.3	24.89	31.34	23.38	30.1752	0.347293	0.355568	0.976727	0.328704	0.999879	5.24486e-05
YCR057C	PWP2	164.29	144.52	132.29	146.37	145.9	97.61	137.583	0.140235	0.189226	0.741099	0.458633	0.999879	5.24486e-05
YCR059C	YIH1	27.28	24.93	29	26.19	21.54	21.2	24.9633	0.190144	0.390355	0.487107	0.626183	0.999879	5.24486e-05
	TAH1	21.37	19.81	15.94	15.55	13.66	11.48	16.2224	0.433648	0.482546	0.898667	0.36883	0.999879	5.24486e-05
	YCR061W	24.41	31.43	33.26	23.38	33.58	30.67	29.316	-0.0372288	0.36967	-0.100708	0.919782	0.999879	5.24486e-05
YCR063W	BUD31	38.77	32.23	34.91	35.86	39.37	29.09	34.8462	-0.00998969	0.331699	-0.0301167	0.975974	0.999879	5.24486e-05
YCR065W	HCM1	69.75	73.94	81.5	93.53	141.42	112.49	95.449	-0.653441	0.221161	-2.9546	0.00313079	0.0750352	1.12474
YCR066W	RAD18	24.79	28.06	25.96	21.55	23.93	23.75	24.796	0.131954	0.389083	0.339142	0.734503	0.999879	5.24486e-05
YCR067C	SED4	114.92	115.37	111.08	115.48	138.72	99.79	115.312	-0.0897667	0.192687	-0.465868	0.64131	0.999879	5.24486e-05
YCR068W	ATG15	36.28	39.58	44.35	33.96	46.39	40.88	40.1211	-0.049724	0.314496	-0.158107	0.874372	0.999879	5.24486e-05
YCR069W	CPR4	53.34	55.17	43.55	47.62	51.26	48.41	49.6983	0.00457416	0.279944	0.0163396	0.986963	0.999879	5.24486e-05
YCR071C	IMG2	58.54	53.99	47.92	53.82	40.68	48.89	50.8067	0.111865	0.284543	0.393138	0.694218	0.999879	5.24486e-05
YCR072C	RSA4	45.39	36.54	36.51	35.92	36.13	24.66	35.7632	0.257191	0.331092	0.776796	0.437279	0.999879	5.24486e-05
YCR073C	SSK22	48.93	51.57	55.81	47.16	56.82	37.11	49.3987	0.122856	0.285596	0.430175	0.667069	0.999879	5.24486e-05
YCR073W-A	SOL2	29.05	26.54	23.24	26.19	26.09	26.48	26.1167	-0.0268221	0.379424	-0.0706916	0.943643	0.999879	5.24486e-05
	FUB1	18.22	17.54	17.54	15.35	16.6	16.95	17.1426	0.0976266	0.464403	0.21022	0.833496	0.999879	5.24486e-05
YCR077C	PAT1	139.55	136.79	129.2	139.71	176.23	121.66	139.96	-0.144598	0.179745	-0.80446	0.421132	0.999879	5.24486e-05
YCR079W	PTC6	50.25	58.44	53.46	47.35	53.11	53.69	52.4642	0.0212184	0.275125	0.0771229	0.938526	0.999879	5.24486e-05
YCR081W	SRB8	57.65	61.43	59.54	56.24	64.92	49.26	57.9281	0.0379216	0.260352	0.145655	0.884194	0.999879	5.24486e-05
YCR082W	AHC2	55.5	48.25	48.29	44.55	36.74	38.75	45.3907	0.283503	0.295729	0.958658	0.337731	0.999879	5.24486e-05
YCR084C	TUP1	536.49	524.99	472.35	574.32	694.6	484.81	545.22	-0.229534	0.116455	-1.97102	0.0487217	0.675255	0.170532
YCR086W	CSM1	21.87	22.47	17.91	21.88	17.91	17.86	19.9582	0.0507769	0.433803	0.117051	0.90682	0.999879	5.24486e-05
YCR087C-A	YCR087C-A	66.05	52.19	41.2	45.2	34.97	29.21	44.3266	0.499629	0.313675	1.59282	0.1112	0.999879	5.24486e-05
YCR088W	ABP1	117.24	114.99	117.47	118.55	134.63	122.93	120.857	-0.152001	0.18682	-0.813619	0.415863	0.999879	5.24486e-05
YCR089W	FIG2	65.38	76.98	81.12	66.23	96.11	57.7	73.4013	-0.00893718	0.248598	-0.0359504	0.971322	0.999879	5.24486e-05
YCR090C	YCR090C	23.47	19.01	18.44	20.31	16.13	15.67	18.6159	0.160959	0.44978	0.357862	0.720447	0.999879	5.24486e-05
YCR091W	KIN82	39.87	45.93	40.56	34.68	48.25	49.38	43.1514	-0.0987576	0.30644	-0.322274	0.747245	0.999879	5.24486e-05
YCR092C	MSH3	53.07	51.05	54.69	52.45	58.9	52.23	53.5766	-0.0752966	0.269357	-0.279542	0.779829	0.999879	5.24486e-05
YCR093W	CDC39	636.44	613.63	601.28	651.66	801.43	559.46	640.818	-0.154381	0.111548	-1.38398	0.166365	0.999879	5.24486e-05
YCR094W	CDC50	22.81	19.15	18.39	20.64	21.07	17.98	19.9311	-0.042012	0.432083	-0.0972313	0.922543	0.999879	5.24486e-05
YCR095C	OCA4	55.39	50.86	60.18	41.28	52.26	45.8	50.6949	0.217676	0.280349	0.776446	0.437486	0.999879	5.24486e-05
YCR106W	RDS1	22.31	23.18	22.76	19.14	27.02	18.77	22.0526	0.0308253	0.41316	0.0746086	0.940526	0.999879	5.24486e-05
YDL001W	RMD1	46.5	46.45	45.31	41.02	42.07	36.2	42.5218	0.163231	0.29952	0.544974	0.585771	0.999879	5.24486e-05
YDL002C	NHP10	37.11	37.54	37.63	34.29	35.28	34.26	35.9468	0.0917114	0.324879	0.282294	0.777718	0.999879	5.24486e-05
YDL003W	MCD1	104.32	111.91	114.86	165.71	257.75	191.26	157.511	-0.927025	0.186359	-4.97439	6.55e-07	3.64e-05	4.4389
YDL004W	ATP16	42.69	38.96	42.53	46.24	54.19	50.84	46.0063	-0.31378	0.291183	-1.07761	0.281209	0.999879	5.24486e-05
YDL005C	MED2	214.7	199.5	195.93	201.04	208.66	165.63	197.047	0.0461972	0.15356	0.300842	0.763535	0.999879	5.24486e-05
YDL006W	PTC1	29.76	32.99	28.73	24.1	24.7	24.36	27.413	0.291214	0.370618	0.785752	0.432013	0.999879	5.24486e-05
YDL007W	RPT2	233.31	233.77	215.71	218.42	237.22	200.01	222.262	0.0203258	0.144268	0.140889	0.887958	0.999879	5.24486e-05
YDL010W	GRX6	41.09	41.62	34.43	38.73	36.13	37.11	38.103	0.0172775	0.31814	0.0543079	0.95669	0.999879	5.24486e-05
YDL012C	YDL012C	84.71	72.52	67.21	84.71	72.18	66.02	74.4747	-0.0311093	0.237689	-0.130882	0.895868	0.999879	5.24486e-05
YDL013W	SLX5	119.28	129.87	129.41	114.43	132.31	100.64	120.36	0.0872508	0.189394	0.460684	0.645025	0.999879	5.24486e-05
YDL014W	NOP1	155.17	129.78	135.86	136.25	144.66	101.19	133.076	0.103939	0.186794	0.556435	0.577914	0.999879	5.24486e-05
YDL015C	TSC13	23.36	21.19	21.16	23.19	23.08	24.36	22.503	-0.151458	0.407329	-0.371832	0.710018	0.999879	5.24486e-05
YDL017W	CDC7	26.29	26.97	25.05	21.55	24.55	19.25	23.8772	0.203315	0.39534	0.514278	0.607057	0.999879	5.24486e-05
YDL019C	OSH2	143.63	155.85	139.33	141.02	180.09	150.02	151.237	-0.140485	0.172659	-0.813659	0.41584	0.999879	5.24486e-05
YDL020C	RPN4	153.02	139.83	123.71	109.67	122.74	102.4	124.649	0.2749	0.185692	1.48041	0.138764	0.999879	5.24486e-05
	GPM2	17.06	21.52	19.67	21.23	22.93	24.17	21.1976	-0.247629	0.422879	-0.585579	0.558159	0.999879	5.24486e-05
YDL022W	GPD1	66.6	70.67	72.01	172.76	161.57	203.17	125.938	-1.40628	0.206585	-6.80727	9.95e-12	1.27e-09	8.8962
YDL025C	RTK1	60.41	68.25	66.25	61.2	76.5	71.79	67.1319	-0.148111	0.246979	-0.599692	0.548711	0.999879	5.24486e-05
YDL027C	YDL027C	30.7	31.38	32.62	28.15	36.9	34.74	32.476	-0.11444	0.344574	-0.332121	0.739798	0.999879	5.24486e-05
YDL028C	MPS1	67.04	72.9	69.08	67.21	82.98	66.87	70.7865	-0.0919595	0.237799	-0.386711	0.69897	0.999879	5.24486e-05
YDL029W	ARP2	44.62	40.15	37.9	42.52	46.47	45.25	42.7896	-0.167476	0.299866	-0.558502	0.576502	0.999879	5.24486e-05
YDL030W	PRP9	63.67	65.6	67.69	49.71	52.65	47.31	57.7953	0.360907	0.260788	1.38391	0.166386	0.999879	5.24486e-05
YDL031W	DBP10	214.15	173.53	156.28	172.5	167.43	116.5	165.318	0.218866	0.181974	1.20273	0.22908	0.999879	5.24486e-05
YDL033C	SLM3	37.83	34.55	35.18	33.83	33.12	28.97	33.8927	0.128853	0.33407	0.385707	0.699714	0.999879	5.24486e-05
YDL035C	GPR1	157.33	161.16	151.53	137.56	177.01	125.67	151.021	0.0566187	0.173761	0.325843	0.744543	0.999879	5.24486e-05
YDL036C	PUS9	71.4	64.04	61.72	60.87	56.66	49.2	60.4261	0.197004	0.256294	0.768662	0.442094	0.999879	5.24486e-05
YDL039C	PRM7	25.51	23.13	24.62	19.14	28.25	18.34	23.0075	0.154278	0.407093	0.378976	0.704706	0.999879	5.24486e-05
YDL040C	NAT1	96.64	87.83	82.46	84.39	95.03	70.94	85.7159	0.0566471	0.218687	0.259032	0.79561	0.999879	5.24486e-05
YDL042C	SIR2	50.31	45.12	43.76	44.15	47.4	36.02	44.122	0.0916707	0.29544	0.310285	0.756344	0.999879	5.24486e-05
YDL043C	PRP11	24.63	19.34	19.83	20.18	20.07	17.07	20.0831	0.125644	0.431781	0.290989	0.771059	0.999879	5.24486e-05
YDL044C	MTF2	33.96	36.54	35.02	29.33	34.04	27.21	32.5245	0.198304	0.341038	0.581471	0.560923	0.999879	5.24486e-05
YDL045C	FAD1	24.02	25.5	23.08	22.4	22.62	22.9	23.464	0.0589127	0.398778	0.147733	0.882553	0.999879	5.24486e-05
YDL045W-A	MRP10	44.79	42.09	34.91	37.62	24.93	32.49	36.1139	0.309975	0.337565	0.918267	0.358479	0.999879	5.24486e-05
YDL046W	NPC2	83.05	82.05	81.82	90.01	92.56	95.12	87.5469	-0.214152	0.216628	-0.988572	0.322872	0.999879	5.24486e-05
YDL047W	SIT4	104.48	100.39	97.38	90.85	98.27	93.48	96.9655	0.0516942	0.205188	0.251936	0.80109	0.999879	5.24486e-05
	STP4	132.87	159.45	169.92	168.25	221.86	239.61	182.667	-0.490084	0.186578	-2.62669	0.00862193	0.17726	0.751389
YDL051W	LHP1	102.66	79.11	71.05	85.3	66.7	51.87	75.6906	0.267932	0.251225	1.0665	0.286197	0.999879	5.24486e-05
YDL052C	SLC1	83.94	80.39	68.38	72.24	70.79	71.85	74.3376	0.0642466	0.233861	0.274721	0.78353	0.999879	5.24486e-05
YDL053C	PBP4	57.87	57.78	51.49	53.69	51.18	49.38	53.3749	0.0732636	0.270278	0.271068	0.786339	0.999879	5.24486e-05
YDL054C	MCH1	25.24	26.78	24.84	22.27	22.46	20.23	23.4278	0.225636	0.398979	0.565534	0.571711	0.999879	5.24486e-05
YDL055C	PSA1	38.88	42.09	44.19	67.67	93.71	74.28	60.1906	-0.952566	0.265337	-3.59003	0.000330643	0.0104696	1.98007
YDL056W	MBP1	145.73	161.11	146.31	140.56	181.72	142.79	152.608	-0.0780484	0.172627	-0.452121	0.651182	0.999879	5.24486e-05
	YDL057W	18.67	17.87	15.62	14.11	16.75	15.61	16.6115	0.130441	0.471817	0.276465	0.782191	0.999879	5.24486e-05
YDL058W	USO1	262.64	242.3	245.98	235.4	272.5	205.05	242.733	0.0400362	0.142666	0.280628	0.778996	0.999879	5.24486e-05
YDL059C	RAD59	21.37	16.21	15.67	16.07	15.05	12.82	16.0908	0.225901	0.481582	0.469081	0.639012	0.999879	5.24486e-05
YDL060W	TSR1	182.4	149.73	151.53	147.48	145.82	100.1	145.201	0.263575	0.185455	1.42124	0.155248	0.999879	5.24486e-05
YDL061C	RPS29B	60.69	45.79	42.48	55.26	47.32	41.36	48.4731	0.0150742	0.292117	0.0516033	0.958845	0.999879	5.24486e-05
YDL063C	SYO1	38.16	31.99	26.01	28.93	24.7	12.57	26.8815	0.482556	0.397316	1.21454	0.224541	0.999879	5.24486e-05
YDL064W	UBC9	23.25	20.95	17.91	22.01	23.47	20.04	21.1005	-0.110527	0.419727	-0.263331	0.792295	0.999879	5.24486e-05
YDL065C	PEX19	121.1	112.62	103.56	108.36	97.88	94.51	106.232	0.123125	0.199777	0.616314	0.537687	0.999879	5.24486e-05
YDL066W	IDP1	56.27	57.02	51.81	55.78	59.75	51.57	55.3563	-0.0666936	0.264181	-0.252454	0.80069	0.999879	5.24486e-05
YDL067C	COX9	29.6	27.87	21.27	24.3	19.92	20.16	23.7343	0.256881	0.402446	0.638299	0.523279	0.999879	5.24486e-05
YDL070W	BDF2	312.67	321.65	306.8	332.65	396.47	280.24	323.727	-0.133929	0.132354	-1.0119	0.311585	0.999879	5.24486e-05
YDL072C	YET3	18.33	18.25	18.6	22.86	21.92	22.11	20.3598	-0.327237	0.428264	-0.764102	0.444806	0.999879	5.24486e-05
YDL073W	YDL073W	70.85	68.63	61.4	60.29	69.4	48.83	62.7794	0.138038	0.252322	0.547072	0.584329	0.999879	5.24486e-05
YDL074C	BRE1	115.3	107.79	94.5	110.25	118.34	89.95	105.335	-0.043832	0.200649	-0.218451	0.827077	0.999879	5.24486e-05
YDL075W	RPL31A	95.09	80.01	82.83	90.85	80.44	81.63	85.0921	-0.0166717	0.222307	-0.0749943	0.940219	0.999879	5.24486e-05
YDL076C	RXT3	47.66	51.19	46.85	47.16	51.57	54.85	50.0116	-0.121399	0.280758	-0.432396	0.665454	0.999879	5.24486e-05
YDL077C	VAM6	33.91	34.08	31.02	32.66	38.6	31.83	33.724	-0.1105	0.334301	-0.330541	0.740992	0.999879	5.24486e-05
YDL078C	MDH3	24.08	24.6	22.07	22.47	25.17	21.44	23.0841	0.0221808	0.400958	0.0553195	0.955884	0.999879	5.24486e-05
	MRK1	27	27.78	22.81	19.14	16.52	23.44	22.8166	0.351943	0.412203	0.853809	0.393211	0.999879	5.24486e-05
YDL080C	THI3	45.34	52.33	57.35	45.2	55.81	53.08	51.3221	-0.0390015	0.281691	-0.138455	0.889881	0.999879	5.24486e-05
YDL081C	RPP1A	43.68	29.2	25.26	38.73	29.18	31.28	32.7594	-0.0650876	0.358998	-0.181303	0.856129	0.999879	5.24486e-05
YDL082W	RPL13A	61.9	54.75	48.08	60.03	46.7	45.92	52.8674	0.0632547	0.278617	0.227031	0.8204	0.999879	5.24486e-05
YDL083C	RPS16B	78.64	68.49	67.21	75.24	65.31	62.68	69.3655	0.031994	0.242717	0.131816	0.89513	0.999879	5.24486e-05
YDL084W	SUB2	91.39	90.82	78.3	98.82	100.74	85.58	90.7646	-0.178829	0.212161	-0.842893	0.399289	0.999879	5.24486e-05
YDL085C-A	YDL085C-A	18.33	16.87	13.75	19.14	13.74	15.49	16.1486	-0.0175831	0.482659	-0.0364297	0.97094	0.999879	5.24486e-05
YDL087C	LUC7	41.75	35.93	38	36.05	38.91	33.95	37.3874	0.0491935	0.318792	0.154312	0.877364	0.999879	5.24486e-05
YDL088C	ASM4	196.43	203.67	198.54	182.1	209.27	172.43	193.026	0.0510869	0.153663	0.33246	0.739542	0.999879	5.24486e-05
YDL090C	RAM1	20.49	19.24	20.73	17.7	19.45	18.28	19.1388	0.0846322	0.439997	0.192347	0.84747	0.999879	5.24486e-05
YDL091C	UBX3	27.34	29.96	29.53	24.43	34.2	28.67	28.9311	-0.0377989	0.364235	-0.103776	0.917347	0.999879	5.24486e-05
YDL092W	SRP14	61.35	48.44	44.72	51.27	41.22	45.07	48.4092	0.120642	0.291091	0.414447	0.678547	0.999879	5.24486e-05
YDL093W	PMT5	23.36	22.75	23.77	20.05	24.39	18.4	21.9014	0.138921	0.412501	0.336776	0.736286	0.999879	5.24486e-05
YDL095W	PMT1	90.34	92.24	81.34	91.64	114.25	89.28	92.6674	-0.203955	0.2109	-0.967071	0.333509	0.999879	5.24486e-05
YDL097C	RPN6	201.29	205.38	199.13	202.28	205.03	180.88	198.385	0.000595622	0.151618	0.00392843	0.996866	0.999879	5.24486e-05
YDL098C	SNU23	27.78	26.07	20.73	20.84	15.44	18.04	21.4351	0.4243	0.425571	0.997013	0.318758	0.999879	5.24486e-05
YDL099W	BUG1	247.89	233.35	215.39	230.04	231.81	206.69	226.844	0.0149297	0.144424	0.103374	0.917666	0.999879	5.24486e-05
YDL100C	GET3	47.44	44.41	43.6	48.46	47.63	41.36	45.2205	-0.0615183	0.291104	-0.211327	0.832632	0.999879	5.24486e-05
YDL101C	DUN1	53.57	54.75	50.32	58.72	61.91	56.12	55.9181	-0.196362	0.26324	-0.745943	0.455702	0.999879	5.24486e-05
YDL102W	POL3	54.34	53.56	50.85	46.77	55.73	43.91	50.778	0.0750612	0.27571	0.272247	0.785432	0.999879	5.24486e-05
YDL103C	QRI1	31.92	31.43	25.26	33.12	31.26	31.71	30.6427	-0.171815	0.352956	-0.486789	0.626408	0.999879	5.24486e-05
YDL105W	NSE4	18.28	17.06	16.31	17.77	19.38	18.22	17.6444	-0.151725	0.456992	-0.332008	0.739883	0.999879	5.24486e-05
YDL106C	PHO2	196.65	217.51	213.9	186.35	247.72	209.42	211.486	-0.069372	0.156079	-0.444468	0.656704	0.999879	5.24486e-05
YDL107W	MSS2	26.78	24.79	25.26	19.14	23.16	20.89	23.2495	0.248346	0.401022	0.619282	0.535731	0.999879	5.24486e-05
YDL108W	KIN28	20.76	20.67	18.07	19.07	18.76	15.91	18.9218	0.110818	0.442227	0.250591	0.80213	0.999879	5.24486e-05
YDL109C	YDL109C	23.36	20.57	27.24	21.23	28.41	23.44	23.787	-0.0560499	0.400484	-0.139955	0.888695	0.999879	5.24486e-05
YDL110C	TMA17	46.06	53.09	46	50.03	50.49	67.6	52.3906	-0.263211	0.287608	-0.915171	0.360102	0.999879	5.24486e-05
YDL111C	RRP42	36.39	37.49	32.78	36.05	30.95	29.94	33.7651	0.0844175	0.336412	0.250935	0.801865	0.999879	5.24486e-05
YDL112W	TRM3	153.41	149.45	135.76	130.96	149.22	99.55	135.438	0.169347	0.183766	0.921535	0.356771	0.999879	5.24486e-05
YDL113C	ATG20	50.25	53.32	51.38	50.95	57.9	57.34	53.318	-0.150557	0.271212	-0.555128	0.578807	0.999879	5.24486e-05
YDL115C	IWR1	58.81	56.74	57.03	55	54.81	51.93	55.7316	0.0527417	0.263929	0.199833	0.841611	0.999879	5.24486e-05
YDL116W	NUP84	133.42	137.88	128.72	130.44	138.02	117.89	130.624	0.0113901	0.179737	0.063371	0.949471	0.999879	5.24486e-05
YDL117W	CYK3	61.41	64.65	73.82	60.09	98.81	66.69	70.6989	-0.206495	0.253835	-0.813499	0.415932	0.999879	5.24486e-05
YDL119C	YDL119C	24.85	27.02	29.42	22.21	27.17	28.61	26.517	0.0118285	0.381338	0.0310183	0.975255	0.999879	5.24486e-05
YDL121C	YDL121C	25.73	22.61	22.6	24.43	17.29	14.52	21.2511	0.320118	0.427049	0.749604	0.453494	0.999879	5.24486e-05
YDL122W	UBP1	140.71	132.2	116.89	134.49	147.6	109.87	129.69	-0.0458052	0.184031	-0.248899	0.803439	0.999879	5.24486e-05
YDL123W	SNA4	38.38	37.21	31.93	35.66	24.08	27.88	32.4555	0.233691	0.351482	0.664876	0.50613	0.999879	5.24486e-05
YDL124W	YDL124W	44.73	50.57	58.9	71.13	107.69	124.03	76.8933	-1.01107	0.267856	-3.77468	0.000160214	0.00526521	2.27858
YDL125C	HNT1	27.17	23.84	24.89	26.26	25.63	31.95	26.7338	-0.192394	0.379934	-0.506387	0.612585	0.999879	5.24486e-05
YDL126C	CDC48	366.07	356.72	330.09	382.16	421.71	365.1	369.536	-0.191575	0.119691	-1.60057	0.109471	0.999879	5.24486e-05
YDL127W	PCL2	22.42	25.41	29.85	25.21	34.35	30.37	27.6719	-0.245354	0.376431	-0.651791	0.514536	0.999879	5.24486e-05
YDL128W	VCX1	28.61	25.88	25.42	29.26	31.96	27.51	28.1065	-0.195062	0.365018	-0.534391	0.593071	0.999879	5.24486e-05
YDL129W	YDL129W	24.08	22.56	23.13	19.33	18.99	13.61	20.2147	0.391319	0.430948	0.908042	0.363856	0.999879	5.24486e-05
YDL130W	RPP1B	22.53	20.9	15.56	22.6	20.38	19.31	20.2795	-0.0931215	0.431758	-0.21568	0.829237	0.999879	5.24486e-05
YDL130W-A	STF1	47.77	50.62	51.75	48.01	53.88	85.94	56.9425	-0.370795	0.298441	-1.24244	0.214074	0.999879	5.24486e-05
YDL131W	LYS21	52.02	45.74	42.96	46.44	45.78	41.42	45.5194	0.0418965	0.29088	0.144034	0.885474	0.999879	5.24486e-05
YDL132W	CDC53	124.42	129.83	119.82	114.56	145.97	118.5	125.062	-0.0573784	0.185529	-0.30927	0.757116	0.999879	5.24486e-05
YDL133C-A	RPL41B	24.57	17.59	16.04	22.4	20.22	17.13	19.5805	-0.044062	0.441793	-0.0997346	0.920555	0.999879	5.24486e-05
YDL133W	SRF1	39.1	39.1	38	44.22	44.08	41.48	40.8039	-0.195044	0.30554	-0.638357	0.523241	0.999879	5.24486e-05
YDL134C	PPH21	40.53	37.59	38.22	36.64	45.78	39.78	39.9035	-0.112232	0.309574	-0.362536	0.716951	0.999879	5.24486e-05
YDL135C	RDI1	22.37	27.21	22.55	22.8	22.62	24.48	23.6578	-0.00325735	0.399211	-0.00815946	0.99349	0.999879	5.24486e-05
YDL136W	RPL35B	32.08	27.63	23.77	34.16	26.17	24.17	27.9272	-0.0448573	0.373836	-0.119992	0.90449	0.999879	5.24486e-05
YDL137W	ARF2	33.13	38.25	34.54	40.43	38.6	44.76	38.4315	-0.272265	0.31987	-0.851175	0.394672	0.999879	5.24486e-05
YDL138W	RGT2	117.62	143.33	151.69	98.63	134.55	103.56	124.685	0.255486	0.198108	1.28963	0.197179	0.999879	5.24486e-05
YDL139C	SCM3	44.56	42.47	40.99	33.9	31.73	35.59	38.2741	0.28149	0.318198	0.884638	0.376352	0.999879	5.24486e-05
YDL140C	RPO21	771.4	715.39	659.65	758.12	921.86	627.54	738.254	-0.1396	0.112304	-1.24306	0.213847	0.999879	5.24486e-05
YDL141W	BPL1	39.32	37.82	38.38	34.42	41.53	31.71	37.0026	0.0536137	0.320601	0.167229	0.86719	0.999879	5.24486e-05
YDL142C	CRD1	21.76	26.21	25	18.81	21.69	24.42	22.9986	0.123969	0.406989	0.304599	0.760671	0.999879	5.24486e-05
YDL143W	CCT4	67.32	60.96	54.9	64.34	63.22	50.84	59.922	-0.000747769	0.257349	-0.00290566	0.997682	0.999879	5.24486e-05
	YDL144C	59.58	57.12	48.18	54.02	50.79	50.11	53.202	0.0452143	0.271999	0.166229	0.867976	0.999879	5.24486e-05
YDL145C	COP1	220.34	211.35	204.19	218.87	279.21	214.65	223.875	-0.204315	0.14773	-1.38303	0.166656	0.999879	5.24486e-05
YDL147W	RPN5	237.95	209.27	203.13	210.64	212.75	185.13	209.128	0.0524252	0.150357	0.348671	0.727337	0.999879	5.24486e-05
YDL148C	NOP14	270.76	231.26	218.91	234.94	240.92	145.95	222.119	0.178817	0.170395	1.04943	0.293981	0.999879	5.24486e-05
YDL149W	ATG9	24.79	28.77	25.96	23.84	27.56	28.49	26.6478	-0.0426224	0.376911	-0.113084	0.909964	0.999879	5.24486e-05
YDL150W	RPC53	158.38	136.84	117.1	125.73	107.61	88.86	121.791	0.308272	0.199192	1.54761	0.121716	0.999879	5.24486e-05
YDL153C	SAS10	265.18	218.94	192.52	208.36	175.69	117.28	194.771	0.395532	0.187629	2.10805	0.0350266	0.538814	0.268561
YDL155W	CLB3	56.11	55.55	58.47	55.65	62.6	49.93	56.3238	-0.0289608	0.263077	-0.110085	0.912342	0.999879	5.24486e-05
YDL156W	CMR1	56.66	62.38	58.9	54.73	80.9	54.12	61.0023	-0.126892	0.260933	-0.4863	0.626755	0.999879	5.24486e-05
YDL159W	STE7	48.71	46.5	46.64	44.68	45.7	46.89	46.6342	-0.00237189	0.28794	-0.00823744	0.993428	0.999879	5.24486e-05
YDL160C	DHH1	126.46	139.21	129.95	126.26	157.4	116.86	131.958	-0.0540292	0.182951	-0.29532	0.767749	0.999879	5.24486e-05
YDL161W	ENT1	345.31	340.14	306.91	341.8	372	312.44	335.301	-0.0889628	0.1243	-0.715707	0.474172	0.999879	5.24486e-05
YDL164C	CDC9	50.53	50.95	50.85	51.01	68.86	51.99	53.975	-0.204901	0.270866	-0.756464	0.449371	0.999879	5.24486e-05
YDL166C	FAP7	22.31	18.77	18.02	21.75	16.67	16.1	18.9532	0.0571532	0.446263	0.128071	0.898093	0.999879	5.24486e-05
YDL167C	NRP1	247.12	227.56	190.44	198.04	185.27	130.34	194.907	0.335396	0.171173	1.9594	0.050066	0.687298	0.162855
YDL168W	SFA1	39.98	31.95	29.53	33.64	30.72	26.42	32.0192	0.122254	0.347636	0.351672	0.725084	0.999879	5.24486e-05
YDL170W	UGA3	34.68	32.37	34.06	29.91	36.51	29.15	32.7038	0.0358353	0.340161	0.105348	0.9161	0.999879	5.24486e-05
YDL171C	GLT1	141.42	114.66	116.73	133.64	142.5	111.27	126.169	-0.0924265	0.187273	-0.493539	0.621632	0.999879	5.24486e-05
YDL173W	PAR32	129	115.46	103.46	122.47	101.2	104.77	112.32	0.0345554	0.200602	0.172258	0.863234	0.999879	5.24486e-05
YDL174C	DLD1	32.25	27.54	26.97	33.25	34.58	28.43	30.4008	-0.181785	0.352261	-0.516052	0.605818	0.999879	5.24486e-05
YDL176W	YDL176W	48.98	49.53	55.06	46.44	54.96	42.15	49.3229	0.0713225	0.281915	0.252993	0.800274	0.999879	5.24486e-05
YDL177C	YDL177C	61.19	54.98	56.77	47.03	39.76	40.03	49.8471	0.40239	0.282203	1.42589	0.1539	0.999879	5.24486e-05
YDL178W	DLD2	63.45	64.04	61.35	54.47	61.29	51.51	58.9577	0.131153	0.25671	0.5109	0.609421	0.999879	5.24486e-05
YDL179W	PCL9	25.13	29.96	38.22	37.3	51.26	51.08	38.8208	-0.618264	0.333116	-1.856	0.063453	0.813022	0.0898975
YDL180W	YDL180W	47.49	49.34	43.17	43.24	45.93	35.9	43.7956	0.114188	0.296094	0.385649	0.699757	0.999879	5.24486e-05
YDL185W	VMA1	141.48	130.96	127.23	143.96	171.6	128.89	140.122	-0.194653	0.176834	-1.10077	0.270998	0.999879	5.24486e-05
YDL188C	PPH22	69.14	61.48	59.22	64.66	69.32	57.7	63.2962	-0.0633669	0.24916	-0.254322	0.799247	0.999879	5.24486e-05
YDL189W	RBS1	81.67	72.76	67.21	71.32	68.16	63.9	70.6269	0.0853043	0.238495	0.357678	0.720584	0.999879	5.24486e-05
YDL190C	UFD2	106.47	117.41	120.89	107.77	146.98	114.73	118.673	-0.140433	0.195398	-0.7187	0.472325	0.999879	5.24486e-05
YDL191W	RPL35A	29.49	23.56	20.52	31.87	26.79	24.6	26.2859	-0.227702	0.382481	-0.595328	0.551625	0.999879	5.24486e-05
YDL192W	ARF1	32.75	25.55	25.64	29.26	30.88	26.24	28.3972	-0.0580797	0.365007	-0.159119	0.873575	0.999879	5.24486e-05
YDL194W	SNF3	35.84	39.2	38.75	29.39	32.65	28.97	34.0531	0.285871	0.33426	0.855237	0.39242	0.999879	5.24486e-05
YDL195W	SEC31	599.33	601.97	528.16	622.59	787.15	523.8	607.102	-0.195365	0.118997	-1.64177	0.100637	0.999879	5.24486e-05
YDL197C	ASF2	49.81	52.19	52.07	52.32	61.14	56.24	53.7857	-0.174562	0.269466	-0.647806	0.517111	0.999879	5.24486e-05
YDL198C	GGC1	23.08	23.04	21.32	22.14	19.53	19.98	21.4651	0.0678756	0.416407	0.163003	0.870516	0.999879	5.24486e-05
YDL201W	TRM8	55.66	41.47	37.9	44.87	39.6	33.04	41.9404	0.151003	0.312121	0.483796	0.62853	0.999879	5.24486e-05
YDL202W	MRPL11	25.4	25.45	18.71	23.19	24.24	21.2	22.7467	-0.021954	0.405837	-0.0540955	0.956859	0.999879	5.24486e-05
YDL203C	ACK1	78.8	84.61	78.03	79.36	86.92	65.35	78.4876	0.030024	0.227263	0.132111	0.894896	0.999879	5.24486e-05
YDL204W	RTN2	19.55	21.38	21.85	19.53	33.12	31.64	24.6965	-0.472611	0.403036	-1.17263	0.240945	0.999879	5.24486e-05
YDL205C	HEM3	102.11	100.01	98.13	93.08	88.08	84.67	94.1441	0.130794	0.208852	0.626253	0.531149	0.999879	5.24486e-05
YDL206W	YDL206W	14.69	18.39	18.76	14.57	22.15	17.37	17.6179	-0.0888048	0.462968	-0.191816	0.847886	0.999879	5.24486e-05
YDL207W	GLE1	101.17	99.54	95.19	102.74	108.3	88.31	98.8524	-0.0538311	0.203378	-0.264685	0.791252	0.999879	5.24486e-05
YDL208W	NHP2	39.21	30.43	23.67	35.4	23.78	23.44	29.0451	0.133742	0.377387	0.354388	0.723048	0.999879	5.24486e-05
YDL209C	CWC2	55.5	57.02	53.35	49.57	60.98	45.31	53.3992	0.0528336	0.270301	0.195462	0.845031	0.999879	5.24486e-05
YDL211C	YDL211C	39.04	39.48	42.8	38.8	52.18	38.2	41.5169	-0.126732	0.306782	-0.413101	0.679533	0.999879	5.24486e-05
YDL213C	NOP6	125.47	91.48	84.06	99.74	78.28	65.41	89.9841	0.259759	0.236177	1.09985	0.271397	0.999879	5.24486e-05
YDL215C	GDH2	20.27	21.47	20.95	23.32	27.79	20.59	22.2666	-0.251813	0.409604	-0.614773	0.538704	0.999879	5.24486e-05
YDL216C	RRI1	35.23	46.59	42.11	32.27	42.69	39.84	39.7668	0.0690757	0.318258	0.217043	0.828175	0.999879	5.24486e-05
YDL217C	TIM22	30.59	31.09	29.8	30.83	28.18	28.67	29.9814	0.0200048	0.355098	0.0563359	0.955074	0.999879	5.24486e-05
YDL220C	CDC13	44.9	50.95	44.72	48.01	55.81	41.79	47.6428	-0.0872569	0.285653	-0.305465	0.760012	0.999879	5.24486e-05
	HBT1	38.43	43.65	46.26	34.36	55.43	39.66	42.6606	-0.0439695	0.310465	-0.141625	0.887376	0.999879	5.24486e-05
YDL224C	WHI4	181.41	209.22	207.02	192.42	260.53	189.81	205.909	-0.140467	0.161236	-0.871187	0.383652	0.999879	5.24486e-05
YDL225W	SHS1	195.27	184.33	169.87	176.42	181.02	156.52	176.568	0.0536409	0.159051	0.337256	0.735924	0.999879	5.24486e-05
YDL226C	GCS1	84.44	74.23	71.69	77.14	67.85	68.57	73.8819	0.0590801	0.235319	0.251064	0.801765	0.999879	5.24486e-05
YDL227C	HO	48.15	52.8	59.27	69.63	102.9	88.5	70.2433	-0.742448	0.252282	-2.94293	0.00325125	0.0770706	1.11311
YDL229W	SSB1	140.82	110.77	105.8	128.8	141.11	94.69	119.753	-0.0650259	0.199743	-0.325548	0.744766	0.999879	5.24486e-05
YDL230W	PTP1	38.82	35.5	40.35	38.01	43.92	42.76	39.9978	-0.161944	0.310843	-0.520983	0.602378	0.999879	5.24486e-05
YDL231C	BRE4	57.76	62.28	58.63	56.69	81.98	54.79	61.8393	-0.149262	0.258348	-0.577758	0.563428	0.999879	5.24486e-05
YDL233W	MFG1	41.2	42.23	39.55	40.95	40.99	39.3	40.6087	-0.0185739	0.306143	-0.0606705	0.951622	0.999879	5.24486e-05
YDL234C	GYP7	72.89	79.96	75.53	68.65	86.38	69.54	75.4234	-0.0123926	0.231361	-0.0535638	0.957283	0.999879	5.24486e-05
YDL235C	YPD1	36.17	32.61	26.76	35.92	38.67	26.79	32.8079	-0.12572	0.343576	-0.365915	0.714428	0.999879	5.24486e-05
YDL236W	PHO13	28.33	28.2	25.48	24.17	21.54	24.42	25.1312	0.164644	0.387159	0.425261	0.670646	0.999879	5.24486e-05
YDL237W	AIM6	15.85	14.5	14.71	17.44	20.53	16.52	16.631	-0.327821	0.471968	-0.694583	0.487317	0.999879	5.24486e-05
YDL240W	LRG1	84.32	90.58	84.96	80.14	107.53	77.32	87.0799	-0.0623328	0.220056	-0.283259	0.776978	0.999879	5.24486e-05
YDR001C	NTH1	104.26	117.12	116.36	123.45	174.92	155.85	131.847	-0.46861	0.193008	-2.42793	0.0151853	0.282721	0.548642
YDR002W	YRB1	40.86	34.79	32.46	35.73	30.72	30.98	34.2489	0.0946462	0.33582	0.281836	0.778069	0.999879	5.24486e-05
YDR003W	RCR2	24.85	23.98	22.6	21.75	23.78	20.89	23.0946	0.063066	0.400599	0.157429	0.874907	0.999879	5.24486e-05
YDR004W	RAD57	35.01	37.3	34.33	31.03	38.29	29.82	34.023	0.0605478	0.333458	0.181576	0.855916	0.999879	5.24486e-05
YDR005C	MAF1	31.53	32.47	31.45	33.12	36.59	33.04	32.947	-0.157284	0.337898	-0.465479	0.641589	0.999879	5.24486e-05
YDR006C	SOK1	334.1	355.78	341.98	306.2	385.43	283.4	332.778	0.0484077	0.130972	0.369604	0.711678	0.999879	5.24486e-05
YDR011W	SNQ2	124.8	102.52	93.28	219	196.85	128.04	143.732	-0.798091	0.203403	-3.9237	8.72e-05	0.00310062	2.50855
YDR012W	RPL4B	39.37	33.89	32.73	38.8	36.28	32.13	35.4121	-0.0558031	0.328438	-0.169905	0.865085	0.999879	5.24486e-05
YDR014W	RAD61	32.42	33.89	37.42	24.04	29.41	26.54	30.4241	0.325205	0.355147	0.915692	0.359829	0.999879	5.24486e-05
YDR017C	KCS1	115.08	122.62	128.67	119.01	144.12	120.14	124.747	-0.0989117	0.187128	-0.528577	0.597099	0.999879	5.24486e-05
YDR019C	GCV1	13.97	20.57	28.09	18.16	46.63	39.66	28.0589	-0.766832	0.428064	-1.79139	0.0732302	0.872727	0.0591215
YDR020C	DAS2	26.4	26.64	24.15	24.49	22.85	18.71	23.7336	0.182106	0.397048	0.458649	0.646486	0.999879	5.24486e-05
YDR021W	FAL1	45.89	41.14	36.08	34.75	30.34	24.54	35.2913	0.408346	0.333721	1.22361	0.221098	0.999879	5.24486e-05
YDR023W	SES1	97.3	85.51	82.56	93.08	95.57	80.72	89.0539	-0.0623544	0.213799	-0.291649	0.770555	0.999879	5.24486e-05
YDR025W	RPS11A	110.11	81.1	79.26	97.45	82.98	78.59	87.9173	0.0144143	0.226712	0.0635797	0.949305	0.999879	5.24486e-05
YDR026C	NSI1	99.73	101.81	112.3	86.28	105.68	84.24	97.9825	0.15001	0.208032	0.721092	0.470853	0.999879	5.24486e-05
YDR027C	VPS54	165.61	188.17	175.47	160.29	214.14	160.83	176.615	-0.0516988	0.166069	-0.311309	0.755566	0.999879	5.24486e-05
YDR028C	REG1	179.69	183.15	172.21	178.12	229.19	167.27	184.024	-0.137255	0.160516	-0.85509	0.392501	0.999879	5.24486e-05
YDR030C	RAD28	26.18	27.25	29.21	15.74	21.15	16.28	22.3685	0.59404	0.413204	1.43764	0.150535	0.999879	5.24486e-05
YDR032C	PST2	17.28	15.45	14.76	17.05	18.91	22.66	17.7226	-0.376194	0.463433	-0.811756	0.416931	0.999879	5.24486e-05
YDR033W	MRH1	23.64	24.46	26.22	71.52	88.08	71.43	51.0101	-1.67945	0.295465	-5.68411	1.31e-08	1.02e-06	5.9914
YDR034C	LYS14	143.96	164.1	167.47	127.63	164.12	124.15	147.885	0.156689	0.178558	0.877527	0.3802	0.999879	5.24486e-05
YDR035W	ARO3	108.68	100.3	108.47	106.53	112.47	103.86	106.536	-0.0682207	0.197699	-0.345074	0.730039	0.999879	5.24486e-05
YDR036C	EHD3	29.99	27.21	28.68	25.54	32.73	25.15	28.2139	-0.0026837	0.36553	-0.00734194	0.994142	0.999879	5.24486e-05
YDR037W	KRS1	255.96	208.41	207.29	242.39	247.1	179.3	222.038	-0.0315498	0.157209	-0.200687	0.840943	0.999879	5.24486e-05
YDR041W	RSM10	54.5	51.29	49.84	46.37	41.76	45.37	47.9361	0.175741	0.285494	0.615569	0.538179	0.999879	5.24486e-05
YDR043C	NRG1	18.44	20.76	25	24.89	30.41	33.1	25.4479	-0.501343	0.395413	-1.2679	0.204834	0.999879	5.24486e-05
YDR044W	HEM13	36.67	31.19	26.06	26.78	24.86	23.51	28.2054	0.26101	0.369263	0.70684	0.479666	0.999879	5.24486e-05
YDR046C	BAP3	144.85	130.11	126.7	206.07	208.66	154.88	161.637	-0.541527	0.171788	-3.15229	0.00161995	0.043648	1.36004
YDR047W	HEM12	34.62	27.44	25	25.73	28.87	25.39	27.7044	0.0783312	0.371012	0.211129	0.832787	0.999879	5.24486e-05
YDR049W	VMS1	102	104.09	99.73	85.5	88.16	75.86	92.3186	0.251453	0.209785	1.19862	0.230675	0.999879	5.24486e-05
YDR050C	TPI1	72.95	69.87	62.36	214.95	183.8	177.84	131.11	-1.53763	0.195943	-7.84734	4.25e-15	8.02e-13	12.0958
YDR051C	DET1	91.12	85.74	73.39	75.31	74.26	60.07	76.0935	0.217267	0.232009	0.936458	0.349037	0.999879	5.24486e-05
YDR052C	DBF4	189.58	181.87	161.93	187.91	207.81	153.91	179.817	-0.0805939	0.161319	-0.499593	0.617362	0.999879	5.24486e-05
YDR054C	CDC34	138.66	133.14	127.6	139.84	141.81	122.87	133.83	-0.0587105	0.178156	-0.329546	0.741743	0.999879	5.24486e-05
YDR055W	PST1	62.9	83.52	106.81	123.32	207.34	192.48	129.931	-1.07368	0.23614	-4.54679	5.45e-06	0.000256836	3.59034
YDR056C	YDR056C	31.64	30.24	28.94	30.89	27.79	23.26	28.7253	0.109945	0.363359	0.302578	0.762211	0.999879	5.24486e-05
YDR057W	YOS9	47.1	49.01	45.84	39.78	45.62	37.29	43.9763	0.168737	0.294968	0.572051	0.567288	0.999879	5.24486e-05
YDR060W	MAK21	329.62	272.4	270.29	281.32	286.08	190.53	269.87	0.166042	0.154035	1.07794	0.281059	0.999879	5.24486e-05
YDR061W	YDR061W	57.54	58.44	55.22	52.32	54.04	52.96	54.9077	0.0619454	0.266017	0.232863	0.815868	0.999879	5.24486e-05
YDR062W	LCB2	90.51	86.03	85.01	84.06	100.97	77.44	86.9679	-0.0373503	0.216202	-0.172757	0.862843	0.999879	5.24486e-05
YDR063W	AIM7	21.04	22.89	20.15	17.96	18.45	22.41	20.3431	0.0942287	0.431261	0.218496	0.827043	0.999879	5.24486e-05
YDR064W	RPS13	50.2	42.23	40.62	48.4	38.75	40.21	43.2725	0.0209551	0.30259	0.0692526	0.944789	0.999879	5.24486e-05
YDR065W	RRG1	20.6	21.42	19.51	17.31	22	18.1	19.7534	0.0826654	0.433244	0.190806	0.848678	0.999879	5.24486e-05
YDR067C	OCA6	31.48	32.42	32.03	30.24	25.71	29.09	30.0003	0.115492	0.356826	0.323665	0.746192	0.999879	5.24486e-05
YDR068W	DOS2	127.78	118.69	121.74	111.82	106.14	99.79	114.222	0.172381	0.192414	0.89589	0.370311	0.999879	5.24486e-05
YDR069C	DOA4	56	63.99	64.81	54.28	78.28	62.92	63.1724	-0.111899	0.257123	-0.435195	0.663421	0.999879	5.24486e-05
YDR071C	PAA1	48.32	38.44	31.18	42.46	31.5	34.62	37.5824	0.0525579	0.330496	0.159027	0.873647	0.999879	5.24486e-05
YDR072C	IPT1	33.41	30.95	31.71	36.12	42.69	33.04	34.5653	-0.259523	0.331458	-0.782973	0.433643	0.999879	5.24486e-05
YDR074W	TPS2	156.5	174.67	171.41	203.46	272.26	287.72	211.564	-0.647858	0.172627	-3.75293	0.000174783	0.00565827	2.24732
YDR075W	PPH3	67.92	59.49	68.81	48.66	49.4	41.97	55.7673	0.44629	0.26785	1.66619	0.0956749	0.999879	5.24486e-05
YDR076W	RAD55	32.8	31.62	31.82	22.99	27.79	22.05	28.179	0.372277	0.365932	1.01734	0.308991	0.999879	5.24486e-05
YDR077W	SED1	1281.16	1379.36	1275.48	3399.5	4273.25	3385.35	2504.53	-1.52715	0.0886119	-17.2342	1.47e-66	6.38e-63	62.1952
YDR079C-A	TFB5	22.64	24.32	20.2	14.83	10.65	15.55	18.1337	0.622268	0.463564	1.34236	0.17948	0.999879	5.24486e-05
YDR080W	VPS41	90.95	98.02	89.86	73.15	80.82	66.93	82.9547	0.297098	0.220542	1.34713	0.177939	0.999879	5.24486e-05
YDR081C	PDC2	94.87	95.75	92.9	84.52	101.51	78.53	91.2786	0.0571004	0.211374	0.270139	0.787053	0.999879	5.24486e-05
YDR082W	STN1	24.57	21.61	27.77	23.25	29.1	22.53	24.9355	-0.035777	0.3903	-0.0916655	0.926964	0.999879	5.24486e-05
YDR083W	RRP8	145.23	119.68	103.24	114.3	100.35	69.97	107.849	0.333751	0.217041	1.53773	0.124114	0.999879	5.24486e-05
YDR085C	AFR1	40.98	53.66	45.95	55.58	66.62	63.96	54.7187	-0.448706	0.273751	-1.6391	0.101192	0.999879	5.24486e-05
YDR086C	SSS1	86.26	79.01	72.81	86.41	76.19	77.2	79.4122	-0.0512326	0.227746	-0.224955	0.822014	0.999879	5.24486e-05
YDR087C	RRP1	52.13	38.11	36.67	39.91	32.81	22.84	36.8915	0.363582	0.337757	1.07646	0.281722	0.999879	5.24486e-05
YDR088C	SLU7	99.62	93.52	93.7	83.74	84.76	76.1	88.5447	0.192165	0.213639	0.899486	0.368394	0.999879	5.24486e-05
YDR089W	YDR089W	46.99	62.61	64.87	51.53	67.78	68.57	60.7487	-0.151165	0.270437	-0.558966	0.576185	0.999879	5.24486e-05
YDR091C	RLI1	33.19	31.62	29.53	31.35	35.51	25.21	30.9953	0.0100896	0.349793	0.0288445	0.976989	0.999879	5.24486e-05
YDR092W	UBC13	39.87	33.08	33.53	36.32	29.72	28.55	33.5868	0.127691	0.339423	0.376201	0.706768	0.999879	5.24486e-05
YDR093W	DNF2	117.13	119.87	107.99	120.44	141.34	106.41	118.18	-0.126613	0.189614	-0.667744	0.504297	0.999879	5.24486e-05
YDR096W	GIS1	84.99	95.13	87.36	87.13	127.14	99.55	96.5511	-0.270513	0.214143	-1.26324	0.206505	0.999879	5.24486e-05
YDR097C	MSH6	123.26	116.13	121.95	115.67	179.55	107.63	126.665	-0.191679	0.201055	-0.953366	0.340404	0.999879	5.24486e-05
YDR098C	GRX3	98.02	86.93	73.29	86.41	63.61	62.62	78.2172	0.229952	0.240131	0.957608	0.33826	0.999879	5.24486e-05
YDR099W	BMH2	97.58	98.35	99.83	101.96	112.7	101.55	102.041	-0.139225	0.200785	-0.693403	0.488056	0.999879	5.24486e-05
YDR100W	TVP15	21.32	21.52	23.03	19.99	19.92	19.92	20.9836	0.0955879	0.421373	0.226849	0.820541	0.999879	5.24486e-05
YDR101C	ARX1	146.17	121.86	111.13	121.55	106.91	78.78	113.777	0.259051	0.207178	1.25038	0.21116	0.999879	5.24486e-05
YDR103W	STE5	101.77	108.16	103.99	94.51	127.14	100.52	105.808	-0.0778619	0.201186	-0.387015	0.698745	0.999879	5.24486e-05
YDR104C	SPO71	45.83	45.65	47.22	43.83	53.96	42.82	46.5176	-0.0580047	0.287863	-0.201501	0.840307	0.999879	5.24486e-05
YDR105C	TMS1	20.54	18.82	19.93	17.96	19.53	24.3	20.3684	-0.0942715	0.43192	-0.218261	0.827226	0.999879	5.24486e-05
YDR108W	TRS85	31.37	31.28	29.32	27.76	36.13	25.51	30.014	-0.0203332	0.354885	-0.0572952	0.95431	0.999879	5.24486e-05
YDR109C	YDR109C	37.05	39.77	41.68	35.4	45.47	35.59	39.051	0.000463837	0.314564	0.00147454	0.998823	0.999879	5.24486e-05
YDR110W	FOB1	60.47	58.06	60.66	50.55	60.6	46.65	56.0918	0.134149	0.264217	0.507724	0.611647	0.999879	5.24486e-05
YDR111C	ALT2	57.82	54.6	53.57	52.45	54.04	47.44	53.1673	0.0856682	0.269345	0.318061	0.750439	0.999879	5.24486e-05
YDR113C	PDS1	31.86	30.24	33.69	36.9	42.07	42.52	36.4021	-0.388265	0.326921	-1.18764	0.234975	0.999879	5.24486e-05
YDR115W	YDR115W	16.68	15.12	17.32	15.55	13.28	18.04	16.0492	0.0107783	0.485974	0.0221788	0.982305	0.999879	5.24486e-05
YDR116C	MRPL1	55.61	52.19	42.8	47.29	48.32	47.19	48.699	0.0434964	0.283599	0.153373	0.878104	0.999879	5.24486e-05
YDR117C	TMA64	46.33	44.18	44.19	44.22	48.79	43	44.8986	-0.0617041	0.291517	-0.211666	0.832368	0.999879	5.24486e-05
YDR118W	APC4	17.56	21.57	19.19	15.48	17.06	16.16	17.7816	0.256371	0.457806	0.559998	0.575481	0.999879	5.24486e-05
YDR119W	VBA4	43.79	40.86	42.64	37.95	42.07	32.13	39.8183	0.155369	0.309979	0.501224	0.616214	0.999879	5.24486e-05
YDR120C	TRM1	101.22	85.18	77.29	86.94	70.63	51.99	78.3334	0.284241	0.24356	1.16703	0.243199	0.999879	5.24486e-05
YDR121W	DPB4	60.69	54.56	48.93	49.44	44.93	38.39	49.2494	0.279895	0.283347	0.987818	0.323242	0.999879	5.24486e-05
YDR122W	KIN1	133.42	151.25	148.55	131.22	188.97	164.05	152.609	-0.198466	0.182622	-1.08676	0.277142	0.999879	5.24486e-05
YDR123C	INO2	72.51	81.62	91.36	75.57	92.94	71.31	80.768	0.00129068	0.229572	0.0056221	0.995514	0.999879	5.24486e-05
YDR127W	ARO1	144.96	136.32	135.01	151.73	180.4	131.5	146.09	-0.193947	0.174391	-1.11214	0.266078	0.999879	5.24486e-05
YDR128W	MTC5	97.08	91.1	92.1	82.23	100.28	78.41	89.6116	0.069318	0.21337	0.324872	0.745278	0.999879	5.24486e-05
YDR129C	SAC6	100.62	112.57	116.84	112.87	141.11	129.92	119.163	-0.253654	0.194695	-1.30283	0.192633	0.999879	5.24486e-05
YDR130C	FIN1	42.69	40.48	42.85	39.25	36.74	41.18	40.5073	0.0620569	0.309705	0.200374	0.841188	0.999879	5.24486e-05
YDR131C	YDR131C	23.69	26.35	23.4	20.71	29.49	23.08	24.2348	-0.037896	0.39403	-0.0961754	0.923381	0.999879	5.24486e-05
YDR132C	YDR132C	32.25	30.9	28.52	21.95	25.47	20.53	26.5258	0.396016	0.376322	1.05233	0.292646	0.999879	5.24486e-05
YDR135C	YCF1	145.68	149.4	135.17	147.94	171.45	120.75	144.283	-0.0693003	0.176582	-0.392454	0.694723	0.999879	5.24486e-05
YDR137W	RGP1	60.3	63.37	60.39	56.76	63.3	50.41	58.609	0.0682007	0.258021	0.264323	0.791531	0.999879	5.24486e-05
YDR138W	HPR1	81.18	77.12	73.29	70.54	82.52	63.41	74.3088	0.0523348	0.231861	0.225717	0.821422	0.999879	5.24486e-05
YDR139C	RUB1	37.77	31.33	28.09	35.07	25.09	25.63	30.4266	0.126388	0.361698	0.349431	0.726766	0.999879	5.24486e-05
YDR140W	MTQ2	42.85	46.07	45.09	36.38	34.58	35.65	40.0951	0.281571	0.310173	0.907787	0.363991	0.999879	5.24486e-05
YDR141C	DOP1	130.55	140.49	143.27	131.35	159.72	130.71	138.978	-0.0648439	0.178389	-0.363496	0.716234	0.999879	5.24486e-05
YDR142C	PEX7	27.28	30.71	29.95	20.84	27.79	26.36	27.1009	0.190729	0.375727	0.507626	0.611716	0.999879	5.24486e-05
YDR143C	SAN1	150.98	150.59	141.25	141.21	162.11	139.33	147.074	-0.0368912	0.1709	-0.215865	0.829093	0.999879	5.24486e-05
YDR144C	MKC7	55.5	46.17	40.51	49.51	45.16	34.86	45.2578	0.0961123	0.298877	0.321579	0.747772	0.999879	5.24486e-05
YDR145W	TAF12	281.08	270.22	239.27	274.39	269.33	222	258.192	0.00552073	0.140716	0.039233	0.968705	0.999879	5.24486e-05
YDR146C	SWI5	229.78	224.86	190.5	228.87	273.04	210.94	225.401	-0.183567	0.148047	-1.23993	0.215002	0.999879	5.24486e-05
YDR147W	EKI1	35.34	39.01	42.05	35.73	46.09	38.26	39.2574	-0.0854298	0.314967	-0.271234	0.786211	0.999879	5.24486e-05
YDR148C	KGD2	38.05	37.3	30.17	39.25	35.43	36.26	35.7946	-0.11334	0.328332	-0.345199	0.729945	0.999879	5.24486e-05
YDR150W	NUM1	292.13	278.47	262.19	296.4	371.23	269.49	293.379	-0.205984	0.135917	-1.51551	0.129644	0.999879	5.24486e-05
YDR151C	CTH1	66.65	79.16	59.7	55.52	63.84	51.14	62.4914	0.228969	0.25451	0.899648	0.368308	0.999879	5.24486e-05
YDR152W	GIR2	107.9	96.27	90.56	96.15	90.09	76.89	92.6411	0.124013	0.212378	0.583928	0.559269	0.999879	5.24486e-05
YDR153C	ENT5	140.26	138.97	124.72	125.15	143.27	117.28	130.977	0.0298384	0.179929	0.165834	0.868287	0.999879	5.24486e-05
YDR155C	CPR1	32.36	24.13	23.61	43.17	41.61	39.66	34.2057	-0.688298	0.339336	-2.02837	0.0425227	0.606787	0.216964
YDR156W	RPA14	61.74	49.58	38.59	56.11	38.37	40.03	47.3501	0.122605	0.3059	0.400802	0.688566	0.999879	5.24486e-05
YDR158W	HOM2	26.84	21.42	20.95	29.13	27.33	21.87	24.4279	-0.21808	0.394637	-0.552609	0.580531	0.999879	5.24486e-05
YDR159W	SAC3	157.66	169.64	172.05	146.05	187.43	143.1	162.042	0.0354696	0.169596	0.209142	0.834338	0.999879	5.24486e-05
YDR160W	SSY1	55.94	60.86	60.34	51.66	61.14	64.5	59.0096	-0.0432266	0.2623	-0.164798	0.869103	0.999879	5.24486e-05
YDR161W	YDR161W	49.76	40	34.75	40.23	36.2	28.97	38.1105	0.20903	0.32363	0.645892	0.518349	0.999879	5.24486e-05
YDR162C	NBP2	107.35	103.52	94.77	86.02	91.32	79.02	93.2782	0.216219	0.208514	1.03695	0.299758	0.999879	5.24486e-05
YDR163W	CWC15	149.76	133.43	124.88	119.07	108.46	108.72	123.646	0.234878	0.18886	1.24366	0.213625	0.999879	5.24486e-05
YDR164C	SEC1	49.42	48.68	44.51	45.92	51.72	35.84	45.906	0.0575725	0.291325	0.197623	0.84334	0.999879	5.24486e-05
YDR165W	TRM82	77.86	67.64	66.2	66.56	65.77	43	64.2214	0.232179	0.257005	0.903403	0.366312	0.999879	5.24486e-05
YDR166C	SEC5	78.58	79.16	70.04	76.29	93.41	70.76	77.6666	-0.112047	0.227903	-0.491645	0.62297	0.999879	5.24486e-05
YDR167W	TAF10	72.95	61.38	58.68	62.05	54.65	51.26	59.9655	0.156485	0.259447	0.603151	0.546409	0.999879	5.24486e-05
YDR168W	CDC37	156	152.06	149.3	137.29	156.47	127.91	145.788	0.0794893	0.171598	0.463231	0.643199	0.999879	5.24486e-05
YDR169C	STB3	189.96	203.25	194.92	191.25	248.1	185.31	201.219	-0.121181	0.156008	-0.776762	0.437299	0.999879	5.24486e-05
YDR170C	SEC7	263.36	264.58	254.88	252.45	349.07	228.37	267.115	-0.114468	0.148709	-0.769746	0.441451	0.999879	5.24486e-05
YDR171W	HSP42	101.89	94.09	60.71	106.46	90.39	103.74	92.8311	-0.275897	0.232855	-1.18484	0.236079	0.999879	5.24486e-05
YDR172W	SUP35	300.96	261.74	212.24	267.73	227.96	193.09	242.808	0.12544	0.161893	0.774831	0.43844	0.999879	5.24486e-05
YDR173C	ARG82	17.01	18.68	19.24	14.7	15.9	15.79	16.9781	0.185051	0.467454	0.395871	0.6922	0.999879	5.24486e-05
YDR174W	HMO1	41.09	36.92	32.62	38.6	35.36	35.41	36.6032	-0.0190202	0.324052	-0.0586947	0.953195	0.999879	5.24486e-05
YDR175C	RSM24	56.71	56.31	47.12	47.35	46.7	43.85	49.4899	0.169762	0.280227	0.605804	0.544645	0.999879	5.24486e-05
YDR176W	NGG1	167.77	164.33	155.21	153.95	178.86	140.12	159.336	0.00390891	0.166097	0.023534	0.981224	0.999879	5.24486e-05
YDR177W	UBC1	45.17	38.01	37.15	36.9	33.35	33.28	37.0696	0.175564	0.322736	0.543985	0.586452	0.999879	5.24486e-05
YDR178W	SDH4	19.94	17.4	17.64	18.48	22.08	22.11	19.4964	-0.216108	0.438456	-0.492883	0.622096	0.999879	5.24486e-05
YDR180W	SCC2	41.31	42.71	42.69	35.34	49.02	32.62	40.4322	0.0850184	0.31147	0.272959	0.784885	0.999879	5.24486e-05
YDR181C	SAS4	62.62	63.28	58.95	54.93	59.44	53.63	58.6726	0.0974149	0.257261	0.378662	0.704939	0.999879	5.24486e-05
YDR182W	CDC1	82.78	82.43	71.85	78.9	84.91	74.53	79.1102	-0.0538565	0.224593	-0.239796	0.810489	0.999879	5.24486e-05
YDR183W	PLP1	20.6	18.68	17.59	14.3	13.12	16.28	16.806	0.383443	0.473324	0.810107	0.417879	0.999879	5.24486e-05
YDR184C	ATC1	67.98	59.15	52.77	50.88	46.78	36.38	51.9891	0.385194	0.279617	1.37758	0.168334	0.999879	5.24486e-05
YDR186C	YDR186C	346.85	333.07	314.31	334.61	384.27	276.72	330.047	-0.0392247	0.130149	-0.301383	0.763122	0.999879	5.24486e-05
YDR188W	CCT6	131.71	131.39	125.63	128.02	135.94	108.23	126.359	0.0259365	0.183164	0.141603	0.887394	0.999879	5.24486e-05
YDR189W	SLY1	101.72	91.34	86.72	101.83	121.35	85.76	97.6973	-0.17889	0.208187	-0.859278	0.390187	0.999879	5.24486e-05
YDR190C	RVB1	154.9	137.79	112.46	140.69	118.26	102.16	127.09	0.121717	0.196977	0.617927	0.536623	0.999879	5.24486e-05
YDR191W	HST4	17.56	18.96	19.08	16.33	17.52	13.24	17.0798	0.216951	0.465909	0.465651	0.641466	0.999879	5.24486e-05
YDR192C	NUP42	33.74	33.65	32.41	31.61	36.9	27.64	32.6882	0.00636817	0.339651	0.0187491	0.985041	0.999879	5.24486e-05
YDR194C	MSS116	216.2	203.06	191.24	187.78	215.53	164.17	195.369	0.0649713	0.154252	0.421202	0.673608	0.999879	5.24486e-05
YDR195W	REF2	47.1	44.18	46.11	37.56	42.53	33.95	41.8124	0.214638	0.302573	0.709375	0.478092	0.999879	5.24486e-05
YDR196C	CAB5	23.58	25.83	24.2	23.71	20.07	23.38	23.5038	0.0972428	0.401351	0.242289	0.808556	0.999879	5.24486e-05
YDR197W	CBS2	42.85	44.6	46.16	36.9	42.84	37.23	41.7079	0.156941	0.303109	0.517769	0.604619	0.999879	5.24486e-05
YDR198C	RKM2	29.27	24.79	22.6	21.42	20.3	18.65	22.7371	0.315832	0.406638	0.776689	0.437342	0.999879	5.24486e-05
YDR200C	VPS64	102.05	103.9	98.02	98.43	113.4	97	101.73	-0.0587467	0.200499	-0.293003	0.76952	0.999879	5.24486e-05
YDR201W	SPC19	19.88	20.1	16.74	19.4	17.45	18.65	18.6578	0.00450119	0.447117	0.0100672	0.991968	0.999879	5.24486e-05
YDR202C	RAV2	17.23	17.54	16.52	16	13.82	16.82	16.5126	0.0988187	0.475443	0.207846	0.835349	0.999879	5.24486e-05
YDR205W	MSC2	28.99	30.38	34.91	23.12	34.04	30.07	30.1113	0.0744886	0.36124	0.206202	0.836633	0.999879	5.24486e-05
YDR206W	EBS1	64.22	60.81	59.59	56.89	71.71	48.04	59.9729	0.0293073	0.258888	0.113205	0.909868	0.999879	5.24486e-05
YDR207C	UME6	163.35	151.82	141.46	156.43	177.62	117.41	150.239	-0.0192089	0.178351	-0.107703	0.914231	0.999879	5.24486e-05
YDR208W	MSS4	222.71	232.87	230.37	228.21	290.48	216.59	235.965	-0.13494	0.146535	-0.920873	0.357117	0.999879	5.24486e-05
YDR210W	YDR210W	20.76	14.69	14.6	19.2	14.9	15.43	16.6296	0.0114351	0.477358	0.023955	0.980889	0.999879	5.24486e-05
YDR211W	GCD6	66.38	59.15	51.17	55.32	58.98	44.89	55.5164	0.106645	0.267479	0.398704	0.690111	0.999879	5.24486e-05
YDR212W	TCP1	50.53	40.72	42.69	47.16	47.32	35.96	43.9722	0.0154397	0.298647	0.0516988	0.958769	0.999879	5.24486e-05
YDR213W	UPC2	78.47	75.74	71.37	66.95	78.04	57.4	70.78	0.118454	0.237761	0.498208	0.618337	0.999879	5.24486e-05
YDR214W	AHA1	100.23	75.36	55.27	86.15	76.11	55.76	74.1443	0.0337426	0.26023	0.129665	0.896832	0.999879	5.24486e-05
YDR216W	ADR1	109.06	122.67	115.13	130.63	207.65	131.56	135.651	-0.470889	0.197545	-2.3837	0.0171395	0.313717	0.503462
YDR217C	RAD9	149.93	159.69	147.38	134.68	168.28	121.96	146.248	0.0688832	0.175313	0.392917	0.694381	0.999879	5.24486e-05
YDR219C	MFB1	35.4	38.35	35.07	35.21	43.07	37.78	37.2639	-0.143179	0.320035	-0.447386	0.654597	0.999879	5.24486e-05
YDR221W	GTB1	90.29	80.39	84.22	87.92	103.67	79.32	87.1757	-0.130601	0.216826	-0.60233	0.546954	0.999879	5.24486e-05
YDR224C	HTB1	34.4	32.94	29.42	36.84	35.28	38.33	34.3576	-0.242856	0.334238	-0.726597	0.467473	0.999879	5.24486e-05
YDR225W	HTA1	18.89	17.35	17.32	21.23	20.46	18.4	18.641	-0.196563	0.445683	-0.441038	0.659185	0.999879	5.24486e-05
YDR226W	ADK1	43.46	40.53	31.82	44.41	43.54	39.54	40.5659	-0.186053	0.309198	-0.601728	0.547355	0.999879	5.24486e-05
YDR227W	SIR4	142.97	135.99	143.38	134.75	178.78	125.55	143	-0.0943729	0.179666	-0.52527	0.599396	0.999879	5.24486e-05
YDR228C	PCF11	81.12	89.92	81.5	73.09	85.99	69.67	80.0246	0.105395	0.224603	0.469248	0.638892	0.999879	5.24486e-05
YDR229W	IVY1	119.89	120.06	116.04	104.64	125.29	102.28	114.237	0.0621218	0.190984	0.325273	0.744975	0.999879	5.24486e-05
YDR231C	COX20	20.27	19.81	15.24	23.32	21	24.36	20.5277	-0.355048	0.430532	-0.824671	0.409558	0.999879	5.24486e-05
YDR232W	HEM1	84.49	72.52	64.49	87.33	76.04	64.93	74.5916	-0.0879329	0.238213	-0.369136	0.712026	0.999879	5.24486e-05
YDR233C	RTN1	81.67	80.15	65.08	80.27	84.68	72.52	77.2442	-0.110427	0.228991	-0.482231	0.629642	0.999879	5.24486e-05
YDR234W	LYS4	50.53	43.23	42.69	40.17	39.52	31.22	41.1062	0.264174	0.3075	0.859102	0.390285	0.999879	5.24486e-05
YDR235W	PRP42	26.45	23.08	25.64	22.99	26.4	23.2	24.4469	0.0191763	0.390962	0.049049	0.96088	0.999879	5.24486e-05
YDR237W	MRPL7	24.52	23.18	21.27	24.04	22.15	17.31	21.8964	0.0912946	0.414493	0.220256	0.825672	0.999879	5.24486e-05
YDR238C	SEC26	128.12	122	111.56	122.4	145.82	108.11	122.426	-0.0921539	0.187406	-0.491735	0.622907	0.999879	5.24486e-05
YDR239C	YDR239C	66.98	66.93	68.28	60.29	66.46	51.69	63.0781	0.144819	0.249753	0.579849	0.562016	0.999879	5.24486e-05
YDR240C	SNU56	31.92	36.07	33.79	27.11	34.43	26.85	31.5328	0.175741	0.347069	0.506356	0.612607	0.999879	5.24486e-05
YDR242W	AMD2	15.19	16.12	18.92	16.79	19.22	16.52	17.1629	-0.121969	0.466093	-0.261683	0.793566	0.999879	5.24486e-05
YDR243C	PRP28	26.34	23.65	22.12	22.27	20.69	19.19	22.2527	0.173125	0.409209	0.423072	0.672243	0.999879	5.24486e-05
YDR244W	PEX5	75.27	82.1	77.07	83.47	88.77	74.53	79.9912	-0.117212	0.223956	-0.523372	0.600715	0.999879	5.24486e-05
YDR245W	MNN10	57.76	56.26	48.13	53.89	54.42	42.52	51.927	0.0610268	0.274712	0.222148	0.824198	0.999879	5.24486e-05
YDR246W	TRS23	74.61	71.43	66.57	66.69	61.68	62.13	67.2029	0.113085	0.243585	0.464253	0.642467	0.999879	5.24486e-05
YDR247W	VHS1	14.3	17.3	17.59	15.74	25.63	21.56	18.8258	-0.421244	0.454354	-0.927128	0.35386	0.999879	5.24486e-05
YDR251W	PAM1	92.77	107.6	99.3	98.63	142.5	103.8	107.095	-0.236216	0.205673	-1.14851	0.25076	0.999879	5.24486e-05
YDR254W	CHL4	24.13	23.84	20.41	21.68	22.54	23.87	22.8096	-0.0667113	0.405252	-0.164617	0.869246	0.999879	5.24486e-05
YDR255C	RMD5	41.64	47.78	45.09	42.78	59.67	57.03	49.162	-0.285957	0.288192	-0.992247	0.321077	0.999879	5.24486e-05
YDR257C	RKM4	23.97	22.7	19.77	23.45	23	19.01	21.9146	0.00272494	0.412002	0.00661391	0.994723	0.999879	5.24486e-05
YDR258C	HSP78	78.25	75.41	71.26	69.56	96.03	84.18	78.8249	-0.19866	0.230063	-0.863501	0.387862	0.999879	5.24486e-05
	YAP6	29.05	28.77	22.6	24.36	24.01	20.1	24.7044	0.210539	0.390416	0.539267	0.589703	0.999879	5.24486e-05
YDR260C	SWM1	93.22	106.7	93.81	77.86	81.44	74.16	87.5295	0.294225	0.216751	1.35743	0.174644	0.999879	5.24486e-05
YDR261C	EXG2	28.44	28.39	27.72	30.37	30.57	27.27	28.6146	-0.107159	0.361539	-0.296397	0.766927	0.999879	5.24486e-05
YDR262W	YDR262W	75.38	70.81	75.9	55.39	63.92	63.17	67.1873	0.244752	0.245176	0.99827	0.318148	0.999879	5.24486e-05
YDR264C	AKR1	85.15	115.08	120.89	88.63	137.95	123.72	111.979	-0.164965	0.222754	-0.740568	0.458956	0.999879	5.24486e-05
YDR265W	PEX10	25.13	28.58	33.26	21.68	32.04	29.82	28.4867	0.0126789	0.373121	0.0339807	0.972893	0.999879	5.24486e-05
YDR266C	HEL2	119.39	120.01	115.66	117.63	139.18	112	120.289	-0.0940384	0.186793	-0.503436	0.614658	0.999879	5.24486e-05
YDR267C	CIA1	37.22	35.22	33.42	29.78	28.79	20.23	30.4607	0.373175	0.356469	1.04687	0.295161	0.999879	5.24486e-05
YDR270W	CCC2	53.46	131.63	154.15	67.47	179.63	169.28	126.214	-0.322801	0.614334	-0.525448	0.599272	0.999879	5.24486e-05
YDR272W	GLO2	62.51	61.52	51.75	51.66	49.48	52.9	55.0609	0.154086	0.269104	0.572589	0.566923	0.999879	5.24486e-05
YDR275W	BSC2	69.41	67.12	66.95	57.22	67.31	57.94	63.9571	0.117791	0.24767	0.475594	0.634363	0.999879	5.24486e-05
YDR276C	PMP3	56.93	54.22	48.4	65.97	61.45	65.35	58.5528	-0.318405	0.261527	-1.21749	0.22342	0.999879	5.24486e-05
YDR277C	MTH1	96.03	110.11	90.82	124.17	134.09	146.92	117.297	-0.493903	0.198604	-2.48687	0.0128874	0.24737	0.606653
YDR279W	RNH202	35.51	35.98	29.85	30.83	32.5	29.4	32.2185	0.106054	0.342414	0.309723	0.756771	0.999879	5.24486e-05
YDR280W	RRP45	222.27	201.64	194.17	181.38	151.3	156.46	183.848	0.295123	0.164472	1.79437	0.0727548	0.86945	0.0607556
	PHM6	42.41	40.81	52.34	68.65	63.53	71.18	56.7921	-0.638903	0.273268	-2.33801	0.019387	0.341873	0.466135
YDR282C	YDR282C	32.36	31.05	34.7	22.93	28.79	26.72	29.4268	0.271289	0.360707	0.752103	0.451989	0.999879	5.24486e-05
YDR283C	GCN2	116.8	124.33	114.44	104.51	139.18	103.19	116.444	-0.0032161	0.193233	-0.0166436	0.986721	0.999879	5.24486e-05
YDR284C	DPP1	17.12	20.24	23.35	16.46	21.61	23.75	20.3761	-0.0887495	0.438227	-0.202519	0.839511	0.999879	5.24486e-05
YDR285W	ZIP1	13.53	17.02	16.84	14.89	18.91	16.03	16.3048	-0.0961232	0.477581	-0.201271	0.840487	0.999879	5.24486e-05
YDR287W	INM2	18.44	19.58	18.92	16.92	19.68	19.44	18.809	-0.0156474	0.444121	-0.0352324	0.971894	0.999879	5.24486e-05
YDR288W	NSE3	24.74	25.93	23.72	21.95	25.55	23.81	24.4447	0.0174894	0.390633	0.044772	0.964289	0.999879	5.24486e-05
YDR289C	RTT103	70.57	69.11	65.08	59.83	66.62	53.45	63.8683	0.148831	0.247797	0.600617	0.548095	0.999879	5.24486e-05
YDR291W	HRQ1	54.89	56.36	56.18	56.43	61.76	49.5	55.6673	-0.0467207	0.264088	-0.176914	0.859576	0.999879	5.24486e-05
YDR292C	SRP101	186.65	172.34	168.38	151.99	162.42	142.07	163.234	0.167703	0.163856	1.02348	0.306082	0.999879	5.24486e-05
YDR293C	SSD1	339.34	367.15	342.88	346.7	470.65	345.6	367.363	-0.184724	0.131145	-1.40854	0.15897	0.999879	5.24486e-05
YDR294C	DPL1	50.03	49.72	48.02	44.02	54.58	48.29	49.0351	-0.0301847	0.281023	-0.10741	0.914464	0.999879	5.24486e-05
YDR295C	HDA2	59.97	55.79	53.41	51.6	55.19	45.31	53.2745	0.113014	0.269581	0.41922	0.675055	0.999879	5.24486e-05
YDR296W	MHR1	61.19	57.45	48.13	55.06	44.31	47.38	51.8924	0.138008	0.27971	0.493398	0.621732	0.999879	5.24486e-05
YDR297W	SUR2	31.64	28.11	23.03	36.12	38.37	28.06	30.701	-0.337134	0.354783	-0.950253	0.341984	0.999879	5.24486e-05
YDR299W	BFR2	268.05	232.78	211.5	235.99	219.23	145.04	217.314	0.211803	0.170499	1.24226	0.214142	0.999879	5.24486e-05
YDR300C	PRO1	43.9	37.87	41.79	38.41	34.81	33.77	38.4246	0.170202	0.316605	0.537584	0.590864	0.999879	5.24486e-05
YDR301W	CFT1	131.87	138.55	136.56	125.54	157.63	120.99	134.985	-0.0255874	0.180433	-0.141811	0.887229	0.999879	5.24486e-05
YDR302W	GPI11	23.25	19.81	20.89	23.38	20.46	20.77	21.3286	-0.0447366	0.419016	-0.106766	0.914975	0.999879	5.24486e-05
YDR303C	RSC3	62.95	62.71	64.44	64.21	80.67	67.72	67.0308	-0.203279	0.24406	-0.832907	0.404897	0.999879	5.24486e-05
YDR304C	CPR5	53.73	48.68	44.29	43.24	42.07	39.36	44.9974	0.202015	0.293104	0.689226	0.490681	0.999879	5.24486e-05
YDR305C	HNT2	19.11	19.62	16.95	17.64	14.9	17.31	17.6534	0.116589	0.460002	0.253453	0.799918	0.999879	5.24486e-05
YDR306C	YDR306C	53.9	49.86	45.25	44.81	45.54	46.89	47.7415	0.0655225	0.285368	0.229607	0.818397	0.999879	5.24486e-05
YDR307W	PMT7	29.16	27.87	28.84	28.28	32.42	30.43	29.3026	-0.10676	0.358182	-0.298059	0.765658	0.999879	5.24486e-05
YDR308C	SRB7	36.72	34.74	31.45	28.54	25.47	29.09	30.9481	0.26369	0.352952	0.7471	0.455003	0.999879	5.24486e-05
YDR309C	GIC2	163.46	194.15	185.7	214.56	313.18	222.97	215.051	-0.500266	0.164661	-3.03815	0.00238032	0.060385	1.21907
YDR310C	SUM1	191.73	178.69	174.67	182.17	229.27	157.55	184.855	-0.0944237	0.162036	-0.582732	0.560073	0.999879	5.24486e-05
YDR311W	TFB1	67.37	67.69	61.62	64.21	67.55	51.38	63.0332	0.0684241	0.250721	0.27291	0.784923	0.999879	5.24486e-05
YDR312W	SSF2	76.65	63.47	59.06	63.36	61.91	42.15	60.5714	0.214908	0.264102	0.81373	0.4158	0.999879	5.24486e-05
YDR313C	PIB1	18.22	16.45	17	15.48	19.3	17.07	16.9614	-0.0403173	0.466987	-0.0863349	0.9312	0.999879	5.24486e-05
YDR314C	RAD34	78.8	83.52	77.45	72.7	101.74	81.15	82.3756	-0.13057	0.225449	-0.579157	0.562483	0.999879	5.24486e-05
YDR316W	OMS1	176.27	186.7	175.2	152.45	163.65	142.01	165.418	0.192271	0.163196	1.17816	0.238732	0.999879	5.24486e-05
YDR318W	MCM21	28.61	28.3	30.17	24.23	29.1	26.24	27.6	0.0994991	0.369158	0.26953	0.787522	0.999879	5.24486e-05
YDR319C	YFT2	16.01	18.34	19.19	13.91	18.14	20.04	17.5219	-0.0157232	0.465739	-0.0337598	0.973069	0.999879	5.24486e-05
YDR320C	SWA2	50.03	49.25	40.35	43.63	53.57	40.39	45.9108	-0.028134	0.291579	-0.0964886	0.923133	0.999879	5.24486e-05
YDR320C-A	DAD4	25.57	21.9	23.51	23.71	19.84	22.11	22.993	0.0800709	0.405665	0.197382	0.843529	0.999879	5.24486e-05
YDR322C-A	TIM11	35.84	33.84	30.54	34.36	32.96	34.92	33.814	-0.0598808	0.335638	-0.178409	0.858402	0.999879	5.24486e-05
YDR322W	MRPL35	26.89	23.84	22.55	26.58	22.7	23.08	24.4684	-0.0250322	0.3924	-0.0637927	0.949135	0.999879	5.24486e-05
YDR323C	PEP7	20.76	21.57	21.75	18.22	19.07	16.89	19.775	0.227404	0.432974	0.525213	0.599435	0.999879	5.24486e-05
YDR324C	UTP4	171.96	141.39	130.43	141.67	138.18	94.02	135.214	0.206162	0.194038	1.06248	0.288016	0.999879	5.24486e-05
YDR325W	YCG1	76.59	80.01	84.43	82.89	112.4	79.81	85.6855	-0.224182	0.222811	-1.00616	0.314341	0.999879	5.24486e-05
YDR326C	YSP2	155.67	163.76	161.82	160.15	203.87	141.76	163.913	-0.103951	0.170148	-0.61094	0.541239	0.999879	5.24486e-05
YDR328C	SKP1	59.92	59.06	51.75	58.26	49.1	49.5	54.5737	0.0779924	0.270174	0.288674	0.772831	0.999879	5.24486e-05
YDR329C	PEX3	51.69	55.93	47.92	48.01	47.4	47.56	49.7542	0.0810539	0.279952	0.289528	0.772177	0.999879	5.24486e-05
YDR330W	UBX5	86.09	89.2	80.22	80.6	88.39	84.91	84.7022	-0.0373225	0.218629	-0.170712	0.86445	0.999879	5.24486e-05
YDR331W	GPI8	40.81	42.14	35.39	35.86	37.21	36.2	37.7392	0.0703978	0.317994	0.221381	0.824796	0.999879	5.24486e-05
YDR332W	IRC3	26.12	24.84	28.52	19.99	26.25	21.14	24.4107	0.219437	0.393681	0.557397	0.577256	0.999879	5.24486e-05
YDR333C	RQC1	59.31	59.53	57.14	55.91	63.76	51.02	57.6194	0.00322812	0.259678	0.0124312	0.990082	0.999879	5.24486e-05
YDR334W	SWR1	266.94	266.76	251.9	260.48	312.1	239.12	265.113	-0.0823789	0.137273	-0.60011	0.548433	0.999879	5.24486e-05
YDR335W	MSN5	129.28	133.24	132.61	129.98	158.56	122.99	134.05	-0.0973586	0.180162	-0.540396	0.588924	0.999879	5.24486e-05
YDR337W	MRPS28	51.69	50.24	44.83	45.85	43.46	48.77	47.483	0.0438804	0.288248	0.152231	0.879004	0.999879	5.24486e-05
YDR338C	YDR338C	21.87	22.18	22.81	22.08	24.47	22.41	22.4716	-0.0617888	0.406562	-0.151979	0.879204	0.999879	5.24486e-05
YDR339C	FCF1	52.74	44.6	43.28	52.12	42.38	37.72	45.3681	0.0517059	0.297325	0.173904	0.861941	0.999879	5.24486e-05
YDR341C	YDR341C	108.4	95.79	82.72	95.17	88.93	66.81	89.1481	0.153089	0.221727	0.690441	0.489917	0.999879	5.24486e-05
	HXT7	14.63	14.84	13.7	13	18.84	21.62	16.3726	-0.34211	0.486153	-0.703708	0.481615	0.999879	5.24486e-05
YDR345C	HXT3	122.81	117.5	117.58	225.67	238.84	207.06	172.14	-0.944689	0.162935	-5.79796	6.71e-09	5.49e-07	6.26043
YDR346C	SVF1	87.97	82.24	73.24	79.42	71.02	64.32	75.8972	0.140275	0.23233	0.603778	0.545992	0.999879	5.24486e-05
YDR347W	MRP1	54.45	52.19	53.3	54.21	53.03	48.53	52.4161	-0.0139808	0.271736	-0.0514499	0.958967	0.999879	5.24486e-05
YDR348C	PAL1	107.68	106.7	106.39	107.12	114.94	91.59	105.477	-0.00651607	0.197867	-0.0329316	0.973729	0.999879	5.24486e-05
YDR349C	YPS7	52.63	49.01	49.04	51.93	54.58	42.09	49.7987	-0.0187975	0.279125	-0.0673444	0.946308	0.999879	5.24486e-05
YDR350C	ATP22	32.86	32.71	35.82	30.24	42.46	30.79	34.0322	-0.0486359	0.336914	-0.144357	0.885219	0.999879	5.24486e-05
YDR351W	SBE2	116.85	129.4	134.58	111.3	153.08	110.3	125.307	-0.0063794	0.192991	-0.0330554	0.97363	0.999879	5.24486e-05
YDR352W	YPQ2	26.01	25.17	25.9	22.21	23.39	21.5	23.9506	0.159013	0.394541	0.403034	0.686923	0.999879	5.24486e-05
YDR353W	TRR1	148.71	114.42	104.68	172.3	140.73	136.42	136.061	-0.333571	0.194554	-1.71455	0.0864287	0.986651	0.00583626
YDR354W	TRP4	30.65	28.34	26.86	27.43	28.79	26.12	27.9191	0.0269723	0.365896	0.0737157	0.941237	0.999879	5.24486e-05
YDR356W	SPC110	113.98	109.07	108.57	116.2	140.96	108.9	115.946	-0.177924	0.190851	-0.932265	0.3512	0.999879	5.24486e-05
YDR357C	CNL1	25.35	27.44	24.62	19.33	19.07	22.23	22.8083	0.314033	0.407644	0.770361	0.441086	0.999879	5.24486e-05
YDR358W	GGA1	53.4	65.22	65.03	53.62	69.4	73.98	63.4306	-0.148967	0.262376	-0.567759	0.570198	0.999879	5.24486e-05
YDR359C	EAF1	177.82	192.16	186.82	171.98	217.84	171.52	185.875	-0.0495575	0.159431	-0.31084	0.755922	0.999879	5.24486e-05
YDR361C	BCP1	38.77	30.86	30.11	29.26	23.85	21.2	28.8467	0.391213	0.36789	1.0634	0.287601	0.999879	5.24486e-05
YDR362C	TFC6	43.63	44.27	43.17	37.69	45.24	37.72	41.8591	0.0753108	0.301699	0.249623	0.802879	0.999879	5.24486e-05
YDR363W	ESC2	60.69	58.25	60.82	54.21	62.6	49.81	57.6168	0.0705484	0.260373	0.270951	0.786428	0.999879	5.24486e-05
YDR363W-A	SEM1	226.91	201.4	179.62	186.22	157.94	181.12	188.564	0.162502	0.167647	0.969309	0.332391	0.999879	5.24486e-05
YDR364C	CDC40	52.79	53.85	50.9	42.91	45.54	36.14	46.9258	0.299614	0.286875	1.04441	0.296298	0.999879	5.24486e-05
YDR365C	ESF1	301.74	250.79	214.48	267.99	265.86	176.87	244.592	0.0713703	0.165903	0.430193	0.667056	0.999879	5.24486e-05
YDR368W	YPR1	28.11	28.77	22.76	24.17	23.78	25.21	25.4475	0.0862037	0.385077	0.223861	0.822866	0.999879	5.24486e-05
YDR369C	XRS2	27.94	28.2	29.53	26.19	28.1	28.67	28.1653	0.00855476	0.366585	0.0233363	0.981382	0.999879	5.24486e-05
YDR370C	DXO1	31.7	31.71	31.07	27.17	30.57	23.38	29.1805	0.19302	0.359198	0.537363	0.591017	0.999879	5.24486e-05
YDR371W	CTS2	34.85	37.92	34.17	31.87	30.57	29.03	33.0772	0.175765	0.338315	0.51953	0.603391	0.999879	5.24486e-05
YDR372C	VPS74	97.58	95.37	96.95	90.59	96.88	95.72	95.5809	-0.0124975	0.207727	-0.0601629	0.952026	0.999879	5.24486e-05
YDR375C	BCS1	36.61	33.56	35.6	33.7	34.66	33.53	34.9572	0.012686	0.329256	0.0385294	0.969266	0.999879	5.24486e-05
YDR376W	ARH1	31.81	33.99	32.3	28.93	31.34	26	30.557	0.149067	0.350598	0.425178	0.670707	0.999879	5.24486e-05
YDR377W	ATP17	20.38	19.24	19.51	20.84	18.68	21.8	20.201	-0.117486	0.430975	-0.272606	0.785156	0.999879	5.24486e-05
YDR378C	LSM6	29.6	19.91	22.33	23.97	20.07	22.23	22.9666	0.077883	0.411174	0.189416	0.849767	0.999879	5.24486e-05
YDR379W	RGA2	119.94	130.3	134.96	114.43	156.24	130.65	130.72	-0.0957819	0.188471	-0.508205	0.61131	0.999879	5.24486e-05
YDR380W	ARO10	36.17	54.56	79.31	54.28	101.9	135.08	77.6625	-0.817954	0.520496	-1.57149	0.116069	0.999879	5.24486e-05
YDR381W	YRA1	56.55	51.29	49.52	70.8	59.67	69.12	59.8215	-0.387699	0.262371	-1.47767	0.139496	0.999879	5.24486e-05
YDR382W	RPP2B	126.96	109.92	97.65	138.47	98.5	100.76	111.867	-0.0560382	0.211951	-0.264392	0.791478	0.999879	5.24486e-05
YDR383C	NKP1	52.02	51.62	51.12	46.96	43.38	46.46	48.4567	0.144069	0.283996	0.507293	0.611949	0.999879	5.24486e-05
YDR385W	EFT2	43.9	39.1	35.13	45.13	46.55	37.41	41.0099	-0.168749	0.306636	-0.550325	0.582097	0.999879	5.24486e-05
YDR386W	MUS81	34.13	41.47	39.02	29.98	37.52	32.92	35.7348	0.136273	0.328996	0.414209	0.678721	0.999879	5.24486e-05
YDR388W	RVS167	151.75	150.92	147.16	146.76	160.1	156.83	152.211	-0.087079	0.170341	-0.511203	0.609209	0.999879	5.24486e-05
YDR389W	SAC7	147	159.83	152.17	153.1	188.51	151.66	158.389	-0.143498	0.168641	-0.850909	0.39482	0.999879	5.24486e-05
YDR390C	UBA2	94.49	93.76	82.72	83.8	94.1	73.8	86.7662	0.0657396	0.216065	0.304259	0.760931	0.999879	5.24486e-05
	SPT3	42.8	39.63	36.4	37.75	39.91	35.84	38.7143	0.0195351	0.313255	0.0623617	0.950275	0.999879	5.24486e-05
YDR393W	SHE9	90.12	91.43	85.97	83.74	89.7	82.54	87.1486	0.0134237	0.214729	0.0625147	0.950153	0.999879	5.24486e-05
YDR394W	RPT3	209.85	214.53	202.01	191.64	208.66	184.22	201.424	0.059427	0.149999	0.396184	0.69197	0.999879	5.24486e-05
YDR395W	SXM1	98.41	86.12	84.43	84.13	92.25	64.87	84.3373	0.116133	0.222547	0.521836	0.601785	0.999879	5.24486e-05
YDR397C	NCB2	29.43	28.91	26.44	27.89	27.79	24.11	27.2443	0.0293613	0.370407	0.0792677	0.93682	0.999879	5.24486e-05
YDR398W	UTP5	141.37	114.37	114.49	118.55	118.11	74.1	112.503	0.211135	0.210275	1.00409	0.315334	0.999879	5.24486e-05
YDR399W	HPT1	31.53	24.93	24.89	25.93	25.09	21.8	25.732	0.125154	0.383615	0.326248	0.744237	0.999879	5.24486e-05
YDR405W	MRP20	140.21	140.77	115.82	124.49	121.97	118.74	126.669	0.0764744	0.185627	0.411979	0.680355	0.999879	5.24486e-05
YDR406W	PDR15	27.56	32.28	37.26	25.93	38.21	39.78	33.5593	-0.14126	0.351267	-0.402143	0.687579	0.999879	5.24486e-05
YDR407C	TRS120	106.03	104.51	101.06	107.51	116.56	103.92	106.633	-0.117375	0.196016	-0.5988	0.549307	0.999879	5.24486e-05
YDR408C	ADE8	30.32	28.87	27.88	28.67	24.7	27.76	28.1659	0.0393403	0.367242	0.107124	0.914691	0.999879	5.24486e-05
YDR409W	SIZ1	81.84	93.8	88.91	86.41	110.31	83.94	90.5258	-0.115361	0.215602	-0.535062	0.592607	0.999879	5.24486e-05
YDR411C	DFM1	33.46	32.85	33.63	28.09	37.44	34.44	33.1095	-0.025642	0.340341	-0.0753421	0.939943	0.999879	5.24486e-05
YDR412W	RRP17	192.01	165.85	158.73	158.39	134.86	114.25	153.259	0.303195	0.179139	1.69251	0.0905481	0.999879	5.24486e-05
YDR415C	YDR415C	42.02	42.99	44.77	36.58	44.77	36.69	41.3671	0.0899199	0.304594	0.295212	0.767832	0.999879	5.24486e-05
YDR416W	SYF1	60.3	63.8	63.75	52.71	69.4	53.75	60.4346	0.058667	0.256734	0.228513	0.819248	0.999879	5.24486e-05
YDR418W	RPL12B	68.64	52.42	49.3	71.72	55.12	54.91	58.5875	-0.145351	0.271911	-0.534554	0.592958	0.999879	5.24486e-05
YDR419W	RAD30	40.86	41.71	38.59	35.6	38.75	30.92	37.8304	0.16406	0.31678	0.5179	0.604528	0.999879	5.24486e-05
YDR420W	HKR1	272.74	308.71	290.38	280.07	415.15	278.6	306.127	-0.190886	0.148749	-1.28328	0.199395	0.999879	5.24486e-05
YDR421W	ARO80	39.65	41.47	46.42	33.83	45.08	40.57	41.1053	0.0430843	0.309626	0.139149	0.889332	0.999879	5.24486e-05
YDR422C	SIP1	84.82	89.87	87.47	84.71	106.07	76.95	87.9539	-0.0680983	0.217034	-0.313768	0.753697	0.999879	5.24486e-05
YDR423C	CAD1	82.72	90.11	88.69	73.22	80.21	86.79	83.6629	0.0824264	0.225241	0.365947	0.714404	0.999879	5.24486e-05
YDR425W	SNX41	50.8	56.26	60.07	47.55	74.65	56.49	57.4705	-0.133618	0.271151	-0.492779	0.622168	0.999879	5.24486e-05
YDR427W	RPN9	122.98	113.9	94.18	115.41	114.63	91.9	108.327	-0.00150769	0.200644	-0.00751427	0.994005	0.999879	5.24486e-05
YDR429C	TIF35	97.91	74.32	70.52	79.69	74.26	62.38	76.1335	0.127241	0.238246	0.534075	0.59329	0.999879	5.24486e-05
YDR430C	CYM1	74.33	73.37	71.69	72.89	87	77.2	75.8669	-0.154169	0.229527	-0.671684	0.501785	0.999879	5.24486e-05
YDR432W	NPL3	524.06	496.27	450.39	515.73	554.56	418.06	490.943	-0.0566521	0.115788	-0.489276	0.624646	0.999879	5.24486e-05
YDR434W	GPI17	35.67	39.48	42.64	35.47	41.84	34.86	38.2482	0.0384319	0.317909	0.12089	0.903778	0.999879	5.24486e-05
YDR436W	PPZ2	44.12	47.49	48.34	44.55	53.03	53.57	48.53	-0.171312	0.285786	-0.59944	0.54888	0.999879	5.24486e-05
YDR437W	GPI19	17.4	17.82	18.23	15.02	18.22	15.12	16.7788	0.10471	0.468726	0.223393	0.823229	0.999879	5.24486e-05
YDR439W	LRS4	19.49	20.14	16.63	15.02	17.37	14.94	17.0958	0.211379	0.464674	0.454898	0.649183	0.999879	5.24486e-05
YDR440W	DOT1	54.67	50.01	49.84	48.33	59.83	45.01	51.0959	-0.0184043	0.276142	-0.0666481	0.946862	0.999879	5.24486e-05
YDR443C	SSN2	133.91	134.71	127.44	127.82	162.88	126.7	135.161	-0.115486	0.179613	-0.64297	0.520244	0.999879	5.24486e-05
YDR444W	YDR444W	81.95	81.29	79.47	74.98	90.94	69.36	79.1563	0.00534002	0.225533	0.0236773	0.98111	0.999879	5.24486e-05
YDR447C	RPS17B	35.23	29.1	33.9	42.78	36.36	35.59	35.5343	-0.273989	0.331695	-0.826026	0.40879	0.999879	5.24486e-05
YDR448W	ADA2	62.57	64.37	59.27	57.48	69.24	53.08	60.5626	0.0176099	0.254488	0.0691976	0.944832	0.999879	5.24486e-05
YDR449C	UTP6	104.65	100.3	84.06	92.88	78.12	60.68	86.3406	0.275727	0.228103	1.20878	0.226747	0.999879	5.24486e-05
YDR450W	RPS18A	35.51	27.59	25.58	36.32	25.32	25.02	29.2697	0.0187968	0.370553	0.0507264	0.959544	0.999879	5.24486e-05
YDR451C	YHP1	31.31	33.56	32.62	34.03	40.76	41.67	35.8744	-0.298468	0.329356	-0.906219	0.36482	0.999879	5.24486e-05
YDR452W	PPN1	194.82	231.07	214.96	206.99	275.58	225.09	224.298	-0.180242	0.15464	-1.16556	0.243792	0.999879	5.24486e-05
YDR456W	NHX1	25.18	28.58	29.64	23.91	30.34	30.31	28.0029	-0.0408947	0.370945	-0.110245	0.912215	0.999879	5.24486e-05
YDR457W	TOM1	397.33	402.18	383.76	389.74	472.66	352.28	397.985	-0.0745091	0.121308	-0.614212	0.539075	0.999879	5.24486e-05
YDR458C	HEH2	71.73	71.38	69.77	63.16	70.79	59.4	67.4237	0.103172	0.241286	0.427591	0.668949	0.999879	5.24486e-05
YDR460W	TFB3	94.15	93.38	90.93	71.91	83.29	73.8	84.1991	0.239239	0.218691	1.09396	0.273972	0.999879	5.24486e-05
YDR462W	MRPL28	52.3	51.52	40.77	47.16	45.47	42.46	46.3472	0.0695878	0.290319	0.239694	0.810567	0.999879	5.24486e-05
YDR463W	STP1	115.97	119.87	111.5	106.66	116.64	102.89	112.185	0.0492257	0.191871	0.256556	0.797522	0.999879	5.24486e-05
YDR464W	SPP41	271.14	262.26	248.91	261.07	322.29	218.96	262.557	-0.0709023	0.143767	-0.493175	0.621889	0.999879	5.24486e-05
YDR465C	RMT2	142.36	127.69	121.53	99.61	97.88	68.27	108.846	0.521987	0.204358	2.55428	0.0106407	0.209816	0.678162
YDR466W	PKH3	160.81	171.02	166.35	162.11	207.42	155.97	169.866	-0.111951	0.165448	-0.676653	0.498626	0.999879	5.24486e-05
YDR468C	TLG1	138.72	139.97	132.61	121.55	119.5	115.77	128.043	0.159852	0.182368	0.876538	0.380738	0.999879	5.24486e-05
YDR469W	SDC1	41.14	35.74	34.75	38.41	28.72	31.64	35.1285	0.131283	0.334194	0.392836	0.694441	0.999879	5.24486e-05
YDR470C	UGO1	32.53	33.89	30.06	33.51	38.75	32.01	33.5643	-0.153954	0.33516	-0.459344	0.645987	0.999879	5.24486e-05
YDR471W	RPL27B	76.21	68.3	60.28	88.63	69.32	66.51	71.4261	-0.186857	0.245604	-0.760808	0.446772	0.999879	5.24486e-05
YDR472W	TRS31	32.97	32.33	30.49	34.16	29.64	30.25	31.4673	-0.0288501	0.347135	-0.083109	0.933765	0.999879	5.24486e-05
YDR473C	PRP3	126.96	122.57	117.37	100.72	110	86.61	110.271	0.261689	0.194281	1.34696	0.177992	0.999879	5.24486e-05
YDR475C	JIP4	119.94	126.27	130.8	117.31	151.3	133.08	129.477	-0.127694	0.186424	-0.684962	0.493368	0.999879	5.24486e-05
YDR476C	YDR476C	10.77	17.25	20.36	12.74	21.31	20.89	17.2125	-0.233313	0.486047	-0.480021	0.631213	0.999879	5.24486e-05
YDR477W	SNF1	132.31	123.62	110.39	125.47	144.2	121.11	125.592	-0.132434	0.18411	-0.71932	0.471944	0.999879	5.24486e-05
YDR478W	SNM1	29.99	24.41	24.84	23.71	22.77	18.71	24.0551	0.218632	0.396235	0.551775	0.581103	0.999879	5.24486e-05
YDR479C	PEX29	29.38	31.43	28.68	25.34	34.58	31.89	30.1111	-0.0882724	0.357336	-0.247029	0.804886	0.999879	5.24486e-05
YDR480W	DIG2	35.01	36.64	35.98	41.15	42.46	39.78	38.4962	-0.229398	0.314615	-0.729138	0.465918	0.999879	5.24486e-05
YDR481C	PHO8	93.99	93.23	107.03	118.87	140.11	133.14	114.502	-0.455147	0.197536	-2.30412	0.021216	0.371109	0.430499
	CWC21	32.69	31.47	28.62	33.64	30.72	35.35	32.1943	-0.151581	0.344997	-0.43937	0.660393	0.999879	5.24486e-05
YDR483W	KRE2	76.65	78.02	75.42	79.88	91.71	80.3	80.1838	-0.171794	0.223164	-0.769812	0.441411	0.999879	5.24486e-05
YDR484W	VPS52	20.05	20.19	22.65	19.2	21.07	19.56	20.4861	0.0303559	0.426964	0.071097	0.943321	0.999879	5.24486e-05
YDR485C	VPS72	190.24	189.64	199.34	183.02	216.53	165.51	190.137	-0.00326825	0.15706	-0.0208089	0.983398	0.999879	5.24486e-05
YDR486C	VPS60	77.92	76.88	72.92	66.82	65.62	71.06	71.9285	0.115262	0.237144	0.486044	0.626936	0.999879	5.24486e-05
YDR487C	RIB3	26.67	23.79	23.72	27.82	23.93	19.86	24.4237	0.018086	0.393835	0.0459227	0.963372	0.999879	5.24486e-05
YDR488C	PAC11	31.75	34.41	32.89	30.7	42.38	32.62	34.0558	-0.135411	0.335203	-0.403968	0.686236	0.999879	5.24486e-05
YDR489W	SLD5	16.18	18.06	19.51	17.83	21.69	18.83	18.8188	-0.165024	0.446001	-0.370009	0.711376	0.999879	5.24486e-05
YDR490C	PKH1	66.54	68.25	68.22	63.62	85.99	73.49	70.8481	-0.174084	0.239907	-0.725631	0.468065	0.999879	5.24486e-05
YDR492W	IZH1	28.55	26.83	30.81	35.53	33.81	29.03	30.9739	-0.225382	0.350989	-0.642136	0.520785	0.999879	5.24486e-05
YDR494W	RSM28	153.52	150.25	139.06	135.79	151.76	133.93	143.729	0.0289159	0.172515	0.167614	0.866887	0.999879	5.24486e-05
YDR495C	VPS3	82.56	90.11	95.83	81.45	101.59	78.59	88.2192	0.00269769	0.218637	0.0123387	0.990155	0.999879	5.24486e-05
YDR496C	PUF6	125.24	106.84	96.1	98.3	88.93	61.83	95.466	0.358557	0.221508	1.61871	0.10551	0.999879	5.24486e-05
YDR497C	ITR1	220.45	275.96	320.07	423.77	641.25	609.44	416.915	-1.07341	0.169307	-6.34006	2.3e-10	2.17e-08	7.66354
YDR498C	SEC20	51.25	46.26	45.31	48.66	45.54	42.33	46.3907	0.00936213	0.288521	0.0324487	0.974114	0.999879	5.24486e-05
YDR499W	LCD1	71.35	79.44	87.09	66.88	97.57	81.57	80.5209	-0.095465	0.235107	-0.406048	0.684707	0.999879	5.24486e-05
YDR500C	RPL37B	24.46	18.06	20.95	24.17	23.54	22.53	22.3219	-0.215273	0.410796	-0.524039	0.600252	0.999879	5.24486e-05
YDR502C	SAM2	39.87	30.19	30.38	79.69	82.91	63.9	54.5309	-1.22223	0.280899	-4.35114	1.35e-05	0.000564909	3.24802
YDR505C	PSP1	94.6	116.03	103.88	105.03	149.14	110.97	112.945	-0.24737	0.202428	-1.22202	0.221701	0.999879	5.24486e-05
YDR506C	GMC1	30.48	31.19	31.39	23.97	31.57	25.08	28.7066	0.146947	0.363041	0.404766	0.685649	0.999879	5.24486e-05
YDR507C	GIN4	174.67	162.1	169.02	180.08	256.75	172.13	184.939	-0.299796	0.168551	-1.77867	0.0752946	0.88517	0.0529732
YDR508C	GNP1	114.48	115.46	102.23	187.26	209.81	151.24	146.205	-0.763976	0.177983	-4.29241	1.77e-05	0.00073022	3.13655
YDR510W	SMT3	216.42	197.37	179.73	208.29	172.99	177.35	191.529	0.0416073	0.163134	0.25505	0.798684	0.999879	5.24486e-05
YDR512C	EMI1	81.56	73.18	64.07	62.25	59.9	63.29	67.1513	0.196897	0.246432	0.79899	0.424296	0.999879	5.24486e-05
YDR513W	GRX2	21.43	17.96	17.06	21.1	22.62	22.35	20.3152	-0.280721	0.428397	-0.655281	0.512287	0.999879	5.24486e-05
YDR514C	YDR514C	134.96	134.8	126.96	107.38	115.1	94.08	118.266	0.289888	0.188101	1.54113	0.123286	0.999879	5.24486e-05
YDR515W	SLF1	90.68	95.37	87.73	78.9	90.24	71.43	85.2811	0.15292	0.217566	0.702869	0.482138	0.999879	5.24486e-05
YDR516C	EMI2	28.66	30.52	23.51	50.75	47.63	55.82	40.0533	-0.932761	0.320816	-2.90746	0.00364375	0.0849817	1.07067
YDR517W	GRH1	85.15	70.91	66.47	84	82.6	78.23	77.7012	-0.186351	0.229783	-0.810987	0.417373	0.999879	5.24486e-05
YDR518W	EUG1	26.89	27.11	28.14	24.89	30.88	27.45	27.4424	-0.0565813	0.370006	-0.15292	0.878461	0.999879	5.24486e-05
YDR520C	URC2	45.89	48.73	55.27	45.2	57.43	36.99	47.9226	0.0784781	0.290817	0.269853	0.787273	0.999879	5.24486e-05
YDR524C	AGE1	62.4	67.31	65.51	55.91	56.97	50.11	59.4874	0.218902	0.257099	0.851433	0.394529	0.999879	5.24486e-05
YDR524C-B	YDR524C-B	137.06	130.92	126.27	322.01	315.42	302.05	223.239	-1.2963	0.150962	-8.58694	8.93e-18	2.58e-15	14.5884
YDR527W	RBA50	180.63	148.26	133.36	163.29	144.2	101.61	144.253	0.13615	0.194782	0.698987	0.48456	0.999879	5.24486e-05
YDR528W	HLR1	66.32	64.7	63.53	80.34	106.91	81.63	77.1595	-0.500715	0.231479	-2.16311	0.0305326	0.488747	0.310916
YDR529C	QCR7	107.79	112.67	103.78	127.37	116.49	130.22	116.529	-0.245242	0.195374	-1.25525	0.209389	0.999879	5.24486e-05
YDR530C	APA2	34.51	35.31	34.06	30.5	36.59	36.38	34.4546	-0.0282772	0.333151	-0.0848781	0.932358	0.999879	5.24486e-05
YDR532C	KRE28	63.56	67.35	70.2	60.22	65.54	56.43	63.6616	0.104873	0.249163	0.420901	0.673827	0.999879	5.24486e-05
YEL001C	IRC22	58.81	56.45	49.14	52.45	47.94	45.07	51.3369	0.133923	0.276096	0.485057	0.627636	0.999879	5.24486e-05
YEL002C	WBP1	39.21	35.98	38.27	38.6	47.4	41.42	39.9369	-0.208181	0.309501	-0.672636	0.501179	0.999879	5.24486e-05
YEL006W	YEA6	23.03	20.52	21.96	20.84	21.77	16.89	20.9124	0.0995338	0.421563	0.236107	0.81335	0.999879	5.24486e-05
YEL007W	MIT1	144.9	150.3	145.72	241.41	310.71	272.71	211.365	-0.943151	0.156066	-6.04328	1.51e-09	1.36e-07	6.86646
YEL009C	GCN4	27.39	26.02	24.46	41.93	51.64	37.35	34.5887	-0.802782	0.337164	-2.38098	0.0172666	0.314717	0.50208
YEL012W	UBC8	24.24	27.4	27.45	21.42	25.09	32.56	26.2557	-0.0664863	0.390883	-0.170092	0.864937	0.999879	5.24486e-05
YEL013W	VAC8	66.54	65.6	59.96	65.97	69.55	67.78	66.0912	-0.123401	0.2444	-0.504913	0.61362	0.999879	5.24486e-05
YEL015W	EDC3	210.78	195.24	187.99	199.93	219.7	189.87	200.124	-0.0791037	0.150704	-0.524895	0.599656	0.999879	5.24486e-05
YEL016C	NPP2	46.88	46.5	47.54	44.68	54.19	39.3	46.2952	-0.00442677	0.28956	-0.0152879	0.987802	0.999879	5.24486e-05
YEL017C-A	PMP2	35.12	33.61	33.15	46.64	54.42	50.23	42.2062	-0.607627	0.303387	-2.00281	0.0451976	0.634521	0.197554
YEL017W	GTT3	37.39	35.12	33.31	40.23	42.3	38.26	37.4493	-0.23451	0.318086	-0.737255	0.460967	0.999879	5.24486e-05
YEL018W	EAF5	71.84	65.98	65.51	71	62.06	56.55	65.5196	0.060242	0.247952	0.242958	0.808038	0.999879	5.24486e-05
YEL019C	MMS21	17.95	19.1	17.54	17.7	17.52	14.21	17.4303	0.0993003	0.460613	0.215583	0.829313	0.999879	5.24486e-05
YEL020C	YEL020C	21.87	23.65	27.82	21.1	25.4	21.32	23.453	0.107022	0.402	0.266223	0.790067	0.999879	5.24486e-05
YEL022W	GEA2	146.45	149.97	150.73	146.31	193.91	142.19	154.224	-0.143545	0.173611	-0.826819	0.40834	0.999879	5.24486e-05
YEL023C	YEL023C	19.33	22.14	23.99	21.1	28.02	23.69	22.9811	-0.204272	0.40713	-0.501737	0.615853	0.999879	5.24486e-05
YEL024W	RIP1	18	20.71	22.17	22.14	27.71	27.76	23.2112	-0.395564	0.407158	-0.971524	0.331288	0.999879	5.24486e-05
YEL025C	YEL025C	47.82	49.48	52.71	46.11	58.13	46.4	49.8534	-0.0363538	0.280357	-0.12967	0.896828	0.999879	5.24486e-05
YEL026W	SNU13	58.81	45.41	40.46	63.62	36.28	45.19	48.179	-0.0626197	0.312904	-0.200124	0.841383	0.999879	5.24486e-05
YEL027W	VMA3	37.39	30.71	32.35	31.74	37.83	31.58	33.559	-0.0686291	0.336178	-0.204145	0.83824	0.999879	5.24486e-05
YEL029C	BUD16	68.09	66.55	59.54	50.03	50.49	45.86	56.5844	0.37497	0.263054	1.42545	0.154027	0.999879	5.24486e-05
YEL031W	SPF1	62.35	60.15	59.59	64.4	75.73	61.65	63.8364	-0.188906	0.248008	-0.761694	0.446243	0.999879	5.24486e-05
YEL032W	MCM3	227.52	226.14	211.66	219.46	270.49	191.87	223.385	-0.0677045	0.149313	-0.453439	0.650233	0.999879	5.24486e-05
YEL034W	HYP2	60.91	52.71	39.5	105.35	72.18	70.94	67.108	-0.735683	0.269103	-2.73383	0.00626021	0.133777	0.873618
YEL036C	ANP1	244.64	242.73	208.35	227.1	238.92	189.87	224.316	0.0454782	0.147303	0.30874	0.757519	0.999879	5.24486e-05
YEL037C	RAD23	209.07	186.94	164.86	190.98	185.88	148.5	180.149	0.0548313	0.164551	0.333217	0.73897	0.999879	5.24486e-05
	CYC7	27.89	33.27	24.36	22.53	26.79	38.39	28.9145	-0.103128	0.380019	-0.271376	0.786102	0.999879	5.24486e-05
YEL040W	UTR2	151.92	136.84	121.95	349.44	370.38	272.47	233.726	-1.3077	0.154764	-8.44964	2.92e-17	7.46e-15	14.1273
YEL042W	GDA1	64.61	61.62	55.38	58.91	65.15	49.81	59.048	0.0257637	0.257935	0.0998843	0.920436	0.999879	5.24486e-05
YEL043W	YEL043W	149.38	140.68	129.68	142.19	174.92	117.35	141.497	-0.082321	0.18083	-0.455239	0.648938	0.999879	5.24486e-05
YEL044W	IES6	24.08	23.18	23.4	27.17	24.7	32.13	25.7657	-0.311875	0.387557	-0.804719	0.420982	0.999879	5.24486e-05
YEL046C	GLY1	92.33	84.56	69.34	177.46	155.62	117.41	115.904	-0.911582	0.208828	-4.36524	1.27e-05	0.00053482	3.27179
YEL047C	FRD1	36.23	28.01	25	26.71	28.33	22.96	27.6785	0.148003	0.372212	0.397631	0.690903	0.999879	5.24486e-05
YEL050C	RML2	101.77	89.54	93.17	92.81	103.59	79.02	93.0957	0.00864205	0.210621	0.0410314	0.967271	0.999879	5.24486e-05
YEL051W	VMA8	37.11	31.71	25.69	32.4	28.87	24.78	30.0258	0.0998374	0.358744	0.278297	0.780784	0.999879	5.24486e-05
YEL052W	AFG1	21.65	20.81	18.92	20.31	25.09	22.9	21.6262	-0.175378	0.415518	-0.42207	0.672974	0.999879	5.24486e-05
YEL053C	MAK10	55.89	53.28	59.59	51.27	60.52	45.67	54.2909	0.0614754	0.269735	0.227911	0.819716	0.999879	5.24486e-05
YEL054C	RPL12A	104.32	84.61	78.73	107.58	93.17	82.36	91.5893	-0.122109	0.219631	-0.555976	0.578228	0.999879	5.24486e-05
YEL055C	POL5	101.77	91.39	76.75	90.92	92.71	64.14	85.7635	0.0842935	0.226324	0.372447	0.70956	0.999879	5.24486e-05
YEL056W	HAT2	49.31	45.36	43.6	48.53	49.56	43.49	46.5468	-0.0820046	0.287012	-0.285719	0.775094	0.999879	5.24486e-05
YEL058W	PCM1	29.05	29.86	25.1	29	27.64	25.02	27.5871	-0.00766021	0.368982	-0.0207604	0.983437	0.999879	5.24486e-05
YEL060C	PRB1	103.98	134.8	117.74	128.54	155.16	158.47	133.355	-0.350962	0.192643	-1.82183	0.0684807	0.846695	0.0722728
YEL061C	CIN8	134.3	134.66	142.26	139.58	177.7	130.28	142.647	-0.158977	0.178493	-0.890667	0.373108	0.999879	5.24486e-05
YEL062W	NPR2	30.98	35.41	31.13	29.13	31.96	29.21	31.0881	0.0670578	0.348188	0.192591	0.847279	0.999879	5.24486e-05
YEL063C	CAN1	108.29	107.5	107.19	111.69	116.95	107.99	109.862	-0.102535	0.193983	-0.528575	0.5971	0.999879	5.24486e-05
YEL065W	SIT1	21.32	58.59	67.91	44.22	149.14	134.72	79.7161	-1.17335	0.696477	-1.6847	0.0920469	0.999879	5.24486e-05
	HPA3	17.95	18.49	17.48	13.72	13.28	17.25	16.1753	0.219616	0.48221	0.455437	0.648795	0.999879	5.24486e-05
YEL071W	DLD3	134.36	113.38	102.76	257.02	243.01	159.86	167.945	-0.951704	0.188499	-5.04886	4.44e-07	2.61e-05	4.58336
	YEL073C	11.49	19.43	22.87	25.34	34.27	39.24	25.3762	-0.927317	0.421275	-2.20121	0.0277209	0.450386	0.346415
	YEL077C	16.62	17.49	16.63	15.87	24.86	16.82	18.0751	-0.21892	0.456778	-0.479269	0.631747	0.999879	5.24486e-05
YER001W	MNN1	66.6	66.36	76.22	86.61	132.7	99.73	88.0395	-0.64811	0.22882	-2.8324	0.00462	0.10122	0.994734
YER002W	NOP16	273.68	222.63	206.17	212.34	190.52	153.42	208.6	0.296646	0.164476	1.80357	0.071298	0.861065	0.0649638
YER003C	PMI40	50.86	50.34	49.36	52.64	58.59	56.18	52.9667	-0.20553	0.270697	-0.759263	0.447695	0.999879	5.24486e-05
YER004W	FMP52	40.48	42.61	38.27	37.16	46.01	41	40.7362	-0.0760958	0.307095	-0.247793	0.804295	0.999879	5.24486e-05
YER005W	YND1	29.93	27.35	29.26	26.19	29.8	22.47	27.2019	0.104439	0.371976	0.280768	0.778889	0.999879	5.24486e-05
YER006W	NUG1	99.12	78.87	75.63	89.94	81.21	50.29	78.587	0.164244	0.247767	0.662898	0.507396	0.999879	5.24486e-05
YER007C-A	TMA20	20.21	19.15	18.66	17.18	15.82	15.97	17.7971	0.19998	0.456013	0.43854	0.660995	0.999879	5.24486e-05
YER007W	PAC2	23.08	24.51	23.19	15.81	19.07	15.79	20.2308	0.438091	0.429973	1.01888	0.308259	0.999879	5.24486e-05
YER008C	SEC3	289.37	282.97	283.19	278.05	349.46	252.73	287.885	-0.0766531	0.1367	-0.560741	0.574974	0.999879	5.24486e-05
YER010C	YER010C	29.49	28.72	24.73	27.37	26.79	25.33	26.9279	0.0283177	0.372695	0.0759808	0.939434	0.999879	5.24486e-05
YER012W	PRE1	109.06	105.51	99.99	108.88	102.59	98.33	103.996	-0.0199277	0.199832	-0.099722	0.920565	0.999879	5.24486e-05
YER013W	PRP22	124.91	123.47	123.44	120.25	143.2	101.07	121.906	-0.00770883	0.188979	-0.0407919	0.967462	0.999879	5.24486e-05
YER014W	HEM14	39.32	45.98	45.04	37.43	40.99	36.69	40.7481	0.137461	0.308063	0.446211	0.655445	0.999879	5.24486e-05
YER016W	BIM1	132.37	122.62	122.27	130.11	140.88	118.5	127.309	-0.0849275	0.181783	-0.467191	0.640363	0.999879	5.24486e-05
YER017C	AFG3	83.72	84.7	81.02	76.62	91.01	68.94	80.8052	0.039855	0.223293	0.178488	0.85834	0.999879	5.24486e-05
YER018C	SPC25	17.84	17.3	14.18	18.35	16.83	18.59	17.1711	-0.188009	0.466262	-0.403225	0.686783	0.999879	5.24486e-05
YER019C-A	SBH2	21.43	15.22	13.91	19.07	14.36	17.98	16.8443	-0.0806231	0.478459	-0.168506	0.866185	0.999879	5.24486e-05
YER019W	ISC1	36.5	34.41	31.23	38.54	41.84	38.26	36.6171	-0.278768	0.321874	-0.866077	0.386448	0.999879	5.24486e-05
YER020W	GPA2	99.46	113.8	107.88	97.65	116.49	118.26	108.838	-0.0912251	0.202389	-0.45074	0.652177	0.999879	5.24486e-05
YER021W	RPN3	121.54	118.36	102.07	110.12	118.57	95.24	110.496	0.0379632	0.195045	0.194638	0.845677	0.999879	5.24486e-05
YER022W	SRB4	49.48	53.61	45.15	48.79	56.2	45.43	49.48	-0.058666	0.279876	-0.209614	0.833969	0.999879	5.24486e-05
YER023W	PRO3	18.17	17.3	15.24	16.52	17.37	18.1	16.9906	-0.102445	0.466797	-0.219463	0.826289	0.999879	5.24486e-05
YER024W	YAT2	46.17	43.84	51.7	38.34	43.54	31.04	42.2885	0.295658	0.305681	0.967212	0.333438	0.999879	5.24486e-05
YER025W	GCD11	638.32	583.2	544.41	551.4	540.59	452.19	549.147	0.151983	0.111454	1.36365	0.172679	0.999879	5.24486e-05
YER026C	CHO1	34.07	38.3	38.59	49.44	49.87	53.63	44.1516	-0.50666	0.300362	-1.68683	0.0916353	0.999879	5.24486e-05
YER027C	GAL83	64.67	64.32	59.75	61.14	65.92	60.92	62.706	-0.0343142	0.249503	-0.13753	0.890612	0.999879	5.24486e-05
YER029C	SMB1	76.1	64.84	52.29	64.99	52.72	53.02	60.4607	0.127221	0.265191	0.479734	0.631417	0.999879	5.24486e-05
YER030W	CHZ1	151.36	154.62	133.89	136.97	138.33	132.83	141.006	0.0652176	0.175735	0.371114	0.710553	0.999879	5.24486e-05
YER031C	YPT31	64.06	58.77	48.82	54.41	55.04	50.29	54.9625	0.069698	0.267819	0.260243	0.794676	0.999879	5.24486e-05
YER032W	FIR1	155.4	154.99	147.59	159.5	205.03	137.51	159.346	-0.169131	0.172594	-0.979934	0.327119	0.999879	5.24486e-05
YER033C	ZRG8	115.14	131.25	121.31	103.59	152.07	120.93	123.57	-0.0753151	0.194645	-0.386936	0.698803	0.999879	5.24486e-05
YER034W	YER034W	56.82	54.13	52.18	50.62	43.07	49.5	51.1519	0.131668	0.279711	0.470727	0.637836	0.999879	5.24486e-05
YER035W	EDC2	114.14	109.54	90.61	96.21	99.58	118.68	105.023	-0.0497577	0.210309	-0.236593	0.812972	0.999879	5.24486e-05
YER036C	ARB1	139.38	116.03	113.53	138.34	148.99	107.69	126.738	-0.136011	0.188808	-0.720367	0.471299	0.999879	5.24486e-05
	PHM8	19.82	23.75	30.59	38.99	50.33	56.97	37.1245	-1.00322	0.347359	-2.88815	0.00387521	0.0898965	1.04626
YER040W	GLN3	149.93	164.33	160.59	135.4	190.05	133.2	154.714	0.019385	0.177669	0.109107	0.913117	0.999879	5.24486e-05
YER041W	YEN1	24.08	28.44	29.21	24.36	30.95	24.96	26.7649	-0.0181908	0.376993	-0.0482523	0.961515	0.999879	5.24486e-05
YER043C	SAH1	105.42	97.88	91.14	125.73	146.9	112.3	112.845	-0.427124	0.194007	-2.20159	0.0276944	0.450386	0.346415
	ACA1	32.42	32.99	31.71	30.63	32.96	30.43	31.7705	0.00443557	0.343768	0.0129028	0.989705	0.999879	5.24486e-05
YER047C	SAP1	141.65	152.48	155.69	142.52	196.77	138.85	154.18	-0.123164	0.177471	-0.693993	0.487687	0.999879	5.24486e-05
YER048C	CAJ1	102.66	95.6	86.88	94.97	91.48	76.47	90.9689	0.0852651	0.213472	0.399421	0.689583	0.999879	5.24486e-05
YER048W-A	ISD11	72.89	73.61	78.78	63.49	61.52	69.48	69.9954	0.175992	0.242883	0.724593	0.468701	0.999879	5.24486e-05
YER049W	TPA1	81.89	76.36	71.42	72.89	83.52	55.76	73.199	0.0687639	0.23758	0.289435	0.772249	0.999879	5.24486e-05
YER050C	RSM18	60.25	54.94	50.64	53.69	51.8	51.2	53.7249	0.0362413	0.269549	0.134452	0.893045	0.999879	5.24486e-05
YER051W	JHD1	34.02	31.52	31.18	27.04	39.68	33.04	32.7163	-0.0825722	0.343747	-0.240212	0.810166	0.999879	5.24486e-05
YER052C	HOM3	78.69	66.79	61.83	80.21	72.95	55.03	69.013	-0.0399728	0.247655	-0.161405	0.871774	0.999879	5.24486e-05
YER053C	PIC2	10.33	15.83	16.31	14.63	18.6	27.51	17.5004	-0.611172	0.491662	-1.24307	0.21384	0.999879	5.24486e-05
	GIP2	14.74	13.84	13.38	12.93	18.53	24.05	16.4012	-0.464658	0.491432	-0.945517	0.344395	0.999879	5.24486e-05
YER055C	HIS1	77.53	70.01	69.34	90.79	80.75	83.76	78.8918	-0.283657	0.228865	-1.23941	0.215195	0.999879	5.24486e-05
YER056C	FCY2	80.4	62.8	70.68	109.93	100.89	79.02	83.8789	-0.477371	0.228869	-2.08578	0.0369986	0.559827	0.251946
YER056C-A	RPL34A	130.88	108.12	106.44	139.45	109.85	109.81	117.218	-0.10314	0.200774	-0.513713	0.607453	0.999879	5.24486e-05
YER057C	HMF1	25.29	23.23	21.64	21.1	16.6	20.1	21.314	0.22387	0.421265	0.531423	0.595125	0.999879	5.24486e-05
	PET117	18.55	17.96	14.39	16.39	15.82	18.4	16.8157	-0.019836	0.471728	-0.0420498	0.966459	0.999879	5.24486e-05
YER059W	PCL6	53.29	51.43	49.57	45.13	48.32	51.02	49.6305	0.0522535	0.280849	0.186056	0.852401	0.999879	5.24486e-05
YER061C	CEM1	20.49	22.94	25.32	20.44	22.7	18.83	21.6164	0.0967111	0.417007	0.231917	0.816602	0.999879	5.24486e-05
YER062C	GPP2	47.99	59.11	55.27	71.13	80.67	89.65	67.6186	-0.623778	0.253902	-2.45676	0.0140194	0.265573	0.575815
YER063W	THO1	41.47	41.85	39.66	37.95	36.9	37.48	39.1103	0.0919121	0.312304	0.294303	0.768526	0.999879	5.24486e-05
YER064C	VHR2	96.8	100.49	104.58	147.09	180.79	140.43	128.232	-0.667856	0.186412	-3.58269	0.000340075	0.0106902	1.97101
YER068W	MOT2	213.99	216.76	208.78	215.54	253.43	201.16	217.628	-0.103912	0.146709	-0.708285	0.478768	0.999879	5.24486e-05
YER069W	ARG5,6	46.11	36.5	42.16	68.26	61.52	45.19	49.7401	-0.534214	0.290036	-1.84189	0.0654916	0.824438	0.083842
YER070W	RNR1	69.64	75.6	74.94	137.29	201.09	154.58	119.067	-1.19278	0.203681	-5.85612	4.74e-09	3.95e-07	6.4034
YER072W	VTC1	70.74	60.91	65.77	92.88	73.57	94.45	76.8509	-0.447999	0.241715	-1.85342	0.0638222	0.813022	0.0898975
YER073W	ALD5	102.82	99.06	99.51	182.62	172.53	148.08	134.488	-0.779074	0.182866	-4.26036	2.04e-05	0.000835252	3.07818
YER074W	RPS24A	31.86	22.42	21.8	31.61	25.09	25.15	26.2965	-0.156425	0.387566	-0.403608	0.686501	0.999879	5.24486e-05
YER074W-A	YOS1	20.21	23.75	20.25	22.53	15.59	19.92	20.5214	0.0690664	0.43349	0.159326	0.873412	0.999879	5.24486e-05
YER075C	PTP3	48.65	60.34	74.99	43.04	69.71	57.09	58.8984	0.0820062	0.28304	0.289734	0.77202	0.999879	5.24486e-05
YER077C	YER077C	97.19	101.86	105.43	81.91	93.64	83.94	93.7512	0.186138	0.209931	0.886663	0.37526	0.999879	5.24486e-05
YER078C	ICP55	21.54	18.82	21.11	18.62	18.76	18.22	19.628	0.105002	0.434813	0.241488	0.809177	0.999879	5.24486e-05
YER079W	YER079W	23.52	27.4	25.96	20.25	26.25	28.36	25.1697	0.0138007	0.391457	0.0352548	0.971877	0.999879	5.24486e-05
YER080W	AIM9	71.24	70.58	67.05	65.05	74.65	62.68	68.4433	0.00242752	0.239567	0.0101329	0.991915	0.999879	5.24486e-05
YER081W	SER3	22.25	19.67	18.76	25.41	24.01	18.04	21.2545	-0.174149	0.420127	-0.414516	0.678496	0.999879	5.24486e-05
YER082C	UTP7	137.23	116.6	103.4	108.95	106.22	76.53	107.44	0.250333	0.206843	1.21026	0.22618	0.999879	5.24486e-05
YER083C	GET2	76.26	69.63	65.03	76.35	65.69	67.84	70.1008	-0.0385985	0.241065	-0.160117	0.872789	0.999879	5.24486e-05
YER086W	ILV1	62.24	54.79	51.38	56.5	59.29	44.1	54.218	0.040626	0.269909	0.150517	0.880356	0.999879	5.24486e-05
YER087C-B	SBH1	22.53	18.01	19.51	23.12	18.91	18.1	20.1354	-0.0193311	0.432878	-0.0446571	0.964381	0.999879	5.24486e-05
YER087W	AIM10	35.45	33.94	35.13	26.91	29.03	30	31.6146	0.230951	0.34681	0.665931	0.505455	0.999879	5.24486e-05
YER088C	DOT6	272.52	314.97	307.65	344.35	476.06	367.89	346.678	-0.441535	0.138544	-3.18697	0.00143773	0.0392322	1.40636
YER089C	PTC2	46.11	41.09	36.3	43.04	44.39	41.24	41.7356	-0.101292	0.303613	-0.333621	0.738665	0.999879	5.24486e-05
YER090W	TRP2	79.8	68.4	68.76	72.11	67.16	55.7	68.405	0.113405	0.24372	0.465309	0.641711	0.999879	5.24486e-05
YER091C	MET6	112.54	90.48	76.75	225.73	218	159.38	147.065	-1.14655	0.193271	-5.93235	2.99e-09	2.64e-07	6.5784
YER092W	IES5	36.83	34.65	31.39	39.71	30.72	27.21	33.3983	0.0290138	0.343219	0.0845343	0.932632	0.999879	5.24486e-05
YER093C	TSC11	143.3	146.13	132.61	129.46	155.86	113.88	136.13	0.0442233	0.179474	0.246405	0.805369	0.999879	5.24486e-05
YER094C	PUP3	85.93	77.45	68.86	80.01	78.66	71.67	76.9546	-0.0370429	0.229257	-0.161578	0.871638	0.999879	5.24486e-05
YER095W	RAD51	31.48	31.57	29.26	36.64	44.7	35.59	34.9234	-0.397617	0.330278	-1.20389	0.228634	0.999879	5.24486e-05
YER098W	UBP9	34.24	44.22	40.56	33.44	45.47	37.72	39.0726	-0.000420217	0.318759	-0.00131829	0.998948	0.999879	5.24486e-05
YER099C	PRS2	41.69	35.22	34.59	33.44	33.27	26.3	33.8195	0.243946	0.336719	0.724479	0.468771	0.999879	5.24486e-05
YER100W	UBC6	89.13	83.9	77.66	77.46	74.57	73.37	79.1439	0.113995	0.22554	0.505432	0.613256	0.999879	5.24486e-05
YER102W	RPS8B	47.99	36.54	34.33	51.86	42.23	35.59	41.3793	-0.171299	0.314742	-0.544252	0.586268	0.999879	5.24486e-05
YER103W	SSA4	27.17	27.59	22.97	23.97	37.98	27.51	27.8624	-0.243221	0.373538	-0.651128	0.514964	0.999879	5.24486e-05
YER105C	NUP157	152.03	149.4	148.87	140.95	172.45	131.19	148.393	-0.017315	0.172368	-0.100454	0.919984	0.999879	5.24486e-05
YER107C	GLE2	44.79	40.72	34.01	41.08	39.68	34.2	39.0047	0.0188306	0.314749	0.0598273	0.952293	0.999879	5.24486e-05
YER110C	KAP123	144.08	123.57	117.79	130.11	125.36	84.3	120.059	0.150263	0.20077	0.748434	0.454198	0.999879	5.24486e-05
YER111C	SWI4	227.52	245.19	230.31	226.97	317.73	217.56	243.112	-0.151173	0.152166	-0.993475	0.320479	0.999879	5.24486e-05
YER112W	LSM4	57.87	54.94	44.72	55.85	41.22	48.35	50.4588	0.0744192	0.287435	0.258908	0.795706	0.999879	5.24486e-05
YER113C	TMN3	38.66	38.44	34.7	34.49	42.15	31.71	36.4923	0.0145741	0.32267	0.0451673	0.963974	0.999879	5.24486e-05
YER114C	BOI2	127.78	123.38	117.37	119.66	149.53	107.32	123.545	-0.0708061	0.187817	-0.376995	0.706177	0.999879	5.24486e-05
YER116C	SLX8	54.06	50.86	45.79	47.09	50.18	47.13	49.0413	0.0253653	0.280381	0.0904673	0.927916	0.999879	5.24486e-05
YER117W	RPL23B	65.16	53.47	54.53	62.7	57.9	47.86	56.8082	-0.00701889	0.266149	-0.0263721	0.978961	0.999879	5.24486e-05
YER118C	SHO1	51.52	55.6	49.78	52.84	60.75	47.56	53.1399	-0.0743483	0.270254	-0.275105	0.783236	0.999879	5.24486e-05
YER119C	AVT6	22.14	23.98	25.64	26	29.26	32.74	26.7568	-0.333686	0.381029	-0.87575	0.381166	0.999879	5.24486e-05
YER120W	SCS2	192.67	182.06	164.43	201.96	178.09	174.44	181.924	-0.0844039	0.162414	-0.519683	0.603285	0.999879	5.24486e-05
YER122C	GLO3	200.35	185.71	174.88	193.53	202.02	174.68	188.145	-0.0667303	0.154856	-0.430918	0.666528	0.999879	5.24486e-05
YER123W	YCK3	89.52	90.58	90.98	83.8	103.13	81.87	89.8569	-0.0214606	0.21317	-0.100674	0.91981	0.999879	5.24486e-05
YER124C	DSE1	19.99	27.87	35.39	30.24	64.15	44.22	36.7721	-0.759319	0.364121	-2.08535	0.0370379	0.559827	0.251946
YER125W	RSP5	105.81	112.24	107.45	108.95	139.03	107.14	112.951	-0.164023	0.194428	-0.843617	0.398883	0.999879	5.24486e-05
YER126C	NSA2	135.63	109.35	106.97	114.3	90.86	76.71	105.16	0.277218	0.213611	1.29777	0.194368	0.999879	5.24486e-05
YER127W	LCP5	179.25	140.87	145.24	134.42	127.91	88.98	135.051	0.368037	0.193497	1.90203	0.0571669	0.754261	0.122478
YER129W	SAK1	170.75	165.42	172.64	167.73	211.13	155.55	173.326	-0.107198	0.164157	-0.653018	0.513745	0.999879	5.24486e-05
YER130C	COM2	35.4	48.02	53.19	39.71	67.85	64.08	51.4136	-0.37552	0.304878	-1.2317	0.218059	0.999879	5.24486e-05
YER131W	RPS26B	83.66	60.58	58.2	84.06	64.53	59.77	68.485	-0.0877208	0.25749	-0.340676	0.733347	0.999879	5.24486e-05
YER132C	PMD1	195.27	206.52	208.03	178.9	224.79	168	196.161	0.0576202	0.157171	0.366608	0.713912	0.999879	5.24486e-05
YER133W	GLC7	97.69	96.98	89.44	93.6	94.79	93.23	94.1998	-0.0334007	0.208321	-0.160332	0.872619	0.999879	5.24486e-05
YER136W	GDI1	118.45	122.05	113.69	115.22	114.09	106.11	114.601	0.037601	0.190845	0.197024	0.843809	0.999879	5.24486e-05
YER138W-A	YER138W-A	9.55	8.44	7.68	26.65	20.46	23.75	16.316	-1.49878	0.508845	-2.94545	0.00322489	0.0768658	1.11427
YER139C	RTR1	59.25	62.85	68.06	45.92	50.49	47.19	55.3596	0.370149	0.268336	1.37942	0.167764	0.999879	5.24486e-05
YER140W	EMP65	32.36	32.14	32.41	25.15	27.4	25.51	28.9249	0.257726	0.360742	0.714432	0.47496	0.999879	5.24486e-05
YER141W	COX15	24.35	23.94	20.57	20.9	26.01	22.35	22.919	-0.0403585	0.403035	-0.100137	0.920236	0.999879	5.24486e-05
YER143W	DDI1	60.08	58.21	52.93	53.56	54.19	47.86	54.3241	0.0906293	0.267083	0.33933	0.734361	0.999879	5.24486e-05
YER144C	UBP5	86.37	92.29	101.11	72.11	98.04	78.35	87.535	0.134565	0.222202	0.605599	0.544781	0.999879	5.24486e-05
YER145C	FTR1	22.92	49.15	50.64	44.74	125.06	122.57	69.7604	-1.28552	0.572677	-2.24476	0.0247838	0.415869	0.381044
YER146W	LSM5	20.21	16.07	15.46	20.9	11.35	16.4	16.5258	0.0341043	0.490312	0.0695563	0.944547	0.999879	5.24486e-05
YER147C	SCC4	31.64	32.04	28.84	27.3	29.87	21.08	28.3224	0.216941	0.365612	0.593365	0.552937	0.999879	5.24486e-05
YER148W	SPT15	75.43	66.97	59.7	64.34	68.47	54.42	64.3491	0.0787299	0.248831	0.316399	0.7517	0.999879	5.24486e-05
YER149C	PEA2	36	37.16	32.14	31.55	34.58	26.06	32.8199	0.136883	0.340069	0.402516	0.687304	0.999879	5.24486e-05
YER151C	UBP3	455.97	427.73	397.52	438.92	482.93	372.08	427.516	-0.0518112	0.117754	-0.439995	0.659941	0.999879	5.24486e-05
YER152C	YER152C	60.52	61.43	61.62	68.71	76.96	70.27	66.6307	-0.271873	0.243474	-1.11664	0.264147	0.999879	5.24486e-05
YER154W	OXA1	44.12	40.76	39.71	49.12	47.78	42.27	43.9248	-0.194311	0.295445	-0.657691	0.510737	0.999879	5.24486e-05
YER155C	BEM2	270.31	275.96	259.2	271.32	393.77	247.14	284.416	-0.210756	0.151383	-1.3922	0.163862	0.999879	5.24486e-05
YER156C	YER156C	48.04	36.73	34.11	39.71	36.59	27.21	36.9299	0.153976	0.329883	0.466759	0.640672	0.999879	5.24486e-05
YER157W	COG3	41.2	44.89	41.04	39.39	45.54	37.84	41.5293	0.00733477	0.303296	0.0241836	0.980706	0.999879	5.24486e-05
	YER158C	29.82	39.91	40.03	29.78	56.58	49.87	41.1526	-0.352727	0.331943	-1.06261	0.287958	0.999879	5.24486e-05
YER159C	BUR6	303.01	270.22	227.11	260.94	225.33	220.3	250.191	0.133762	0.151897	0.880612	0.378528	0.999879	5.24486e-05
YER161C	SPT2	109.23	96.6	98.39	99.74	104.52	96.51	100.797	-0.0325751	0.202016	-0.16125	0.871896	0.999879	5.24486e-05
YER162C	RAD4	60.86	72.9	74.67	57.09	80.82	66.93	68.8353	-0.00810066	0.249369	-0.0324846	0.974086	0.999879	5.24486e-05
	GCG1	17.23	17.11	18.23	20.31	17.45	19.56	18.2125	-0.178338	0.45395	-0.392858	0.694424	0.999879	5.24486e-05
YER164W	CHD1	125.13	128.64	113.26	121.42	147.44	97.36	121.254	-0.026872	0.192828	-0.139358	0.889168	0.999879	5.24486e-05
YER165W	PAB1	126.79	104.37	102.5	113.85	121.74	89.16	109.089	-0.00316746	0.201147	-0.0157469	0.987436	0.999879	5.24486e-05
YER166W	DNF1	110.06	107.41	98.77	116.39	145.97	95.78	111.719	-0.214312	0.199437	-1.07458	0.282562	0.999879	5.24486e-05
YER167W	BCK2	126.02	136.89	132.61	118.81	157.32	110.48	129.689	0.00299063	0.187173	0.0159778	0.987252	0.999879	5.24486e-05
YER168C	CCA1	51.69	50.48	46.9	48.2	50.33	45.98	48.7193	0.00712378	0.280596	0.025388	0.979745	0.999879	5.24486e-05
YER169W	RPH1	94.26	99.16	92.05	88.5	114.02	83.39	94.5499	-0.0358024	0.210622	-0.169984	0.865023	0.999879	5.24486e-05
YER171W	RAD3	57.49	57.92	55.91	46.96	61.52	50.17	54.7808	0.0670644	0.267808	0.250419	0.802263	0.999879	5.24486e-05
YER172C	BRR2	190.68	182.15	177.97	177.4	226.95	160.1	184.89	-0.0687434	0.161215	-0.426408	0.66981	0.999879	5.24486e-05
YER173W	RAD24	24.52	20.57	26.06	22.08	23.62	23.02	23.4789	0.0205709	0.400557	0.0513556	0.959042	0.999879	5.24486e-05
YER175C	TMT1	12.76	21.71	28.62	16.66	26.4	31.83	23.3245	-0.269139	0.444037	-0.60612	0.544435	0.999879	5.24486e-05
YER176W	ECM32	205.76	194.72	190.82	194.25	220.16	173.04	195.747	-0.0259487	0.152849	-0.169767	0.865193	0.999879	5.24486e-05
YER177W	BMH1	489.33	501.53	461.8	702.54	760.98	685.55	600.857	-0.606821	0.103544	-5.86052	4.61e-09	3.92e-07	6.40671
YER178W	PDA1	28.83	26.4	32.03	27.04	28.41	26.79	28.1493	0.0448387	0.367472	0.122019	0.902884	0.999879	5.24486e-05
YER180C	ISC10	26.62	27.73	26.44	23.64	23	19.74	24.5763	0.233016	0.390146	0.597253	0.550338	0.999879	5.24486e-05
YER182W	FMP10	26.51	27.35	26.28	23.64	20.92	24.6	25.0031	0.145739	0.389703	0.373975	0.708423	0.999879	5.24486e-05
YER183C	FAU1	21.98	19.58	15.72	16.07	16.91	12.39	17.033	0.326709	0.469743	0.695505	0.486739	0.999879	5.24486e-05
YFL001W	DEG1	38.49	37.82	31.82	32.85	35.43	27.15	33.652	0.145488	0.336153	0.432804	0.665157	0.999879	5.24486e-05
YFL002C	SPB4	38.32	37.49	38	38.41	39.76	28.67	36.5055	0.0423329	0.32402	0.130649	0.896053	0.999879	5.24486e-05
YFL004W	VTC2	137.61	130.96	123.5	137.42	152.46	127.55	134.626	-0.125668	0.177353	-0.708579	0.478586	0.999879	5.24486e-05
YFL005W	SEC4	42.08	36.88	34.81	38.73	36.82	31.58	36.875	0.0361536	0.32197	0.112289	0.910595	0.999879	5.24486e-05
YFL007W	BLM10	182.23	177.08	163.85	154.54	185.96	139.51	166.48	0.0832788	0.164493	0.506275	0.612663	0.999879	5.24486e-05
YFL008W	SMC1	164.23	162.01	158.57	172.3	222.32	161.62	172.829	-0.232563	0.16466	-1.41238	0.157838	0.999879	5.24486e-05
YFL009W	CDC4	64.39	62.52	64.55	60.16	77.35	55.76	63.8866	-0.0427829	0.250309	-0.170921	0.864286	0.999879	5.24486e-05
YFL010C	WWM1	79.52	65.41	60.92	61.59	64.15	64.81	66.0112	0.0632763	0.248845	0.25428	0.79928	0.999879	5.24486e-05
YFL013C	IES1	165.78	156.56	148.02	142.91	166.12	138.79	152.6	0.0322551	0.168643	0.191262	0.84832	0.999879	5.24486e-05
YFL016C	MDJ1	232.54	187.98	151.16	182.23	164.27	137.39	174.795	0.199476	0.180934	1.10248	0.270252	0.999879	5.24486e-05
YFL017C	GNA1	50.25	44.27	40.77	45.46	39.14	44.22	43.8093	0.0292855	0.300082	0.0975915	0.922257	0.999879	5.24486e-05
YFL018C	LPD1	52.24	51.29	45.73	51.27	58.44	52.96	51.7399	-0.162737	0.273453	-0.595117	0.551765	0.999879	5.24486e-05
YFL021W	GAT1	111.05	129.83	136.4	174.98	230.27	213.61	166.415	-0.754446	0.179029	-4.21411	2.51e-05	0.00100724	2.99687
YFL022C	FRS2	77.64	70.62	61.24	83.67	72.56	61.53	71.2768	-0.103174	0.242496	-0.425468	0.670496	0.999879	5.24486e-05
YFL023W	BUD27	231.71	198.18	192.9	189.81	193.06	132.77	188.588	0.234913	0.167164	1.40529	0.159936	0.999879	5.24486e-05
YFL024C	EPL1	116.63	125.65	125.36	107.25	142.27	108.17	120.353	0.00820121	0.191478	0.0428312	0.965836	0.999879	5.24486e-05
YFL025C	BST1	36.56	39.67	40.51	36.64	46.55	34.2	39.1736	-0.0346245	0.314245	-0.110183	0.912264	0.999879	5.24486e-05
YFL027C	GYP8	17.51	19.39	18.44	15.74	18.22	14.52	17.2708	0.127565	0.461696	0.276297	0.78232	0.999879	5.24486e-05
YFL029C	CAK1	30.15	31.47	30.59	24.82	25.47	22.96	27.418	0.292893	0.37027	0.791026	0.428929	0.999879	5.24486e-05
YFL031W	HAC1	80.51	77.78	56.07	79.75	69.09	60.31	70.3732	-0.00382353	0.248826	-0.0153663	0.98774	0.999879	5.24486e-05
YFL033C	RIM15	140.38	151.72	151.21	130.04	194.92	138	150.305	-0.0966424	0.182832	-0.528586	0.597093	0.999879	5.24486e-05
YFL034C-A	RPL22B	36.06	31.76	33.31	38.73	39.52	31.77	35.2357	-0.175231	0.328465	-0.533485	0.593698	0.999879	5.24486e-05
YFL034C-B	MOB2	174.5	165.71	153.51	151.79	157.25	137.21	156.117	0.106114	0.166971	0.635525	0.525086	0.999879	5.24486e-05
YFL034W	YFL034W	109.29	114.99	121.05	108.16	150.22	112.55	118.937	-0.139357	0.195374	-0.713284	0.47567	0.999879	5.24486e-05
YFL036W	RPO41	109.29	107.07	102.66	103.72	136.71	98.33	109.149	-0.123167	0.198705	-0.619852	0.535355	0.999879	5.24486e-05
YFL037W	TUB2	118.34	107.41	96.85	124.62	134.55	111.21	115.17	-0.244954	0.191539	-1.27887	0.200942	0.999879	5.24486e-05
YFL038C	YPT1	192.28	175.14	150.36	179.03	156.47	161.08	168.538	0.0128603	0.170691	0.0753429	0.939942	0.999879	5.24486e-05
YFL039C	ACT1	49.92	43.8	38.54	53.43	58.67	42.64	47.785	-0.259352	0.287107	-0.903331	0.36635	0.999879	5.24486e-05
YFL041W	FET5	61.96	77.78	80.59	57.74	82.68	64.26	70.7693	0.0746835	0.2491	0.299813	0.76432	0.999879	5.24486e-05
YFL042C	YFL042C	81.34	85.37	85.55	69.82	79.82	78.66	80.0671	0.09624	0.226461	0.424974	0.670856	0.999879	5.24486e-05
YFL044C	OTU1	30.98	32.09	29.21	29.78	33.35	26.06	30.046	0.00911866	0.353377	0.0258043	0.979413	0.999879	5.24486e-05
YFL045C	SEC53	19.82	17.82	20.84	22.34	28.1	22.29	21.79	-0.323676	0.41536	-0.779266	0.435823	0.999879	5.24486e-05
YFL046W	FMP32	71.13	66.69	62.36	51.4	52.34	56.12	59.6925	0.285265	0.258757	1.10244	0.27027	0.999879	5.24486e-05
YFL047W	RGD2	190.52	201.35	197.91	179.55	203.02	163.75	188.846	0.0713971	0.155594	0.458869	0.646328	0.999879	5.24486e-05
YFL048C	EMP47	44.67	42.75	41.15	43.44	42.53	36.81	41.8722	0.0279073	0.301675	0.0925078	0.926295	0.999879	5.24486e-05
YFL049W	SWP82	66.76	67.59	63.75	58.2	71.95	59.04	64.4246	0.0356338	0.247342	0.144067	0.885448	0.999879	5.24486e-05
YFL050C	ALR2	18.39	20.52	20.89	15.55	26.01	17.74	19.9018	-0.0324034	0.438332	-0.0739243	0.941071	0.999879	5.24486e-05
	YFL054C	33.02	34.27	27.93	29.13	34.27	31.64	31.5899	-0.0431537	0.346515	-0.124536	0.900891	0.999879	5.24486e-05
YFR001W	LOC1	143.69	121.96	108.57	109.67	89.55	80.11	108.592	0.377353	0.20787	1.81534	0.0694721	0.853739	0.0686748
YFR002W	NIC96	152.97	146.37	143.27	144.28	176.62	126.76	147.617	-0.0552629	0.174347	-0.316971	0.751266	0.999879	5.24486e-05
YFR003C	YPI1	41.75	44.37	41.52	35.6	36.13	44.76	40.8822	0.0818063	0.312581	0.261712	0.793543	0.999879	5.24486e-05
YFR004W	RPN11	101.66	94.99	94.08	82.3	86.38	82.6	90.1068	0.17053	0.212468	0.802612	0.422199	0.999879	5.24486e-05
YFR006W	YFR006W	110.28	112.67	109.8	96.41	96.42	78.05	100.074	0.263744	0.203903	1.29347	0.195847	0.999879	5.24486e-05
YFR009W	GCN20	152.58	149.69	124.35	149.9	148.91	108.54	138.415	0.0266902	0.184256	0.144854	0.884826	0.999879	5.24486e-05
YFR010W	UBP6	109.89	110.58	99.03	113.19	108.92	97.36	106.237	-0.0373986	0.197983	-0.188898	0.850173	0.999879	5.24486e-05
YFR011C	MIC19	62.68	62.05	60.82	47.81	43	52.9	54.9707	0.321659	0.27253	1.18027	0.237891	0.999879	5.24486e-05
YFR013W	IOC3	92.66	89.54	86.77	85.04	102.59	80.3	89.302	-0.0270346	0.213372	-0.126701	0.899177	0.999879	5.24486e-05
YFR014C	CMK1	34.51	42.14	37.2	34.68	37.98	41.79	38.1917	-0.0575327	0.320627	-0.179438	0.857594	0.999879	5.24486e-05
YFR015C	GSY1	35.29	37.11	29.53	49.64	60.44	86.19	50.1335	-0.996988	0.312838	-3.18692	0.00143797	0.0392322	1.40636
YFR016C	YFR016C	348.45	347.29	311.12	328.41	399.64	292.15	335.996	-0.0565015	0.129383	-0.4367	0.662329	0.999879	5.24486e-05
	IGD1	16.35	12.47	11.94	17.7	16.06	25.63	16.8069	-0.641806	0.490254	-1.30913	0.19049	0.999879	5.24486e-05
	YFR018C	26.67	24.6	21.59	23.58	21.61	18.28	22.891	0.168126	0.405405	0.41471	0.678354	0.999879	5.24486e-05
YFR019W	FAB1	361.54	393.36	374.01	377.2	541.06	378.7	402.563	-0.232753	0.133942	-1.73772	0.0822606	0.944039	0.0250102
YFR020W	YFR020W	17.51	17.16	18.23	16.72	15.82	13.67	16.6219	0.133116	0.471335	0.282423	0.777619	0.999879	5.24486e-05
YFR021W	ATG18	37.88	40.34	41.09	36.51	36.98	35.23	37.9457	0.085612	0.317075	0.270005	0.787156	0.999879	5.24486e-05
	ROG3	22.31	26.92	25.32	20.31	28.02	23.51	24.2718	0.00148539	0.396354	0.00374763	0.99701	0.999879	5.24486e-05
YFR024C-A	LSB3	49.87	57.02	48.61	46.11	57.12	49.26	51.1759	-0.00236211	0.276553	-0.00854125	0.993185	0.999879	5.24486e-05
YFR025C	HIS2	35.56	31.71	34.7	30.83	32.88	28.61	32.5763	0.107261	0.340449	0.315056	0.752719	0.999879	5.24486e-05
YFR027W	ECO1	35.51	31.47	34.86	29.59	32.58	35.65	33.5077	-0.00140551	0.339801	-0.00413628	0.9967	0.999879	5.24486e-05
YFR028C	CDC14	95.48	91.1	80.59	96.08	108.23	85.4	92.3203	-0.153523	0.210497	-0.729338	0.465795	0.999879	5.24486e-05
YFR029W	PTR3	100.17	98.68	97.11	91.7	97.03	78.35	93.4698	0.11009	0.208773	0.527318	0.597972	0.999879	5.24486e-05
YFR030W	MET10	33.74	22.7	19.72	30.18	24.01	14.27	23.9551	0.139991	0.421737	0.331939	0.739935	0.999879	5.24486e-05
YFR031C	SMC2	145.84	155.52	150.36	132.46	163.11	125.24	144.718	0.0694246	0.175008	0.396693	0.691594	0.999879	5.24486e-05
YFR031C-A	RPL2A	146.06	120.73	113.26	151.27	136.94	114.92	130.09	-0.127001	0.18933	-0.670793	0.502352	0.999879	5.24486e-05
YFR032C-A	RPL29	27	17.06	17.86	23.19	18.76	20.16	20.6324	-0.0478147	0.434332	-0.110088	0.91234	0.999879	5.24486e-05
YFR033C	QCR6	205.26	193.15	179.57	252.05	258.91	237.36	220.924	-0.414482	0.145885	-2.84116	0.00449503	0.0999972	1.00001
YFR034C	PHO4	112.38	101.72	95.89	97.71	102.75	85.82	99.1076	0.0705969	0.203611	0.346724	0.728798	0.999879	5.24486e-05
	CDC26	23.41	18.49	20.31	15.55	17.21	14.58	18.0898	0.304666	0.454073	0.670961	0.502245	0.999879	5.24486e-05
YFR037C	RSC8	212.5	187.23	174.72	200.45	201.55	161.62	188.896	-0.0149127	0.158677	-0.0939813	0.925124	0.999879	5.24486e-05
YFR038W	IRC5	122.93	114.8	115.5	109.47	122.04	92.38	112.309	0.0949497	0.193711	0.490161	0.62402	0.999879	5.24486e-05
YFR039C	OSW7	54.01	50.95	51.33	52.58	53.03	43.55	50.8408	0.0169082	0.275828	0.0612998	0.95112	0.999879	5.24486e-05
YFR040W	SAP155	203.66	200.5	199.02	193.07	244.78	190.17	204.419	-0.0954441	0.152621	-0.625367	0.53173	0.999879	5.24486e-05
YFR041C	ERJ5	41.03	38.96	35.55	36.12	36.51	36.2	37.4222	0.0462421	0.318502	0.145186	0.884564	0.999879	5.24486e-05
YFR044C	DUG1	23.03	17.63	17.8	16.59	19.45	17.98	18.7749	0.0841703	0.44561	0.188888	0.850181	0.999879	5.24486e-05
YFR046C	CNN1	20.21	18.49	17.8	16.92	17.68	17.49	17.9588	0.0644914	0.453114	0.142329	0.88682	0.999879	5.24486e-05
YFR048W	RMD8	46.44	45.5	46.16	41.34	51.03	41.3	45.0059	0.0154378	0.292265	0.0528211	0.957874	0.999879	5.24486e-05
YFR050C	PRE4	113.65	105.56	98.18	111.82	99.19	102.59	105.239	-0.0274525	0.202025	-0.135886	0.891911	0.999879	5.24486e-05
YFR051C	RET2	133.31	123.66	114.17	139.45	145.82	130.77	130.932	-0.207343	0.180192	-1.15068	0.249865	0.999879	5.24486e-05
YFR052W	RPN12	44.73	37.4	34.81	39.52	39.6	32.43	37.9942	0.0222176	0.318949	0.0696589	0.944465	0.999879	5.24486e-05
YFR053C	HXK1	57.98	70.96	52.18	163.94	182.49	243.01	129.927	-1.75603	0.225759	-7.77835	7.35e-15	1.33e-12	11.8761
YFR055W	IRC7	15.24	16.12	18.5	16.2	18.06	19.13	17.027	-0.155242	0.468877	-0.331094	0.740574	0.999879	5.24486e-05
YGL001C	ERG26	17.28	14.88	15.67	15.55	17.29	17.01	16.3258	-0.101975	0.475387	-0.21451	0.83015	0.999879	5.24486e-05
YGL003C	CDH1	43.74	49.48	47.44	40.5	46.7	40.69	44.5466	0.0900236	0.294144	0.306053	0.759565	0.999879	5.24486e-05
YGL004C	RPN14	64.83	61.95	54.69	48.14	53.88	50.78	55.6332	0.207226	0.265314	0.78106	0.434767	0.999879	5.24486e-05
YGL005C	COG7	47.99	48.3	47.38	38.01	43.31	43.67	44.5969	0.150764	0.295041	0.510992	0.609357	0.999879	5.24486e-05
YGL006W	PMC1	102.93	98.78	95.57	80.34	100.74	88.86	94.3512	0.10199	0.209538	0.486739	0.626443	0.999879	5.24486e-05
YGL008C	PMA1	332.88	341.56	314.74	916.38	1191.5	888.11	665.248	-1.63293	0.113716	-14.3598	9.26e-47	1e-43	43
YGL009C	LEU1	183.78	158.69	158.84	240.69	246.64	193.69	196.964	-0.481108	0.156945	-3.06545	0.00217344	0.0564574	1.24828
YGL011C	SCL1	75.71	69.16	61.14	68.45	63.76	63.11	66.6814	0.0341916	0.245469	0.139291	0.88922	0.999879	5.24486e-05
YGL012W	ERG4	42.08	41	33.53	55	55.19	44.46	45.064	-0.437007	0.294855	-1.48211	0.138312	0.999879	5.24486e-05
YGL013C	PDR1	148.33	155.33	132.45	147.94	180.25	122.2	146.658	-0.0843003	0.178426	-0.472467	0.636593	0.999879	5.24486e-05
YGL014W	PUF4	357.4	385.12	346.93	340.69	433.52	299.92	358.712	-0.0154201	0.131518	-0.117247	0.906664	0.999879	5.24486e-05
YGL016W	KAP122	50.03	49.29	47.17	36.45	44.39	36.81	43.6314	0.279991	0.296669	0.943783	0.345281	0.999879	5.24486e-05
YGL017W	ATE1	24.08	24.84	23.08	21.88	20.92	18.59	22.2659	0.174169	0.408811	0.426038	0.67008	0.999879	5.24486e-05
YGL019W	CKB1	67.48	65.32	59.96	65.25	55.58	59.64	62.1192	0.0393038	0.254519	0.154424	0.877276	0.999879	5.24486e-05
YGL020C	GET1	28.33	24.41	23.93	26	28.87	24.96	25.9299	-0.114881	0.379618	-0.302624	0.762176	0.999879	5.24486e-05
YGL021W	ALK1	382.25	383.93	362.23	348.85	416.93	338.92	370.827	-0.00879557	0.120991	-0.0726963	0.942048	0.999879	5.24486e-05
YGL022W	STT3	97.58	92.85	89.7	95.75	117.72	88.01	96.7643	-0.140913	0.206997	-0.68075	0.49603	0.999879	5.24486e-05
YGL023C	PIB2	236.52	216.04	206.54	201.37	219.54	188.35	210.724	0.0752663	0.148086	0.50826	0.611271	0.999879	5.24486e-05
YGL025C	PGD1	120.61	106.46	105.59	104.37	111.62	86.37	105.326	0.102487	0.199956	0.512547	0.608268	0.999879	5.24486e-05
YGL026C	TRP5	133.31	118.4	110.55	106.46	113.32	83.45	109.995	0.223144	0.198316	1.12519	0.260508	0.999879	5.24486e-05
YGL027C	CWH41	53.18	50.43	52.93	43.57	54.42	43.73	49.4854	0.0977066	0.279872	0.349111	0.727006	0.999879	5.24486e-05
YGL028C	SCW11	32.64	48.77	54.95	76.16	142.66	95.3	75.0756	-1.22236	0.277828	-4.39968	1.08e-05	0.000476575	3.32187
YGL029W	CGR1	133.75	96.84	94.5	107.44	85.38	71.18	97.4668	0.2617	0.226922	1.15326	0.248805	0.999879	5.24486e-05
YGL030W	RPL30	37.5	38.44	45.73	37.49	38.91	38.75	39.5072	0.0447248	0.315073	0.141951	0.887119	0.999879	5.24486e-05
YGL031C	RPL24A	30.1	23.23	19.83	32.59	23.62	20.77	25.0906	-0.14066	0.399225	-0.352334	0.724588	0.999879	5.24486e-05
YGL035C	MIG1	169.81	186.56	179.73	191.77	229.11	207.06	194.04	-0.265888	0.156677	-1.69704	0.0896886	0.999879	5.24486e-05
YGL036W	YGL036W	185.6	199.83	176.16	182.3	214.6	179.66	189.254	-0.0775636	0.155658	-0.498296	0.618276	0.999879	5.24486e-05
YGL037C	PNC1	70.13	72.24	64.33	92.49	86.15	113.52	83.4595	-0.554676	0.236001	-2.35032	0.0187574	0.336239	0.473352
YGL038C	OCH1	71.9	79.96	83.84	80.99	117.26	95.78	88.2201	-0.353075	0.224565	-1.57226	0.115889	0.999879	5.24486e-05
YGL040C	HEM2	54.84	51.52	47.81	44.09	54.19	45.25	49.4594	0.0762817	0.279572	0.272852	0.784967	0.999879	5.24486e-05
YGL043W	DST1	97.91	86.74	81.66	84.78	72.49	70.27	82.0962	0.189647	0.226222	0.838323	0.40185	0.999879	5.24486e-05
YGL044C	RNA15	95.65	93.57	84.64	86.41	83.83	76.35	86.5587	0.118492	0.216284	0.547854	0.583792	0.999879	5.24486e-05
YGL045W	RIM8	31.59	31.8	35.6	30.7	34.81	29.46	32.4216	0.0366005	0.342206	0.106955	0.914825	0.999879	5.24486e-05
YGL047W	ALG13	21.7	24.32	20.25	22.14	22.77	20.1	21.7682	-0.0192278	0.412969	-0.0465598	0.962864	0.999879	5.24486e-05
YGL048C	RPT6	51.63	48.25	45.84	49.25	51.87	43	48.1665	-0.020165	0.282375	-0.071412	0.94307	0.999879	5.24486e-05
YGL049C	TIF4632	415.93	428.87	379.34	400.71	444.02	363.82	404.041	-0.0218024	0.117453	-0.185628	0.852737	0.999879	5.24486e-05
YGL050W	TYW3	52.74	53.04	47.49	45.59	36.9	40.82	46.0847	0.256593	0.293749	0.873512	0.382384	0.999879	5.24486e-05
YGL055W	OLE1	9.94	11.38	13.17	18.75	22.7	19.68	16.0414	-0.904022	0.490951	-1.84137	0.0655673	0.824438	0.083842
YGL056C	SDS23	154.51	153.1	144.34	125.08	147.52	110.79	138.576	0.197959	0.177137	1.11755	0.26376	0.999879	5.24486e-05
YGL058W	RAD6	72.07	60.2	51.22	64.53	62.76	51.87	60.2279	-0.0187276	0.260786	-0.0718118	0.942752	0.999879	5.24486e-05
YGL059W	PKP2	47.77	50.29	52.82	34.36	42.46	44.1	45.1052	0.289163	0.298054	0.970169	0.331962	0.999879	5.24486e-05
YGL060W	YBP2	23.52	25.07	26.33	24.75	29.41	23.14	25.2629	-0.075005	0.384733	-0.194953	0.84543	0.999879	5.24486e-05
YGL061C	DUO1	37.33	35.03	30.91	40.3	30.95	31.83	34.3011	-0.0458904	0.337196	-0.136094	0.891747	0.999879	5.24486e-05
YGL062W	PYC1	190.79	197.65	187.67	228.8	306.31	201.41	217.821	-0.38356	0.157801	-2.43066	0.0150713	0.281808	0.550047
	PUS2	17.78	15.55	18.66	16.13	16.06	15.79	16.8207	0.101144	0.469641	0.215364	0.829484	0.999879	5.24486e-05
YGL064C	MRH4	49.87	48.39	45.09	43.04	49.17	36.62	45.1032	0.110656	0.29191	0.379076	0.704631	0.999879	5.24486e-05
YGL065C	ALG2	23.36	22.37	19.77	22.08	25.09	22.05	22.2778	-0.127514	0.408022	-0.312518	0.754647	0.999879	5.24486e-05
YGL066W	SGF73	170.03	170.54	172.27	163.88	184.57	147.47	167.589	0.0110259	0.16295	0.0676642	0.946053	0.999879	5.24486e-05
YGL068W	MNP1	41.42	40.72	36.24	40.76	32.96	36.14	37.9699	0.0548066	0.320571	0.170966	0.864251	0.999879	5.24486e-05
YGL070C	RPB9	75.54	63.94	65.4	66.3	55.73	58.25	64.0527	0.142326	0.252635	0.563365	0.573186	0.999879	5.24486e-05
YGL071W	AFT1	118.29	155.18	160.49	129.33	216.3	150.08	154.101	-0.222088	0.201303	-1.10325	0.269918	0.999879	5.24486e-05
YGL073W	HSF1	224.37	231.69	232.71	213.19	273.19	208.63	229.812	-0.04831	0.14779	-0.326882	0.743757	0.999879	5.24486e-05
YGL075C	MPS2	35.73	35.22	37.1	29.78	40.22	31.58	34.8728	0.0453837	0.33115	0.137049	0.890992	0.999879	5.24486e-05
YGL076C	RPL7A	28.94	24.46	29.21	34.49	35.12	29.21	29.9633	-0.295692	0.35673	-0.828896	0.407163	0.999879	5.24486e-05
YGL077C	HNM1	50.69	52.99	51.17	57.67	78.04	62.8	58.8873	-0.398138	0.260903	-1.526	0.12701	0.999879	5.24486e-05
YGL078C	DBP3	110	86.5	84	92.81	82.83	59.52	85.4691	0.207114	0.232008	0.892701	0.372017	0.999879	5.24486e-05
YGL082W	YGL082W	113.32	121.67	109.27	101.89	114.94	112.61	112.162	0.0168878	0.194996	0.0866061	0.930985	0.999879	5.24486e-05
YGL083W	SCY1	66.71	74.23	61.46	64.53	78.82	58.67	67.1765	-0.0447623	0.244721	-0.182911	0.854868	0.999879	5.24486e-05
YGL084C	GUP1	38.6	41.66	38.48	38.41	46.55	40.82	40.7411	-0.122507	0.306758	-0.39936	0.689628	0.999879	5.24486e-05
YGL086W	MAD1	139.44	127.36	119.39	122.73	134.7	103.38	123.726	0.0542321	0.186323	0.291066	0.771001	0.999879	5.24486e-05
YGL087C	MMS2	29.27	27.54	25.37	27.43	21.61	28.61	26.7037	0.0217825	0.381059	0.057163	0.954415	0.999879	5.24486e-05
YGL089C	MF(ALPHA)2	21.87	19.29	10.18	84.19	54.5	45.92	39.3533	-1.89876	0.375182	-5.06089	4.17e-07	2.48e-05	4.60555
YGL090W	LIF1	44.95	46.64	43.23	38.54	48.4	36.32	42.7851	0.0971854	0.299671	0.324306	0.745706	0.999879	5.24486e-05
YGL091C	NBP35	27.17	26.16	23.61	21.16	23.78	20.29	23.5581	0.204337	0.397384	0.514206	0.607108	0.999879	5.24486e-05
YGL092W	NUP145	252.53	240.31	232.55	236.31	274.74	210.46	240.144	-0.0274826	0.142197	-0.193271	0.846747	0.999879	5.24486e-05
YGL093W	SPC105	86.48	88.45	85.76	98.69	110.62	96.45	94.2137	-0.274721	0.207715	-1.32259	0.185972	0.999879	5.24486e-05
YGL094C	PAN2	78.58	81.38	82.94	84.58	108.69	80.36	85.8667	-0.208285	0.220094	-0.946344	0.343973	0.999879	5.24486e-05
YGL095C	VPS45	124.75	132.62	135.28	104.37	116.87	111.03	120.578	0.202531	0.189227	1.0703	0.284482	0.999879	5.24486e-05
YGL096W	TOS8	22.09	24.41	25.26	18.75	27.94	29.34	24.5174	-0.140091	0.399857	-0.350353	0.726074	0.999879	5.24486e-05
YGL097W	SRM1	140.26	123.19	113.1	126.39	120.35	101.55	120.193	0.0696975	0.190786	0.365317	0.714875	0.999879	5.24486e-05
YGL098W	USE1	40.15	41.19	40.56	39.32	40.76	39.18	40.1167	-0.00563057	0.308133	-0.0182732	0.985421	0.999879	5.24486e-05
YGL099W	LSG1	74.38	63.94	55.17	65.9	55.19	45.43	59.5288	0.174802	0.266451	0.656037	0.5118	0.999879	5.24486e-05
YGL100W	SEH1	51.58	53.23	51.54	51.6	57.97	44.34	51.6303	-0.0092543	0.274137	-0.033758	0.97307	0.999879	5.24486e-05
YGL101W	YGL101W	28.16	26.97	26.33	26.32	26.94	28.43	26.9852	-0.044277	0.373001	-0.118705	0.905509	0.999879	5.24486e-05
YGL103W	RPL28	43.63	33.65	33.26	49.25	47.78	35.29	40.3338	-0.289203	0.314729	-0.918896	0.35815	0.999879	5.24486e-05
YGL105W	ARC1	131.37	110.87	96.15	125.99	113.24	92.99	111.194	-0.016736	0.203836	-0.0821053	0.934563	0.999879	5.24486e-05
YGL106W	MLC1	72.07	60.1	53.94	70.8	58.98	54.3	61.4923	-0.0288942	0.260371	-0.110973	0.911638	0.999879	5.24486e-05
YGL107C	RMD9	72.23	73.8	73.39	67.93	84.61	63.41	72.1887	-0.0160421	0.236138	-0.0679355	0.945837	0.999879	5.24486e-05
YGL108C	YGL108C	97.47	88.07	80.91	78.44	67.93	74.89	81.014	0.220341	0.227848	0.967051	0.333519	0.999879	5.24486e-05
YGL110C	CUE3	98.35	97.64	90.24	89.09	93.17	75.19	90.1187	0.114818	0.212282	0.540874	0.588594	0.999879	5.24486e-05
YGL111W	NSA1	102.49	84.7	81.34	81.71	82.91	56.3	80.9269	0.240806	0.232412	1.03612	0.300148	0.999879	5.24486e-05
YGL112C	TAF6	47.99	47.4	45.84	43.17	48.32	42.4	45.5377	0.0439636	0.289517	0.151852	0.879304	0.999879	5.24486e-05
YGL113W	SLD3	34.9	31.85	32.57	29.52	33.89	27.51	31.8827	0.0812475	0.343444	0.236567	0.812993	0.999879	5.24486e-05
YGL114W	YGL114W	58.48	55.36	54.37	53.04	58.67	44.1	53.5797	0.0609197	0.269666	0.225908	0.821273	0.999879	5.24486e-05
YGL115W	SNF4	21.87	21.47	20.41	23.25	25.4	20.71	21.9453	-0.171317	0.410843	-0.41699	0.676686	0.999879	5.24486e-05
YGL116W	CDC20	157	161.68	142.74	160.35	185.04	139.88	157.176	-0.107845	0.168532	-0.639909	0.522232	0.999879	5.24486e-05
YGL119W	COQ8	63.23	62.71	61.83	56.56	54.65	54.54	59.0763	0.127764	0.257824	0.495547	0.620214	0.999879	5.24486e-05
YGL120C	PRP43	111.88	89.87	87.79	100.19	96.96	64.69	91.4064	0.109146	0.224443	0.486299	0.626755	0.999879	5.24486e-05
YGL122C	NAB2	161.64	148.22	123.87	161.72	180.09	126.82	149.678	-0.149929	0.178794	-0.838562	0.401715	0.999879	5.24486e-05
YGL123W	RPS2	103.54	90.53	84.75	107.12	97.5	91.17	95.8228	-0.123837	0.209788	-0.590295	0.554993	0.999879	5.24486e-05
YGL124C	MON1	23.3	25.6	27.4	19.46	23.78	20.77	23.2704	0.209849	0.402802	0.520972	0.602386	0.999879	5.24486e-05
YGL125W	MET13	96.64	94.23	96.15	124.95	154.7	117.35	113.756	-0.504296	0.194405	-2.59405	0.00948522	0.189617	0.722123
	SCS3	20.49	17.4	16.26	19.4	16.13	18.59	17.8438	-0.0756087	0.458788	-0.164801	0.869101	0.999879	5.24486e-05
YGL127C	SOH1	67.54	64.37	61.46	65.05	59.98	68.51	64.5386	-0.0546501	0.251326	-0.217447	0.82786	0.999879	5.24486e-05
YGL128C	CWC23	76.37	80.34	75.74	65.38	76.96	64.81	72.9081	0.125384	0.23354	0.536887	0.591346	0.999879	5.24486e-05
YGL129C	RSM23	146.73	139.21	126.8	137.75	145.51	123.6	136.379	-0.0233761	0.176919	-0.132129	0.894882	0.999879	5.24486e-05
YGL130W	CEG1	33.24	34.32	34.01	31.35	33.27	28.85	32.2521	0.0791888	0.341505	0.231881	0.81663	0.999879	5.24486e-05
YGL131C	SNT2	88.36	102.67	97.59	85.5	106.76	83.51	94.0051	0.0247673	0.2121	0.116772	0.907041	0.999879	5.24486e-05
YGL133W	ITC1	106.63	112.9	107.93	105.09	136.94	102.1	111.547	-0.104531	0.196424	-0.532169	0.594609	0.999879	5.24486e-05
YGL134W	PCL10	28.11	28.77	28.3	28.8	32.58	26.36	28.74	-0.0878849	0.361025	-0.243432	0.807671	0.999879	5.24486e-05
YGL135W	RPL1B	22.7	16.21	14.66	22.73	16.67	16.76	18.4661	-0.12544	0.458169	-0.273785	0.78425	0.999879	5.24486e-05
YGL136C	MRM2	20.32	19.05	18.6	14.83	20.07	17.49	18.2647	0.11832	0.450715	0.262516	0.792923	0.999879	5.24486e-05
YGL137W	SEC27	196.76	192.44	182.66	203.85	234.59	183.55	198.501	-0.161274	0.152073	-1.0605	0.288917	0.999879	5.24486e-05
YGL139W	FLC3	50.25	53.04	52.02	48.66	63.45	43.79	51.585	-0.0437324	0.276743	-0.158025	0.874437	0.999879	5.24486e-05
YGL140C	YGL140C	79.8	74.89	69.77	67.14	88.08	66.57	74.1402	-0.0183457	0.233865	-0.0784455	0.937474	0.999879	5.24486e-05
YGL141W	HUL5	125.85	133.19	131.55	114.89	142.04	117.53	127.282	0.0222646	0.184205	0.120868	0.903795	0.999879	5.24486e-05
YGL142C	GPI10	17.4	20.48	18.71	14.57	22.93	17.74	18.5992	-0.0358294	0.450509	-0.079531	0.93661	0.999879	5.24486e-05
YGL145W	TIP20	70.57	69.96	68.65	64.99	74.65	59.22	67.899	0.0397351	0.240954	0.164907	0.869017	0.999879	5.24486e-05
YGL147C	RPL9A	34.02	21.66	22.44	29.59	25.71	19.8	25.5297	-0.00474701	0.3958	-0.0119935	0.990431	0.999879	5.24486e-05
YGL148W	ARO2	91.95	81.57	83.15	81.78	81.36	69.3	81.2174	0.107066	0.223185	0.479721	0.631426	0.999879	5.24486e-05
YGL150C	INO80	341.88	346.49	342.62	320.51	438.54	291.24	345.063	-0.0595981	0.137479	-0.433505	0.664648	0.999879	5.24486e-05
YGL151W	NUT1	174.17	169.74	148.87	159.57	182.64	139.82	161.895	-0.00906131	0.166615	-0.0543848	0.956629	0.999879	5.24486e-05
YGL153W	PEX14	52.85	48.54	47.97	44.09	42.61	37.48	45.4839	0.233762	0.291026	0.803236	0.421838	0.999879	5.24486e-05
YGL155W	CDC43	31.15	26.02	25.58	24.23	30.18	23.51	26.7098	0.0504154	0.375371	0.134308	0.893159	0.999879	5.24486e-05
	AMS1	27.89	37.68	41.68	24.56	46.09	45.25	37.3711	-0.140675	0.349835	-0.402117	0.687598	0.999879	5.24486e-05
YGL157W	ARI1	20.76	21.14	21	22.47	23.39	25.81	22.3748	-0.217982	0.410637	-0.530839	0.59553	0.999879	5.24486e-05
YGL160W	AIM14	41.53	45.31	43.17	35.73	44.39	37.48	41.0248	0.113253	0.30545	0.370773	0.710806	0.999879	5.24486e-05
YGL161C	YIP5	83.94	83.52	82.83	77.86	81.36	77.56	81.2099	0.0405986	0.222332	0.182604	0.855109	0.999879	5.24486e-05
YGL162W	SUT1	31.42	30.24	27.13	36.25	30.8	23.14	29.5462	-0.0715844	0.362567	-0.197438	0.843485	0.999879	5.24486e-05
YGL163C	RAD54	115.86	121.53	120.46	109.01	134.09	108.23	117.779	-0.00902874	0.189956	-0.0475307	0.96209	0.999879	5.24486e-05
YGL164C	YRB30	80.9	83.9	80.7	66.1	69.48	67.54	74.6633	0.234614	0.231785	1.01221	0.31144	0.999879	5.24486e-05
YGL166W	CUP2	39.76	38.16	31.98	33.12	32.19	30.37	34.0425	0.167551	0.334515	0.500877	0.616457	0.999879	5.24486e-05
YGL167C	PMR1	100.39	107.74	112.3	102.35	151.3	103.8	112.344	-0.189888	0.204406	-0.928971	0.352904	0.999879	5.24486e-05
YGL171W	ROK1	67.54	50.72	44.45	48.66	46.55	28.49	47.375	0.356741	0.306659	1.16332	0.244701	0.999879	5.24486e-05
YGL172W	NUP49	125.41	111.48	104.47	123.71	130.07	107.57	116.631	-0.131218	0.190488	-0.688853	0.490916	0.999879	5.24486e-05
YGL173C	XRN1	303.39	301.13	292.41	293.07	378.56	274.84	305.8	-0.115007	0.134734	-0.853584	0.393335	0.999879	5.24486e-05
YGL174W	BUD13	25.13	22.56	20.68	23.84	20.46	18.22	21.7634	0.111348	0.415937	0.267705	0.788927	0.999879	5.24486e-05
YGL176C	YGL176C	31.86	31.99	33.63	28.8	36.05	28.12	31.7175	0.039075	0.345562	0.113077	0.90997	0.999879	5.24486e-05
YGL178W	MPT5	168.04	186.47	186.39	179.62	240.77	166.85	187.199	-0.155497	0.165716	-0.938332	0.348074	0.999879	5.24486e-05
YGL180W	ATG1	73.17	76.74	68.17	64.53	79.36	62.86	70.534	0.0360519	0.23753	0.151779	0.879362	0.999879	5.24486e-05
YGL181W	GTS1	127.51	129.49	135.65	116.85	123.67	137.15	128.58	0.0115708	0.18916	0.0611693	0.951224	0.999879	5.24486e-05
YGL185C	YGL185C	29.32	30.52	25.74	25.08	22.08	22.84	25.9375	0.251712	0.382117	0.65873	0.510069	0.999879	5.24486e-05
YGL186C	TPN1	37.5	40.1	43.6	31.42	43.15	39.72	39.2792	0.0587831	0.317986	0.184861	0.853338	0.999879	5.24486e-05
YGL189C	RPS26A	233.76	172.2	153.72	226.58	180.4	186.71	192.055	-0.134613	0.181175	-0.742999	0.457482	0.999879	5.24486e-05
YGL190C	CDC55	153.24	160.49	153.83	148.72	180.87	154.4	158.114	-0.0906054	0.16759	-0.540636	0.588758	0.999879	5.24486e-05
YGL191W	COX13	29.93	25.88	25.16	27.76	27.02	32.13	28.0342	-0.15134	0.370197	-0.408809	0.682679	0.999879	5.24486e-05
YGL194C	HOS2	40.31	45.93	41.79	37.43	41.69	35.65	40.3737	0.115199	0.307981	0.374046	0.70837	0.999879	5.24486e-05
YGL195W	GCN1	200.24	187.56	177.81	188.83	247.79	166.3	193.718	-0.125562	0.16179	-0.776079	0.437702	0.999879	5.24486e-05
YGL197W	MDS3	147.78	157.13	145.08	149.64	210.2	157.19	160.557	-0.235969	0.172757	-1.3659	0.171969	0.999879	5.24486e-05
YGL198W	YIP4	23.91	20.76	18.5	26.45	23.93	22.84	22.6388	-0.257518	0.407848	-0.631406	0.527775	0.999879	5.24486e-05
YGL200C	EMP24	61.46	53.04	52.61	59.18	54.34	62.8	57.2303	-0.123428	0.266554	-0.463052	0.643327	0.999879	5.24486e-05
YGL201C	MCM6	137.56	139.35	126.43	133.51	161.72	112.06	134.435	-0.0533429	0.182519	-0.292259	0.770088	0.999879	5.24486e-05
YGL202W	ARO8	98.46	89.16	81.18	86.28	78.97	72.52	84.0601	0.127795	0.221424	0.57715	0.563838	0.999879	5.24486e-05
YGL203C	KEX1	165.56	155.66	150.25	146.24	178.4	136.23	154.628	-0.000448195	0.169392	-0.0026459	0.997889	0.999879	5.24486e-05
YGL206C	CHC1	215.59	214.62	212.19	219.13	315.26	229.35	233.42	-0.281284	0.153407	-1.83357	0.0667174	0.831667	0.0800508
YGL207W	SPT16	207.14	204.86	186.07	203.26	260.22	175.96	205.023	-0.130291	0.157486	-0.827314	0.408059	0.999879	5.24486e-05
YGL208W	SIP2	33.24	38.77	40.24	29.52	37.21	39.36	36.347	0.0374185	0.33051	0.113214	0.909861	0.999879	5.24486e-05
YGL209W	MIG2	50.09	57.87	61.3	104.64	163.42	130.16	94.6571	-1.27047	0.230774	-5.50527	3.69e-08	2.71e-06	5.56703
YGL210W	YPT32	46.72	42.04	40.03	37.69	36.98	39.48	40.429	0.132865	0.30889	0.430138	0.667095	0.999879	5.24486e-05
YGL211W	NCS6	53.07	45.36	44.08	42.78	37.05	34.07	42.5016	0.273618	0.30401	0.900031	0.368104	0.999879	5.24486e-05
YGL212W	VAM7	41.86	41.76	39.98	36.77	44.7	39.05	40.7153	-0.00465729	0.305995	-0.0152202	0.987857	0.999879	5.24486e-05
YGL213C	SKI8	29.6	27.16	23.83	23.84	24.08	21.93	25.0705	0.167282	0.386599	0.432702	0.665231	0.999879	5.24486e-05
YGL215W	CLG1	243.97	249.18	234.63	245	290.48	209.12	244.211	-0.0670604	0.143867	-0.466127	0.641125	0.999879	5.24486e-05
YGL216W	KIP3	119	121.39	116.84	111.43	155.78	107.87	121.375	-0.104901	0.193347	-0.542551	0.587439	0.999879	5.24486e-05
YGL219C	MDM34	126.35	126.46	117.69	115.67	133.31	111.7	121.44	-0.00420376	0.185386	-0.0226758	0.981909	0.999879	5.24486e-05
YGL220W	FRA2	68.97	61.38	72.17	64.14	51.87	65.54	64.116	0.102984	0.259485	0.396879	0.691457	0.999879	5.24486e-05
YGL221C	NIF3	40.48	36.92	36.24	35.6	33.5	32.01	35.7453	0.105021	0.325875	0.322275	0.747245	0.999879	5.24486e-05
YGL222C	EDC1	157.6	143.57	152.01	134.42	137.64	136.66	143.611	0.10761	0.175239	0.614076	0.539165	0.999879	5.24486e-05
YGL223C	COG1	40.92	40.67	38.38	38.08	41.53	37.96	39.5723	-0.0172007	0.309504	-0.0555749	0.95568	0.999879	5.24486e-05
YGL224C	SDT1	41.8	39.34	41.73	46.31	42.38	47.74	43.2533	-0.190729	0.301732	-0.632115	0.527312	0.999879	5.24486e-05
YGL225W	VRG4	22.59	21.57	19.77	22.21	24.78	21.74	22.2778	-0.127514	0.408022	-0.312518	0.754647	0.999879	5.24486e-05
YGL226W	MTC3	26.95	26.73	26.65	27.43	27.1	27.33	26.9852	-0.0428789	0.372558	-0.115093	0.908371	0.999879	5.24486e-05
YGL227W	VID30	70.13	83.47	87.68	73.42	112.94	87.46	85.4558	-0.213334	0.233002	-0.915586	0.359884	0.999879	5.24486e-05
YGL228W	SHE10	122.76	120.91	107.56	115.41	129.07	100.34	115.484	-0.00560132	0.19088	-0.0293447	0.97659	0.999879	5.24486e-05
YGL229C	SAP4	18.33	19.39	20.36	15.61	23.39	20.89	19.4782	-0.113142	0.440421	-0.256894	0.79726	0.999879	5.24486e-05
YGL231C	EMC4	36.17	33.75	32.19	32.92	29.41	33.1	32.8258	0.0557192	0.341943	0.162949	0.870559	0.999879	5.24486e-05
YGL233W	SEC15	39.59	37.59	33.26	36.05	39.52	37.84	37.4214	-0.0820542	0.319203	-0.25706	0.797133	0.999879	5.24486e-05
YGL234W	ADE5,7	43.79	36.78	36.99	44.55	45.08	32.01	39.8091	-0.0858177	0.313797	-0.273481	0.784483	0.999879	5.24486e-05
	MTO1	56.93	62.09	58.47	50.82	47.63	41.36	52.6305	0.298339	0.273398	1.09122	0.275174	0.999879	5.24486e-05
YGL237C	HAP2	32.19	29.48	28.25	28.22	30.26	29.64	29.4601	-0.0276474	0.357575	-0.0773192	0.93837	0.999879	5.24486e-05
YGL238W	CSE1	80.29	80.15	75.31	81.71	85.84	73.31	79.1228	-0.0765588	0.224205	-0.341468	0.732751	0.999879	5.24486e-05
YGL240W	DOC1	21.7	23.6	21.8	19.46	23.39	16.58	21.0566	0.168195	0.420567	0.399923	0.689213	0.999879	5.24486e-05
YGL241W	KAP114	41.91	37.97	38.59	36.25	46.24	32.74	38.7993	0.0133814	0.314812	0.042506	0.966095	0.999879	5.24486e-05
YGL242C	YGL242C	35.56	39.72	40.88	32.72	41.07	37.54	38.1151	0.0233533	0.3188	0.0732538	0.941604	0.999879	5.24486e-05
YGL243W	TAD1	22.48	24.98	23.77	19.53	22.85	20.1	22.2708	0.133363	0.409158	0.325944	0.744467	0.999879	5.24486e-05
YGL244W	RTF1	408.54	396.02	394.26	387.13	449.5	336.67	393.803	-0.00588951	0.120995	-0.0486758	0.961178	0.999879	5.24486e-05
YGL245W	GUS1	55.66	43.99	42.69	50.29	54.96	43.49	48.2857	-0.0895569	0.285775	-0.313382	0.75399	0.999879	5.24486e-05
YGL246C	RAI1	45.5	41.14	38.32	39.19	36.13	30.31	38.1552	0.210132	0.318218	0.660341	0.509035	0.999879	5.24486e-05
YGL248W	PDE1	58.76	71.86	76.38	55.39	69.4	69.79	66.8437	0.0530459	0.254845	0.208149	0.835112	0.999879	5.24486e-05
	HFM1	23.75	25.79	28.3	26	31.57	24.11	26.5864	-0.107102	0.377289	-0.283873	0.776507	0.999879	5.24486e-05
YGL252C	RTG2	97.58	99.82	95.3	96.86	113.48	88.31	98.1373	-0.0621078	0.204422	-0.303822	0.761264	0.999879	5.24486e-05
YGL253W	HXK2	146.23	139.07	104.79	223.58	187.51	159.44	160.006	-0.593874	0.184987	-3.21036	0.0013257	0.0368648	1.43339
YGL254W	FZF1	39.76	39.67	39.5	20.84	23.54	20.04	30.6275	0.845614	0.356448	2.37233	0.0176761	0.320832	0.493722
YGL255W	ZRT1	62.57	65.41	64.87	234.55	328.62	320.82	181.168	-2.23934	0.192879	-11.6101	3.66e-31	1.99e-28	27.7011
YGL256W	ADH4	25.9	65.46	93.97	30.89	103.36	180.88	84.792	-0.817801	0.850225	-0.961865	0.336117	0.999879	5.24486e-05
YGL257C	MNT2	25.07	30.86	32.19	22.93	33.81	27.7	28.7639	0.0144238	0.369174	0.0390705	0.968834	0.999879	5.24486e-05
YGR001C	EFM5	22.2	18.63	19.03	18.35	16.29	13.24	17.7447	0.311778	0.459402	0.678661	0.497353	0.999879	5.24486e-05
YGR002C	SWC4	49.64	52.76	46.21	47.16	52.96	42.15	48.2952	0.0304516	0.282514	0.107788	0.914164	0.999879	5.24486e-05
YGR003W	CUL3	58.43	64.89	63.96	52.25	55.27	44.95	56.2875	0.261035	0.264798	0.985789	0.324237	0.999879	5.24486e-05
YGR004W	PEX31	17.4	17.49	16.2	17.64	17.99	16.16	16.9669	-0.0977823	0.465504	-0.210057	0.833623	0.999879	5.24486e-05
YGR005C	TFG2	86.59	85.32	78.51	76.62	78.82	71.55	79.6038	0.0966683	0.223743	0.432051	0.665704	0.999879	5.24486e-05
YGR007W	ECT1	48.1	44.51	38.8	47.55	51.87	40.94	45.3192	-0.135131	0.291896	-0.462942	0.643406	0.999879	5.24486e-05
YGR008C	STF2	14.19	14.22	17.7	20.57	21.15	41.91	22.0158	-0.927338	0.461604	-2.00895	0.0445428	0.629403	0.201072
YGR009C	SEC9	183.72	181.87	170.3	172.37	188.35	161.08	175.627	0.000585258	0.158372	0.00369546	0.997051	0.999879	5.24486e-05
YGR010W	NMA2	23.47	22.18	19.24	20.97	21.69	21.44	21.2867	-0.0437659	0.417633	-0.104795	0.916539	0.999879	5.24486e-05
YGR012W	YGR012W	31.81	30.71	28.94	31.94	30.41	27.51	30.274	-0.0109421	0.352522	-0.0310394	0.975238	0.999879	5.24486e-05
YGR013W	SNU71	102.66	101.77	89.81	90.92	92.63	77.81	92.4479	0.130324	0.210144	0.620167	0.535148	0.999879	5.24486e-05
YGR014W	MSB2	333.65	384.45	366.18	479.68	738.44	453.04	457.038	-0.651677	0.146439	-4.45016	8.58e-06	0.000395979	3.40233
YGR017W	YGR017W	72.95	66.45	64.07	63.55	65.23	55.33	64.258	0.10105	0.247545	0.408211	0.683119	0.999879	5.24486e-05
YGR019W	UGA1	33.19	33.8	34.38	22.8	25.55	25.21	29.0719	0.40736	0.361299	1.12749	0.259537	0.999879	5.24486e-05
YGR020C	VMA7	44.34	37.16	33.95	33.57	27.71	30.61	34.5821	0.25872	0.336592	0.768645	0.442104	0.999879	5.24486e-05
YGR021W	YGR021W	126.07	123.47	113.16	101.44	105.29	108.36	112.439	0.160514	0.194435	0.825543	0.409063	0.999879	5.24486e-05
YGR023W	MTL1	135.52	160.92	168.27	116.33	154.7	121.78	142.478	0.208052	0.185458	1.12183	0.261936	0.999879	5.24486e-05
YGR024C	THG1	30.43	25.12	24.46	24.04	22.85	23.87	24.9501	0.108272	0.388881	0.27842	0.78069	0.999879	5.24486e-05
YGR027C	RPS25A	57.87	45.27	47.97	54.02	47.09	46.46	49.5851	-0.00558639	0.284141	-0.0196606	0.984314	0.999879	5.24486e-05
YGR031W	IMO32	38.49	39.01	32.67	30.37	29.64	27.88	32.8709	0.278852	0.339713	0.820846	0.411734	0.999879	5.24486e-05
YGR032W	GSC2	78.58	80.39	93.06	86.02	117.8	85.76	90.0698	-0.235653	0.221323	-1.06475	0.286991	0.999879	5.24486e-05
YGR033C	TIM21	47.16	48.63	45.47	44.74	43.92	44.4	45.6066	0.040728	0.290566	0.140168	0.888527	0.999879	5.24486e-05
YGR034W	RPL26B	79.74	72.52	75.9	79.75	73.88	66.51	74.8514	0.00985511	0.232298	0.0424244	0.96616	0.999879	5.24486e-05
YGR036C	CAX4	26.95	27.54	25.37	22.21	24.24	24.05	24.9451	0.149059	0.387427	0.384741	0.700429	0.999879	5.24486e-05
YGR037C	ACB1	34.51	29.39	27.56	35.66	46.47	42.27	35.9747	-0.473012	0.329458	-1.43573	0.15108	0.999879	5.24486e-05
YGR040W	KSS1	51.74	51.29	47.06	45.85	51.8	45.01	48.6746	0.0282448	0.280654	0.100639	0.919837	0.999879	5.24486e-05
YGR041W	BUD9	22.14	21.9	23.83	33.77	48.56	31.83	30.4078	-0.789557	0.362744	-2.17663	0.0295085	0.474103	0.324127
YGR042W	YGR042W	63.56	66.26	60.18	57.87	58.13	53.87	59.8428	0.118211	0.255419	0.46281	0.6435	0.999879	5.24486e-05
YGR044C	RME1	14.14	19.91	19.13	23.84	32.81	26.6	22.8437	-0.700192	0.415318	-1.68592	0.0918113	0.999879	5.24486e-05
YGR046W	TAM41	78.64	87.97	99.25	75.7	99.43	87.1	87.89	-0.015213	0.223797	-0.0679767	0.945804	0.999879	5.24486e-05
YGR047C	TFC4	123.64	120.73	114.65	106.66	130.92	95.91	115.066	0.0715481	0.192288	0.372088	0.709828	0.999879	5.24486e-05
YGR048W	UFD1	78.08	73.33	70.2	66.56	70.63	69.3	71.1917	0.0511678	0.236212	0.216619	0.828506	0.999879	5.24486e-05
YGR049W	SCM4	38.66	34.65	29.95	35.01	29.87	32.49	33.4431	0.0534469	0.340031	0.157182	0.875101	0.999879	5.24486e-05
YGR052W	FMP48	11.38	8.77	8.74	22.47	25.01	26.6	17.2835	-1.39779	0.487984	-2.86443	0.0041776	0.0948818	1.02282
YGR054W	YGR054W	145.84	140.11	113.53	142.32	149.06	109.27	132.613	-0.0390627	0.186385	-0.20958	0.833995	0.999879	5.24486e-05
YGR055W	MUP1	83.83	63.75	58.47	152.06	137.87	94.87	98.3008	-0.941054	0.229527	-4.09998	4.13e-05	0.00160184	2.79538
YGR056W	RSC1	132.81	133.38	133.62	137.49	172.22	127.91	138.99	-0.16337	0.178504	-0.915216	0.360078	0.999879	5.24486e-05
YGR058W	PEF1	48.26	50.81	47.92	43.44	50.33	35.9	45.7576	0.15234	0.291129	0.523273	0.600784	0.999879	5.24486e-05
YGR060W	ERG25	45.01	42.19	40.08	67.47	70.4	62.07	54.3681	-0.689389	0.269443	-2.55856	0.0105105	0.208195	0.68153
YGR061C	ADE6	81.29	82.19	72.28	84.58	98.19	64.08	79.8638	-0.106929	0.229919	-0.465072	0.64188	0.999879	5.24486e-05
YGR065C	VHT1	35.95	50.48	64.07	36.12	57.51	63.65	51.5207	-0.113802	0.318308	-0.357522	0.720701	0.999879	5.24486e-05
YGR068C	ART5	86.2	83	76.91	80.47	83.68	62.62	78.4486	0.0777855	0.227459	0.341975	0.732369	0.999879	5.24486e-05
YGR070W	ROM1	55.11	67.31	66.36	71.65	103.67	90.56	75.8628	-0.543802	0.242522	-2.24228	0.0249432	0.416167	0.380732
YGR071C	ENV11	49.04	51.38	60.71	47.09	60.75	54.79	53.9637	-0.0554181	0.275851	-0.200899	0.840778	0.999879	5.24486e-05
YGR072W	UPF3	98.79	94.89	89.81	87.59	82.13	73.43	87.5352	0.183194	0.216236	0.847193	0.396887	0.999879	5.24486e-05
YGR074W	SMD1	44.67	40.38	42.11	41.74	36.9	34.98	40.0833	0.113299	0.310443	0.364959	0.715142	0.999879	5.24486e-05
YGR077C	PEX8	46.11	49.25	48.66	44.61	54.34	44.16	47.6954	-0.0276184	0.284649	-0.0970261	0.922706	0.999879	5.24486e-05
YGR078C	PAC10	74.38	62	59.8	67.54	58.9	53.69	62.6467	0.0714066	0.255083	0.279935	0.779527	0.999879	5.24486e-05
YGR079W	YGR079W	82.34	67.59	62.31	75.44	75.8	61.35	70.3576	-0.0411234	0.241425	-0.170336	0.864746	0.999879	5.24486e-05
YGR080W	TWF1	40.86	38.72	31.45	32.72	32.5	34.07	34.9165	0.117961	0.332894	0.354352	0.723075	0.999879	5.24486e-05
YGR081C	SLX9	157.88	140.06	121.63	119.01	92.02	88.07	119.249	0.444643	0.201733	2.20412	0.027516	0.450386	0.346415
YGR082W	TOM20	26.73	27.3	23.08	28.54	28.1	23.38	26.0796	-0.0960072	0.379557	-0.252946	0.80031	0.999879	5.24486e-05
YGR083C	GCD2	251.1	229.51	219.92	223.77	240.85	184.16	223.924	0.0728537	0.1474	0.494257	0.621125	0.999879	5.24486e-05
YGR084C	MRP13	96.58	96.6	86.13	91.31	87.77	83.39	90.1167	0.052653	0.212749	0.247489	0.80453	0.999879	5.24486e-05
YGR085C	RPL11B	107.9	83.66	84.53	113.72	89.01	80.54	93.2984	-0.0800413	0.223644	-0.357896	0.720421	0.999879	5.24486e-05
YGR086C	PIL1	109.4	118.73	103.56	173.74	204.72	187.44	149.902	-0.811143	0.174646	-4.64451	3.41e-06	0.000168042	3.77458
YGR089W	NNF2	91.01	93.76	92.42	91.77	121.66	86.86	95.9161	-0.154606	0.210563	-0.734249	0.462797	0.999879	5.24486e-05
YGR090W	UTP22	220.67	226.61	228.13	217.24	276.36	193.39	225.932	-0.0549503	0.151179	-0.363478	0.716248	0.999879	5.24486e-05
YGR091W	PRP31	24.52	25.17	22.97	18.16	19.45	15.91	20.8901	0.421625	0.422651	0.997572	0.318487	0.999879	5.24486e-05
YGR092W	DBF2	155.29	154.28	142.1	160.68	155.32	134.96	149.951	-0.0412532	0.171196	-0.240971	0.809577	0.999879	5.24486e-05
YGR093W	DRN1	37.28	33.32	31.29	30.18	27.87	24.3	30.3611	0.25894	0.35379	0.731903	0.464228	0.999879	5.24486e-05
YGR094W	VAS1	121.54	105.37	92.64	108.56	119.73	82.79	104.675	-0.00123477	0.20661	-0.00597633	0.995232	0.999879	5.24486e-05
YGR095C	RRP46	60.47	46.12	49.62	33.38	29.8	27.51	40.9205	0.734613	0.313749	2.3414	0.0192113	0.341552	0.466543
YGR097W	ASK10	287.6	291.88	275.35	316.26	342.9	233.9	289.917	-0.0975077	0.141342	-0.689873	0.490274	0.999879	5.24486e-05
YGR098C	ESP1	80.57	81.91	83.58	76.94	104.68	82.72	85.0724	-0.138048	0.221743	-0.622557	0.533575	0.999879	5.24486e-05
YGR099W	TEL2	23.14	24.22	23.24	22.34	27.64	20.23	23.2221	-0.0355099	0.401347	-0.0884768	0.929498	0.999879	5.24486e-05
YGR100W	MDR1	66.1	78.82	74.19	65.38	84.3	69.54	72.8098	-0.0376217	0.238201	-0.157941	0.874503	0.999879	5.24486e-05
YGR101W	PCP1	42.47	47.07	45.73	38.99	41.76	41.61	42.959	0.0922681	0.300377	0.307174	0.758711	0.999879	5.24486e-05
YGR102C	GTF1	43.85	44.18	39.34	38.67	33.5	38.08	39.6239	0.147601	0.313225	0.471228	0.637478	0.999879	5.24486e-05
YGR103W	NOP7	346.13	289.84	275.83	285.37	248.72	164.11	266.37	0.348734	0.168785	2.06614	0.0388151	0.57272	0.242057
YGR104C	SRB5	32.19	33.8	31.5	27.5	28.72	27.45	30.2539	0.18091	0.35251	0.513205	0.607808	0.999879	5.24486e-05
YGR108W	CLB1	69.14	84.61	87.79	123.97	181.18	167.51	119.58	-1.00541	0.211928	-4.7441	2.09e-06	0.000106888	3.97107
YGR113W	DAM1	71.79	67.31	62.42	67.86	75.57	62.56	67.77	-0.0826732	0.241053	-0.342967	0.731623	0.999879	5.24486e-05
YGR116W	SPT6	331.67	307.76	292.78	319.66	372.85	278.97	316.107	-0.0963918	0.130462	-0.738848	0.46	0.999879	5.24486e-05
YGR117C	YGR117C	29.1	30.34	29.37	32.2	31.26	27.33	29.6091	-0.0727615	0.356242	-0.204247	0.83816	0.999879	5.24486e-05
YGR118W	RPS23A	64.11	52.52	51.22	63.36	54.34	51.38	55.8826	-0.0442632	0.268868	-0.164628	0.869237	0.999879	5.24486e-05
YGR119C	NUP57	257.34	248.56	216.99	249.44	258.14	209.55	239.068	-0.0284415	0.143365	-0.198385	0.842744	0.999879	5.24486e-05
YGR122W	YGR122W	17.67	18.63	17.7	14.37	16.6	17.37	17.135	0.153829	0.465564	0.330413	0.741088	0.999879	5.24486e-05
YGR123C	PPT1	27.83	26.21	21.64	22.8	26.25	19.13	23.8507	0.121628	0.396927	0.306423	0.759283	0.999879	5.24486e-05
YGR124W	ASN2	88.8	80.44	73.61	81.06	83.83	65.05	78.4612	0.0398514	0.227872	0.174885	0.86117	0.999879	5.24486e-05
YGR125W	YGR125W	85.71	89.96	75.9	79.88	96.26	71.37	82.741	-0.0087432	0.222577	-0.0392818	0.968666	0.999879	5.24486e-05
YGR127W	YGR127W	23.03	24.84	24.46	23.77	30.72	30.31	26.1705	-0.28101	0.381647	-0.736307	0.461544	0.999879	5.24486e-05
YGR128C	UTP8	149.1	130.96	124.83	130.7	118.96	88.37	123.136	0.221907	0.195796	1.13336	0.257062	0.999879	5.24486e-05
YGR129W	SYF2	88.52	77.97	74.09	76.81	69.17	59.71	74.2015	0.184176	0.235609	0.781703	0.434389	0.999879	5.24486e-05
YGR130C	YGR130C	189.19	195.43	187.72	212.34	237.3	231.53	208.901	-0.294329	0.15163	-1.94109	0.0522471	0.706068	0.151153
YGR132C	PHB1	129.5	132.76	122.75	116.33	116.56	113.64	121.917	0.110534	0.186223	0.593556	0.552809	0.999879	5.24486e-05
YGR134W	CAF130	44.62	45.31	36.08	38.41	46.78	32.92	40.4013	0.0570661	0.310522	0.183775	0.85419	0.999879	5.24486e-05
YGR135W	PRE9	51.47	45.6	39.82	47.22	41.76	41.18	44.3924	0.0305646	0.296723	0.103007	0.917957	0.999879	5.24486e-05
YGR136W	LSB1	53.95	48.82	42.27	47.94	44.85	45.01	47.0611	0.025801	0.288436	0.0894513	0.928723	0.999879	5.24486e-05
	TPO2	10.88	15.97	22.12	15.55	29.95	31.16	21.1171	-0.688568	0.461038	-1.49352	0.135301	0.999879	5.24486e-05
YGR140W	CBF2	79.96	73.47	78.83	73.22	88.7	67.3	76.5234	-0.0175107	0.230241	-0.0760536	0.939376	0.999879	5.24486e-05
YGR141W	VPS62	95.31	93.76	98.02	85.17	88.16	85.22	90.6923	0.111963	0.212442	0.52703	0.598173	0.999879	5.24486e-05
YGR142W	BTN2	152.36	115.51	63.11	82.36	59.21	35.9	83.5048	0.857591	0.302437	2.8356	0.00457393	0.100719	0.996887
YGR143W	SKN1	103.54	122.91	123.82	117.31	174.46	140.37	130.116	-0.331412	0.196211	-1.68905	0.0912092	0.999879	5.24486e-05
YGR145W	ENP2	95.59	74.8	66.68	78.44	71.87	38.75	70.4902	0.297277	0.268309	1.10796	0.267878	0.999879	5.24486e-05
YGR146C	ECL1	91.28	96.5	86.72	135.01	155.32	124.69	114.737	-0.63756	0.192387	-3.31395	0.000919889	0.026427	1.57795
YGR147C	NAT2	150.43	134.99	133.78	115.22	108.38	105.5	124.28	0.305148	0.186577	1.63551	0.101942	0.999879	5.24486e-05
YGR148C	RPL24B	55.61	39.2	38.48	47.16	39.83	37.84	42.8585	0.0436105	0.309722	0.140805	0.888024	0.999879	5.24486e-05
YGR149W	YGR149W	18.5	25.74	27.24	20.12	33.5	29.82	25.8353	-0.278181	0.399958	-0.695527	0.486725	0.999879	5.24486e-05
YGR150C	CCM1	85.98	82	81.6	78.77	89.55	69.24	80.9907	0.0334594	0.222883	0.15012	0.88067	0.999879	5.24486e-05
YGR152C	RSR1	17.95	17.49	16.84	16.85	16.06	13.3	16.2713	0.137351	0.476523	0.288236	0.773166	0.999879	5.24486e-05
	YGR153W	27.61	27.87	26.86	19.92	28.48	23.02	25.5515	0.186951	0.384505	0.486212	0.626817	0.999879	5.24486e-05
YGR155W	CYS4	126.18	113.9	118.49	216.52	233.98	182.21	165.141	-0.860009	0.167774	-5.126	2.96e-07	1.86e-05	4.73049
YGR156W	PTI1	96.09	86.08	81.6	78.38	66.08	67.6	79.1224	0.271101	0.229764	1.17991	0.238036	0.999879	5.24486e-05
YGR157W	CHO2	61.41	62.85	56.77	112.28	132	101.31	87.6379	-0.968081	0.220106	-4.39825	1.09e-05	0.000476575	3.32187
YGR158C	MTR3	36.45	32.14	26.49	28.8	27.56	21.93	28.6576	0.209166	0.366283	0.571051	0.567965	0.999879	5.24486e-05
YGR159C	NSR1	100.34	75.74	71.16	90.14	80.21	53.63	77.9744	0.101992	0.246884	0.413116	0.679522	0.999879	5.24486e-05
YGR161C	RTS3	123.37	111.25	111.5	157.54	145.05	118.99	127.792	-0.326448	0.187643	-1.73973	0.0819056	0.942458	0.0257381
YGR162W	TIF4631	366.95	321.46	293.69	342.26	339.35	246.66	316.607	0.0430565	0.141078	0.305197	0.760216	0.999879	5.24486e-05
YGR163W	GTR2	40.04	37.35	40.72	34.55	35.51	37.48	37.642	0.0849232	0.319435	0.265854	0.790351	0.999879	5.24486e-05
YGR165W	MRPS35	32.75	29.43	27.98	32.4	29.95	27.39	29.7583	-0.0263062	0.356146	-0.0738634	0.941119	0.999879	5.24486e-05
YGR166W	TRS65	34.9	35.64	34.49	29.39	38.98	28.67	33.4968	0.0779587	0.337367	0.23108	0.817253	0.999879	5.24486e-05
YGR167W	CLC1	157.16	145.85	137.04	161.4	144.51	156.83	150.525	-0.12011	0.17541	-0.68474	0.493508	0.999879	5.24486e-05
	PUS6	27.39	24.36	25.85	21.95	26.94	24.6	25.1167	0.0164373	0.386721	0.0425042	0.966097	0.999879	5.24486e-05
YGR169C-A	LSO2	435.21	413.41	366.23	411.03	373.78	350.64	390.642	0.0515587	0.124829	0.413033	0.679582	0.999879	5.24486e-05
YGR170W	PSD2	123.37	136.37	132.93	128.48	180.4	126.21	137.074	-0.179982	0.18631	-0.966035	0.334027	0.999879	5.24486e-05
YGR171C	MSM1	24.85	25.79	25.21	23.77	26.25	22.9	24.7743	0.0177842	0.387369	0.0459102	0.963382	0.999879	5.24486e-05
YGR173W	RBG2	42.96	37.21	33.47	35.47	33.5	28.36	34.8216	0.178528	0.332384	0.537114	0.591189	0.999879	5.24486e-05
YGR174C	CBP4	91.78	87.64	84.75	72.76	71.95	73.19	80.3122	0.237703	0.224533	1.05866	0.289757	0.999879	5.24486e-05
YGR175C	ERG1	68.86	59.82	60.07	72.57	70.17	58.85	65.0017	-0.136779	0.247939	-0.551664	0.581179	0.999879	5.24486e-05
YGR178C	PBP1	145.29	139.87	128.61	140.95	158.48	134.23	140.76	-0.10517	0.1741	-0.604079	0.545791	0.999879	5.24486e-05
YGR179C	OKP1	71.4	74.23	75.79	66.36	75.42	71.85	72.2561	0.0120549	0.236213	0.0510341	0.959298	0.999879	5.24486e-05
YGR180C	RNR4	48.26	41.43	33.58	60.81	56.82	45.74	47.7166	-0.457135	0.291458	-1.56844	0.116778	0.999879	5.24486e-05
YGR184C	UBR1	249.05	264.53	257.39	227.82	308.7	226.8	254.687	-0.0214841	0.145961	-0.147191	0.882982	0.999879	5.24486e-05
YGR185C	TYS1	165.45	142.39	118.81	155.84	147.29	115.1	139.971	-0.0142463	0.187073	-0.0761534	0.939297	0.999879	5.24486e-05
YGR186W	TFG1	301.62	267.99	241.67	283.34	284.62	239.73	269.019	-0.0346078	0.139307	-0.248429	0.803802	0.999879	5.24486e-05
YGR187C	HGH1	99.73	88.26	79.1	79.23	75.57	51.51	78.4247	0.329047	0.236254	1.39277	0.163689	0.999879	5.24486e-05
YGR188C	BUB1	62.57	63.66	62.79	56.56	69.55	54.3	61.5803	0.0329916	0.252827	0.130491	0.896178	0.999879	5.24486e-05
YGR189C	CRH1	83.94	94.42	101.48	148.14	225.02	154.21	134.099	-0.948081	0.199233	-4.75866	1.95e-06	0.000100643	3.99722
YGR191W	HIP1	104.81	102.1	102.18	87.26	98.27	86.37	96.3563	0.14917	0.20544	0.726099	0.467778	0.999879	5.24486e-05
YGR192C	TDH3	174.34	146.79	134.37	341.34	348.07	315.23	243.855	-1.18528	0.147889	-8.01465	1.1e-15	2.4e-13	12.6198
YGR193C	PDX1	143.91	137.36	124.14	131.48	131.46	118.44	130.44	0.049508	0.180825	0.27379	0.784246	0.999879	5.24486e-05
YGR194C	XKS1	27.17	33.84	30.86	25.93	35.59	38.75	32.2098	-0.178198	0.354381	-0.502843	0.615075	0.999879	5.24486e-05
YGR195W	SKI6	35.18	27.97	25.96	33.51	29.03	25.57	29.5777	-0.0438984	0.361561	-0.121413	0.903364	0.999879	5.24486e-05
YGR196C	FYV8	137.39	138.5	132.13	123.77	148.83	124.21	133.561	-0.00310616	0.178745	-0.0173776	0.986135	0.999879	5.24486e-05
YGR198W	YPP1	71.73	70.96	62.42	66.36	69.48	60.86	66.6206	0.0228417	0.243051	0.0939791	0.925126	0.999879	5.24486e-05
YGR199W	PMT6	42.41	41.71	42.8	38.67	41.3	40.51	41.2996	0.0273123	0.304696	0.089638	0.928575	0.999879	5.24486e-05
YGR200C	ELP2	129.44	112.43	96.9	110.19	114.17	72.22	104.852	0.15489	0.213721	0.724726	0.46862	0.999879	5.24486e-05
YGR202C	PCT1	67.21	54.89	44.29	61.98	51.33	46.4	53.9524	0.0164472	0.28053	0.0586292	0.953247	0.999879	5.24486e-05
YGR204W	ADE3	208.57	186.23	170.78	232.79	234.21	178.14	201.092	-0.227707	0.157946	-1.44167	0.149396	0.999879	5.24486e-05
YGR205W	TDA10	23.36	27.73	26.86	22.34	26.71	30.92	26.3811	-0.0810744	0.385428	-0.210349	0.833395	0.999879	5.24486e-05
YGR207C	CIR1	29.38	25.03	23.72	22.27	26.17	25.33	25.1013	0.0521853	0.387051	0.134828	0.892748	0.999879	5.24486e-05
YGR208W	SER2	20.16	17.96	17.16	20.57	17.14	15.43	17.951	0.0109095	0.45684	0.0238804	0.980948	0.999879	5.24486e-05
YGR209C	TRX2	19.27	12.18	12.95	17.77	19.61	16.03	16.2776	-0.336567	0.482612	-0.697387	0.485561	0.999879	5.24486e-05
YGR210C	YGR210C	114.81	98.59	92.42	100.98	90.47	73.37	94.5436	0.171641	0.215335	0.797091	0.425398	0.999879	5.24486e-05
YGR211W	ZPR1	147.06	118.26	87.36	124.03	94.56	69.48	105.858	0.245907	0.23781	1.03405	0.301114	0.999879	5.24486e-05
YGR212W	SLI1	18.28	20.29	17.06	14.76	17.6	14.21	16.9125	0.188435	0.467538	0.403037	0.686921	0.999879	5.24486e-05
YGR214W	RPS0A	63.06	57.87	57.67	65.45	69.09	53.87	60.9592	-0.109265	0.253877	-0.430385	0.666916	0.999879	5.24486e-05
YGR215W	RSM27	52.63	47.73	43.44	46.11	41.3	39.97	45.0392	0.136531	0.294346	0.463847	0.642758	0.999879	5.24486e-05
YGR216C	GPI1	36.17	36.59	43.12	37.23	45.39	39.66	39.6367	-0.110772	0.313612	-0.353214	0.723928	0.999879	5.24486e-05
YGR217W	CCH1	95.81	102.9	106.07	90.33	134.32	92.38	103.001	-0.0833267	0.210992	-0.394928	0.692896	0.999879	5.24486e-05
YGR218W	CRM1	123.42	116.55	101.8	114.83	128.76	97.18	113.273	-0.0344524	0.194175	-0.17743	0.859171	0.999879	5.24486e-05
YGR220C	MRPL9	44.12	42.56	39.71	44.22	37.21	40.39	41.3134	0.0240264	0.306973	0.0782687	0.937614	0.999879	5.24486e-05
YGR221C	TOS2	22.92	22.04	22.28	24.36	33.04	28.85	25.4763	-0.39995	0.386694	-1.03428	0.301006	0.999879	5.24486e-05
YGR222W	PET54	104.87	95.46	104.63	87.13	104.75	101.01	99.5358	0.0164762	0.207337	0.079466	0.936662	0.999879	5.24486e-05
YGR223C	HSV2	48.26	54.08	54.21	46.7	57.74	48.29	51.3664	-0.00942091	0.276488	-0.0340735	0.972819	0.999879	5.24486e-05
YGR227W	DIE2	34.13	38.2	39.55	34.42	40.84	32.62	36.5684	0.016034	0.324261	0.0494477	0.960563	0.999879	5.24486e-05
YGR229C	SMI1	175.66	165.56	147.7	170.34	199.47	150.39	167.409	-0.121211	0.165142	-0.733982	0.46296	0.999879	5.24486e-05
YGR231C	PHB2	125.85	122.81	117.47	113.06	113.63	114.92	117.835	0.0538729	0.189573	0.28418	0.776272	0.999879	5.24486e-05
YGR233C	PHO81	158.38	164.28	176.27	170.8	229.81	171.89	177.977	-0.236548	0.167103	-1.41559	0.156896	0.999879	5.24486e-05
YGR234W	YHB1	56.66	46.64	39.92	143.04	115.25	102.4	84.2965	-1.36638	0.241833	-5.65009	1.6e-08	1.22e-06	5.91364
YGR235C	MIC26	51.58	53.47	46.42	44.68	49.56	44.89	48.3456	0.067225	0.282095	0.238306	0.811644	0.999879	5.24486e-05
YGR237C	YGR237C	120.72	141.34	127.66	123.64	156.55	130.77	133.332	-0.117381	0.183302	-0.640368	0.521933	0.999879	5.24486e-05
YGR238C	KEL2	52.96	65.51	64.33	62.05	87.08	75.38	67.7863	-0.329072	0.251675	-1.30753	0.191034	0.999879	5.24486e-05
YGR239C	PEX21	25.95	21.19	22.81	22.93	19.14	14.46	20.8894	0.283208	0.429539	0.65933	0.509684	0.999879	5.24486e-05
YGR240C	PFK1	191.01	185.61	183.3	261.39	348.22	232.87	232.827	-0.621287	0.153916	-4.03654	5.42e-05	0.00201125	2.69653
YGR241C	YAP1802	206.31	205.38	189.7	216.13	244.55	201.77	210.097	-0.181053	0.147839	-1.22467	0.220701	0.999879	5.24486e-05
YGR244C	LSC2	46	51.52	47.17	59.24	70.4	66.39	56.7037	-0.468986	0.2654	-1.76709	0.0772124	0.905263	0.043225
YGR245C	SDA1	129.17	108.45	100.15	109.73	97.34	66.69	101.145	0.259848	0.219151	1.1857	0.23574	0.999879	5.24486e-05
YGR246C	BRF1	78.08	71.81	71.16	70.54	86.38	60.92	72.7873	-0.0163811	0.235792	-0.0694728	0.944613	0.999879	5.24486e-05
YGR247W	CPD1	17.78	18.01	17.8	13.32	14.98	16.95	16.4889	0.217944	0.476382	0.457499	0.647313	0.999879	5.24486e-05
YGR250C	YGR250C	93.1	110.72	113.37	98.24	142.81	135.51	115.727	-0.289482	0.209821	-1.37966	0.167691	0.999879	5.24486e-05
YGR251W	NOP19	47.99	44.37	42.53	34.09	32.5	27.88	37.9735	0.480851	0.318754	1.50853	0.131418	0.999879	5.24486e-05
YGR252W	GCN5	136.79	131.11	137.62	121.68	134.94	124.39	130.909	0.050997	0.180788	0.282081	0.777881	0.999879	5.24486e-05
YGR253C	PUP2	82.83	70.39	78.19	77.01	82.52	75.92	77.7093	-0.0720629	0.22828	-0.315678	0.752247	0.999879	5.24486e-05
YGR254W	ENO1	31.7	37.82	42.43	87.46	111.93	111.33	70.8171	-1.50947	0.260578	-5.79277	6.92e-09	5.56e-07	6.25493
YGR255C	COQ6	34.29	39.67	34.38	32.98	37.59	38.02	36.1349	-0.0564491	0.326704	-0.172784	0.862821	0.999879	5.24486e-05
YGR257C	MTM1	34.73	41.52	48.4	35.21	41.92	42.64	40.8705	0.0188973	0.315814	0.0598368	0.952286	0.999879	5.24486e-05
YGR258C	RAD2	144.68	146.84	142.21	123.25	176.78	127	142.762	-0.0111688	0.181664	-0.0614802	0.950977	0.999879	5.24486e-05
YGR260W	TNA1	42.3	44.84	39.66	45.79	55.5	40.27	44.6382	-0.197203	0.294959	-0.668577	0.503765	0.999879	5.24486e-05
YGR261C	APL6	72.45	67.54	62.47	68.91	78.97	60.86	68.2117	-0.0878829	0.241109	-0.364494	0.715489	0.999879	5.24486e-05
YGR262C	BUD32	69.75	72.71	64.6	63.49	57.97	60.8	64.9014	0.14759	0.24849	0.593949	0.552546	0.999879	5.24486e-05
YGR264C	MES1	56.44	51.43	53.99	55.91	61.99	44.52	53.7722	-0.0541112	0.270495	-0.200045	0.841446	0.999879	5.24486e-05
YGR266W	YGR266W	30.59	32.85	30.27	27.37	35.59	28.3	30.6998	0.00933823	0.351363	0.0265772	0.978797	0.999879	5.24486e-05
YGR267C	FOL2	56.05	52.52	48.08	54.8	54.27	46.22	51.8324	-0.0228237	0.273705	-0.083388	0.933543	0.999879	5.24486e-05
YGR268C	HUA1	39.48	38.06	34.01	38.8	38.52	34.44	37.0631	-0.0545271	0.319797	-0.170506	0.864613	0.999879	5.24486e-05
YGR270W	YTA7	255.35	254.96	252.86	268.38	351.7	252.85	271.579	-0.228781	0.141539	-1.61639	0.106011	0.999879	5.24486e-05
YGR271C-A	EFG1	52.24	37.45	39.82	37.82	34.74	30.43	38.4768	0.282467	0.321867	0.877591	0.380166	0.999879	5.24486e-05
YGR271W	SLH1	79.58	86.93	75.95	72.63	94.1	69.54	79.6118	-0.000739789	0.226981	-0.00325926	0.997399	0.999879	5.24486e-05
YGR274C	TAF1	131.98	135.28	126.06	122.01	155.55	108.17	129.124	-0.00893336	0.185834	-0.0480718	0.961659	0.999879	5.24486e-05
YGR275W	RTT102	82.28	79.44	76.54	81.78	65.85	72.16	76.3032	0.0676494	0.23456	0.288409	0.773033	0.999879	5.24486e-05
YGR276C	RNH70	49.64	47.68	51.81	38.8	48.25	36.26	45.2763	0.250398	0.293066	0.854407	0.392879	0.999879	5.24486e-05
YGR277C	CAB4	25.84	23.89	20.47	24.56	20.61	21.14	22.7837	0.0173265	0.407257	0.0425445	0.966065	0.999879	5.24486e-05
YGR278W	CWC22	43.29	40.34	40.24	41.28	41.69	34.8	40.0378	0.020069	0.308227	0.0651111	0.948086	0.999879	5.24486e-05
YGR279C	SCW4	222.93	232.49	213.74	292.62	349.23	298.1	268.009	-0.53032	0.136689	-3.87976	0.000104562	0.00359991	2.44371
YGR280C	PXR1	326.47	243.92	222.64	253.88	219.77	142.55	233.085	0.323383	0.185819	1.74031	0.0818042	0.942458	0.0257381
YGR281W	YOR1	107.19	119.59	126.64	142.58	195.46	155	141.04	-0.512991	0.185294	-2.76852	0.00563113	0.121532	0.915311
YGR282C	BGL2	41.2	40	36.4	43.5	53.19	45.86	43.2592	-0.330341	0.298235	-1.10765	0.268012	0.999879	5.24486e-05
YGR283C	YGR283C	26.06	24.03	21.27	19.14	18.45	13.12	20.0188	0.466595	0.435656	1.07102	0.284161	0.999879	5.24486e-05
YGR284C	ERV29	21.98	19.15	19.45	19.46	18.99	22.29	20.01	-0.0471577	0.433278	-0.108839	0.91333	0.999879	5.24486e-05
YGR285C	ZUO1	117.07	106.17	89.97	111.3	105.6	82.3	101.493	0.0253312	0.208438	0.121529	0.903272	0.999879	5.24486e-05
YGR286C	BIO2	28	28.82	32.57	18.81	23.93	17.43	24.8539	0.551314	0.393895	1.39965	0.161619	0.999879	5.24486e-05
YHL001W	RPL14B	33.24	29.81	28.25	33.7	28.18	30.61	30.6693	-0.0782448	0.353901	-0.221092	0.825021	0.999879	5.24486e-05
YHL002W	HSE1	94.76	93.8	96.47	95.1	103.83	101.31	97.4501	-0.11605	0.206013	-0.563312	0.573223	0.999879	5.24486e-05
YHL004W	MRP4	130.55	132.24	111.82	127.24	125.6	102.46	121.159	0.0385663	0.188984	0.204071	0.838298	0.999879	5.24486e-05
YHL007C	STE20	252.86	244.58	219.49	240.62	279.6	184.83	235.696	-0.0126541	0.152057	-0.0832195	0.933677	0.999879	5.24486e-05
YHL008C	YHL008C	96.53	99.54	98.66	90.59	115.56	99.25	100.094	-0.0866998	0.204686	-0.423575	0.671876	0.999879	5.24486e-05
YHL009C	YAP3	36.94	39.67	36.56	36.51	36.82	30.37	36.203	0.0934444	0.324258	0.288179	0.77321	0.999879	5.24486e-05
YHL010C	ETP1	76.37	90.63	94.34	77.14	96.34	87.04	86.7475	-0.0328481	0.22366	-0.146867	0.883237	0.999879	5.24486e-05
YHL011C	PRS3	45.67	38.06	31.98	39.52	30.95	24.66	35.1309	0.229748	0.341412	0.672937	0.500987	0.999879	5.24486e-05
YHL013C	OTU2	92.61	80.2	77.34	78.12	67.93	62.13	76.0493	0.222138	0.233799	0.950123	0.34205	0.999879	5.24486e-05
YHL014C	YLF2	34.13	33.8	36.94	27.56	29.49	26.97	31.4235	0.281657	0.34758	0.810337	0.417747	0.999879	5.24486e-05
YHL015W	RPS20	183.23	155.9	162.89	191.7	181.1	173.71	174.706	-0.167242	0.163549	-1.02258	0.306508	0.999879	5.24486e-05
YHL017W	YHL017W	29.82	27.21	29.1	22.6	27.1	25.21	26.7629	0.156484	0.374719	0.417602	0.676238	0.999879	5.24486e-05
YHL019C	APM2	90.29	92.85	95.67	87.72	100.58	92.75	93.3846	-0.0556721	0.210216	-0.264833	0.791138	0.999879	5.24486e-05
YHL020C	OPI1	159.43	178.74	182.02	167.99	212.13	191.93	181.871	-0.17651	0.165558	-1.06615	0.286355	0.999879	5.24486e-05
YHL021C	AIM17	32.58	42.52	44.03	33.25	46.7	58.43	43.1853	-0.247158	0.325303	-0.759778	0.447387	0.999879	5.24486e-05
YHL023C	NPR3	120.44	117.45	124.19	119.07	144.74	111.45	122.253	-0.0910536	0.187761	-0.484944	0.627716	0.999879	5.24486e-05
	RIM4	27.94	42.85	40.56	39.52	85.38	57.03	48.8453	-0.727978	0.322427	-2.25781	0.0239577	0.409167	0.388099
YHL025W	SNF6	114.14	99.54	89.55	98.43	91.71	96.51	98.3426	0.0363178	0.209043	0.173734	0.862075	0.999879	5.24486e-05
	YHL026C	15.46	17.49	16.79	19.79	20.77	14.88	17.4477	-0.227846	0.462559	-0.492578	0.622311	0.999879	5.24486e-05
YHL027W	RIM101	108.07	107.07	111.19	112.08	122.82	102.83	110.418	-0.0907878	0.193951	-0.468096	0.639716	0.999879	5.24486e-05
	WSC4	78.86	111.06	106.81	175.7	295.27	264.03	172.679	-1.34404	0.207254	-6.48501	8.87e-11	9.16e-09	8.0381
YHL029C	OCA5	146.39	156.8	161.77	147.42	196.07	133.44	156.091	-0.0659511	0.177171	-0.372245	0.70971	0.999879	5.24486e-05
YHL030W	ECM29	94.38	101.91	95.73	87.72	119.81	82.97	96.6582	-0.0290446	0.211623	-0.137247	0.890836	0.999879	5.24486e-05
YHL031C	GOS1	70.8	67.26	54.1	68.65	60.75	64.26	64.2482	-0.0621271	0.25293	-0.24563	0.805969	0.999879	5.24486e-05
YHL032C	GUT1	18.06	16.12	16.68	17.83	19.3	19.62	18.0132	-0.204678	0.454299	-0.450535	0.652324	0.999879	5.24486e-05
YHL033C	RPL8A	140.71	126.79	115.02	161.72	154.7	129.01	137.827	-0.261086	0.180615	-1.44553	0.148308	0.999879	5.24486e-05
YHL034C	SBP1	177.98	158.36	140.82	163.03	164.5	153.18	159.102	-0.0530591	0.168917	-0.314113	0.753435	0.999879	5.24486e-05
YHL035C	VMR1	25.68	79.58	91.68	34.16	130.92	130.77	82.7608	-0.608473	0.765045	-0.795343	0.426414	0.999879	5.24486e-05
YHL038C	CBP2	47.55	45.12	40.72	40.37	44.16	36.81	42.3224	0.106498	0.300203	0.354755	0.722773	0.999879	5.24486e-05
YHL039W	EFM1	33.46	34.32	33.69	26.91	26.79	22.53	29.5478	0.351992	0.35771	0.984016	0.325108	0.999879	5.24486e-05
YHL040C	ARN1	15.24	57.45	67.11	16.39	53.26	53.39	43.6448	0.161206	0.783171	0.205838	0.836918	0.999879	5.24486e-05
YHL047C	ARN2	11.27	54.22	80.43	15.35	84.14	121.17	61.6982	-0.638848	1.05049	-0.608141	0.543094	0.999879	5.24486e-05
YHR001W	OSH7	57.76	56.69	56.77	47.62	59.21	45.61	53.9256	0.1315	0.268693	0.489406	0.624554	0.999879	5.24486e-05
YHR003C	TCD1	34.85	30.24	28.09	28.61	25.86	25.27	28.7414	0.172855	0.363641	0.475346	0.63454	0.999879	5.24486e-05
YHR004C	NEM1	46	48.68	48.98	44.55	50.72	44.1	47.225	0.00160896	0.285504	0.0056355	0.995504	0.999879	5.24486e-05
YHR005C	GPA1	154.46	149.59	135.06	176.55	190.67	144.13	157.942	-0.260106	0.169171	-1.53754	0.124162	0.999879	5.24486e-05
YHR005C-A	TIM10	105.53	88.78	72.17	85.76	64.69	72.4	81.4304	0.209875	0.238975	0.878229	0.37982	0.999879	5.24486e-05
YHR006W	STP2	98.57	106.17	114.54	94.84	118.8	101.37	105.621	-0.0144937	0.20282	-0.0714607	0.943031	0.999879	5.24486e-05
YHR007C	ERG11	46.44	39.15	36.19	67.08	66.16	49.5	50.5665	-0.63634	0.283282	-2.24631	0.0246839	0.415869	0.381044
YHR008C	SOD2	82.45	77.31	64.6	103.33	95.88	99.06	87.0871	-0.458203	0.22041	-2.07887	0.0376295	0.566795	0.246574
YHR009C	TDA3	100.01	105.42	98.93	97.78	115.02	92.02	101.155	-0.0428147	0.201694	-0.212275	0.831892	0.999879	5.24486e-05
YHR010W	RPL27A	62.57	53.89	59.7	63.81	61.14	56.18	59.5866	-0.0736793	0.257969	-0.285613	0.775175	0.999879	5.24486e-05
YHR011W	DIA4	38.71	49.2	46.96	37.62	51.72	45.43	44.9146	-0.0376691	0.299284	-0.125864	0.899839	0.999879	5.24486e-05
YHR012W	VPS29	48.87	50.39	47.92	49.44	42.61	48.59	48.0246	0.0139856	0.286846	0.0487563	0.961113	0.999879	5.24486e-05
YHR013C	ARD1	61.41	58.44	58.26	55.13	52.57	55.03	56.6112	0.0747257	0.263465	0.283626	0.776697	0.999879	5.24486e-05
YHR016C	YSC84	20.32	22.99	22.87	19.33	27.4	26.85	23.1778	-0.186631	0.408395	-0.456987	0.64768	0.999879	5.24486e-05
YHR017W	YSC83	38.05	36.54	38.11	32.85	38.44	36.99	36.786	0.0233442	0.32206	0.072484	0.942217	0.999879	5.24486e-05
YHR018C	ARG4	273.68	282.88	284.95	325.27	330.86	318.57	302.917	-0.253611	0.131558	-1.92775	0.053886	0.721453	0.141792
YHR019C	DED81	97.52	91.95	99.51	104.96	110.23	86.31	98.2177	-0.0910129	0.20632	-0.441125	0.659123	0.999879	5.24486e-05
YHR020W	YHR020W	75.71	63.89	58.68	71.91	69.86	51.14	64.9839	0.00497573	0.253065	0.0196619	0.984313	0.999879	5.24486e-05
YHR023W	MYO1	402.74	397.68	371.93	379.62	441.24	335.82	386.646	-0.0175447	0.120618	-0.145456	0.88435	0.999879	5.24486e-05
YHR024C	MAS2	43.68	46.17	42.85	42.13	44.93	32.56	41.9613	0.111384	0.30305	0.367543	0.713214	0.999879	5.24486e-05
YHR025W	THR1	72.07	68.44	65.99	72.7	69.24	58.85	67.6431	-0.00532146	0.242639	-0.0219316	0.982502	0.999879	5.24486e-05
YHR027C	RPN1	275.95	264.44	244.6	263.62	305.46	230.56	263.01	-0.0650486	0.138115	-0.470975	0.637659	0.999879	5.24486e-05
YHR028C	DAP2	63.95	65.13	63.64	57.54	77.97	69.42	66.2049	-0.126656	0.247707	-0.511313	0.609132	0.999879	5.24486e-05
YHR030C	SLT2	103.16	116.22	111.29	99.48	126.37	108.11	110.244	-0.0515543	0.197983	-0.260398	0.794557	0.999879	5.24486e-05
YHR031C	RRM3	37.05	37.3	37.63	32.92	40.76	27.45	35.2914	0.115535	0.330695	0.349371	0.726811	0.999879	5.24486e-05
YHR032W	ERC1	136.9	113.95	105.16	106.33	114.79	87.34	109.999	0.169337	0.199885	0.847171	0.3969	0.999879	5.24486e-05
YHR034C	PIH1	25.68	22.14	21.53	20.77	21	19.13	21.7579	0.156283	0.413747	0.377727	0.705633	0.999879	5.24486e-05
	NEL1	23.64	28.34	29.21	18.29	23.08	20.23	23.5875	0.371455	0.401975	0.924076	0.355447	0.999879	5.24486e-05
YHR036W	BRL1	48.43	45.5	44.88	37.82	43.77	37.78	43.0056	0.171929	0.297876	0.577183	0.563816	0.999879	5.24486e-05
YHR037W	PUT2	48.6	49.25	51.33	42.98	51.95	49.68	48.944	-0.00196127	0.282884	-0.00693313	0.994468	0.999879	5.24486e-05
YHR039C	MSC7	62.18	62.99	60.5	59.57	69.55	54.3	61.2582	-0.0297614	0.252867	-0.117696	0.906309	0.999879	5.24486e-05
YHR039C-A	VMA10	26.84	21.61	20.68	26.84	18.84	21.14	22.8152	0.0154477	0.412031	0.0374916	0.970093	0.999879	5.24486e-05
YHR040W	BCD1	161.58	137.41	119.07	118.48	103.98	81.75	119.518	0.417477	0.2014	2.07287	0.0381841	0.569219	0.244721
YHR042W	NCP1	91.39	97.83	94.34	99.48	120.58	94.45	99.203	-0.186808	0.204941	-0.911521	0.362021	0.999879	5.24486e-05
YHR045W	YHR045W	35.73	32.04	30.01	35.4	31.26	26.12	31.5508	0.049616	0.348398	0.142412	0.886755	0.999879	5.24486e-05
YHR046C	INM1	94.87	77.78	85.07	72.83	65.62	59.64	75.8796	0.332634	0.234039	1.42128	0.155236	0.999879	5.24486e-05
YHR047C	AAP1	45.56	36.97	36.78	35.01	34.04	25.81	35.6197	0.297274	0.330728	0.898849	0.368733	0.999879	5.24486e-05
YHR049W	FSH1	21.21	20	14.39	21.36	27.48	19.56	20.3958	-0.345978	0.432277	-0.800361	0.423502	0.999879	5.24486e-05
YHR050W	SMF2	49.26	50.95	49.52	48.46	58.2	50.05	50.8897	-0.0958234	0.275929	-0.347276	0.728384	0.999879	5.24486e-05
YHR052W	CIC1	74.38	61.05	57.19	67.99	56.58	41.61	59.4939	0.161059	0.269624	0.597344	0.550278	0.999879	5.24486e-05
YHR056C	RSC30	52.63	50.43	47.76	49.84	64.23	45.74	51.5843	-0.119778	0.275706	-0.434439	0.66397	0.999879	5.24486e-05
YHR057C	CPR2	20.49	20.67	17.59	19.14	17.6	18.4	18.9665	0.0570649	0.442028	0.129098	0.89728	0.999879	5.24486e-05
YHR058C	MED6	26.12	26.69	21.53	22.14	19.14	19.07	22.4261	0.276927	0.410057	0.675338	0.499461	0.999879	5.24486e-05
YHR060W	VMA22	24.46	21.52	19.13	20.9	17.52	18.83	20.458	0.117903	0.428254	0.275312	0.783077	0.999879	5.24486e-05
YHR061C	GIC1	18.83	22.09	23.56	23.91	29.49	25.45	23.8286	-0.300311	0.39909	-0.75249	0.451757	0.999879	5.24486e-05
YHR062C	RPP1	35.89	28.2	28.46	29.78	29.26	22.29	28.6752	0.143831	0.366379	0.392575	0.694633	0.999879	5.24486e-05
YHR063C	PAN5	25.02	25.45	24.09	22.14	21.23	23.02	23.3178	0.119903	0.400932	0.29906	0.764894	0.999879	5.24486e-05
YHR064C	SSZ1	50.58	42	38.96	44.87	44.16	32.43	41.9215	0.0861951	0.307659	0.280165	0.779351	0.999879	5.24486e-05
YHR065C	RRP3	55.89	40.76	41.04	46.24	49.17	32.74	44.032	0.0708079	0.3044	0.232614	0.816061	0.999879	5.24486e-05
YHR066W	SSF1	132.98	107.26	100.42	103.2	102.59	65.05	101.01	0.290585	0.219392	1.3245	0.185336	0.999879	5.24486e-05
YHR068W	DYS1	69.41	67.12	59.38	59.31	66.46	46.4	60.6132	0.152369	0.257173	0.592475	0.553533	0.999879	5.24486e-05
YHR069C	RRP4	39.93	34.13	30.59	32.53	31.8	26.66	32.6813	0.148637	0.342011	0.434598	0.663854	0.999879	5.24486e-05
YHR070W	TRM5	107.19	90.15	86.19	84.06	78.74	59.16	83.6417	0.310714	0.227462	1.366	0.171939	0.999879	5.24486e-05
YHR071W	PCL5	19.94	16.59	15.4	33.44	27.33	23.44	22.5013	-0.717526	0.417308	-1.71942	0.0855388	0.979069	0.00918648
YHR072W	ERG7	102.38	92.33	88.75	95.03	95.1	76.29	91.1273	0.0496609	0.212849	0.233315	0.815517	0.999879	5.24486e-05
YHR072W-A	NOP10	51.8	46.36	39.55	45.26	27.48	32.62	40.4155	0.344001	0.325836	1.05575	0.291082	0.999879	5.24486e-05
YHR073W	OSH3	97.47	89.87	90.82	91.31	106.91	83.21	92.8099	-0.0531663	0.209845	-0.253361	0.79999	0.999879	5.24486e-05
YHR074W	QNS1	30.92	30.57	27.5	32.79	33.97	27.64	30.7416	-0.118064	0.349607	-0.337705	0.735585	0.999879	5.24486e-05
	PPE1	32.75	35.03	34.65	29.85	31.73	36.2	33.5215	0.0270061	0.339509	0.0795446	0.936599	0.999879	5.24486e-05
YHR076W	PTC7	45.5	40.29	42	40.5	43.15	36.99	41.2047	0.0528086	0.304321	0.17353	0.862235	0.999879	5.24486e-05
YHR077C	NMD2	148	147.41	139.49	142	165.58	121.17	143.153	-0.0197704	0.175561	-0.112613	0.910338	0.999879	5.24486e-05
YHR079C	IRE1	76.76	77.73	77.61	68.26	98.65	64.63	77.043	-0.026266	0.235635	-0.111469	0.911244	0.999879	5.24486e-05
YHR080C	YHR080C	89.07	104.66	103.46	99.28	138.56	117.53	108.707	-0.298643	0.206006	-1.44968	0.147147	0.999879	5.24486e-05
YHR081W	LRP1	149.1	125.94	132.99	115.81	112.94	87.58	120.193	0.325224	0.192615	1.68847	0.0913213	0.999879	5.24486e-05
YHR082C	KSP1	202.22	191.82	164.65	185.04	223.79	169.64	188.754	-0.0893205	0.15874	-0.562686	0.573649	0.999879	5.24486e-05
YHR083W	SAM35	41.91	34.03	33.85	37.43	39.83	37.35	37.2508	-0.0944573	0.320674	-0.294559	0.768331	0.999879	5.24486e-05
YHR084W	STE12	154.29	159.92	145.08	150.36	175.31	124.76	150.736	-0.00757662	0.17313	-0.0437626	0.965094	0.999879	5.24486e-05
YHR085W	IPI1	34.79	30.05	25.96	25.47	23	20.35	26.348	0.377045	0.381126	0.989293	0.32252	0.999879	5.24486e-05
YHR086W	NAM8	39.04	41.81	42.21	37.62	50.41	44.89	42.614	-0.152214	0.302888	-0.502541	0.615287	0.999879	5.24486e-05
YHR088W	RPF1	263.8	201.35	188.95	201.5	172.3	125.12	190.806	0.349673	0.183869	1.90175	0.0572042	0.754261	0.122478
YHR089C	GAR1	103.76	88.02	84.53	97.45	82.21	63.77	86.2518	0.148387	0.227849	0.651253	0.514883	0.999879	5.24486e-05
YHR090C	YNG2	36.89	37.59	36.3	30.37	33.58	31.71	34.4085	0.167757	0.331698	0.505752	0.613031	0.999879	5.24486e-05
YHR091C	MSR1	58.7	61.71	62.47	47.35	59.21	54.3	57.0217	0.153705	0.26383	0.582593	0.560167	0.999879	5.24486e-05
YHR092C	HXT4	44.23	49.48	40.77	58.13	66	72.76	55.3434	-0.602388	0.274092	-2.19776	0.0279662	0.452676	0.344212
YHR094C	HXT1	33.13	28.44	34.54	37.82	31.8	25.57	31.9399	-0.0382075	0.351228	-0.108782	0.913375	0.999879	5.24486e-05
YHR097C	YHR097C	63.78	76.98	65.61	60.42	75.73	75.8	69.7837	-0.0772657	0.245995	-0.314094	0.753449	0.999879	5.24486e-05
YHR098C	SFB3	118.78	125.09	118.49	130.96	168.28	121.66	130.004	-0.253252	0.184637	-1.37162	0.170181	0.999879	5.24486e-05
YHR099W	TRA1	343.59	361.99	346.61	336.83	431.21	295.19	350.849	-0.0468599	0.132753	-0.352985	0.7241	0.999879	5.24486e-05
YHR102W	KIC1	315.98	331.6	323.32	312.86	392.38	280.91	324.703	-0.0565137	0.132818	-0.425497	0.670474	0.999879	5.24486e-05
YHR103W	SBE22	94.76	99.77	101	102.09	120.81	100.82	103.131	-0.168503	0.200926	-0.83863	0.401677	0.999879	5.24486e-05
YHR104W	GRE3	29.65	32.18	29.69	28.74	36.05	41.61	33.2455	-0.264372	0.346537	-0.762897	0.445525	0.999879	5.24486e-05
YHR105W	YPT35	17.73	20.71	16.74	16.92	17.21	14.46	17.2581	0.182209	0.463731	0.392921	0.694378	0.999879	5.24486e-05
YHR106W	TRR2	16.73	18.63	18.07	14.24	17.37	15.49	16.6143	0.191801	0.4718	0.40653	0.684353	0.999879	5.24486e-05
YHR107C	CDC12	47.71	43.61	36.51	45.66	45.47	38.08	42.8373	-0.0422233	0.300925	-0.140312	0.888414	0.999879	5.24486e-05
YHR108W	GGA2	112.16	113.62	104.04	112.41	131.85	107.26	113.136	-0.127956	0.191858	-0.666933	0.504815	0.999879	5.24486e-05
YHR110W	ERP5	58.04	55.5	53.78	60.55	58.44	62.92	58.376	-0.161046	0.260992	-0.617055	0.537199	0.999879	5.24486e-05
YHR111W	UBA4	32.64	28.87	28.14	29.65	25.4	21.62	27.7315	0.182698	0.371412	0.491902	0.622789	0.999879	5.24486e-05
YHR112C	YHR112C	17.17	15.31	15.24	16.2	20.46	14.09	16.0845	-0.125347	0.479494	-0.261416	0.793772	0.999879	5.24486e-05
YHR113W	APE4	25.13	27.11	26.06	21.75	28.95	26.48	25.7787	-0.0211341	0.382657	-0.05523	0.955955	0.999879	5.24486e-05
YHR114W	BZZ1	144.02	134.23	124.99	133.11	134.63	116.56	130.909	0.024509	0.180376	0.135877	0.891918	0.999879	5.24486e-05
YHR115C	DMA1	79.24	85.41	79.52	80.86	91.17	76.35	81.781	-0.0624304	0.22145	-0.281916	0.778008	0.999879	5.24486e-05
YHR116W	COX23	36.56	35.03	33.53	30.24	28.02	30.67	32.4599	0.206458	0.343065	0.601803	0.547305	0.999879	5.24486e-05
YHR117W	TOM71	56.38	52.94	49.2	54.08	58.67	46.77	52.797	-0.0575451	0.270735	-0.212551	0.831677	0.999879	5.24486e-05
YHR118C	ORC6	56.44	52.94	52.23	50.62	54.04	43.85	51.4715	0.0724264	0.273751	0.26457	0.791341	0.999879	5.24486e-05
YHR119W	SET1	99.73	97.31	90.77	93.08	109.15	78.78	94.3568	-0.00128644	0.209525	-0.00613981	0.995101	0.999879	5.24486e-05
YHR120W	MSH1	20.76	20.67	21.37	17.37	21.92	15.85	19.5624	0.160141	0.436025	0.367275	0.713414	0.999879	5.24486e-05
YHR121W	LSM12	34.51	32.28	30.27	33.31	23.47	32.07	30.8799	0.0890128	0.360132	0.247167	0.804779	0.999879	5.24486e-05
YHR123W	EPT1	33.08	34.7	33.21	34.49	36.67	33.41	34.1039	-0.0827706	0.332395	-0.249013	0.803351	0.999879	5.24486e-05
YHR127W	YHR127W	70.74	64.27	56.55	64.21	62.37	49.2	60.8698	0.0931779	0.256907	0.362691	0.716836	0.999879	5.24486e-05
YHR128W	FUR1	80.85	72.57	60.87	83.67	79.82	59.52	72.8168	-0.0994241	0.241268	-0.41209	0.680274	0.999879	5.24486e-05
YHR129C	ARP1	20.21	20.95	22.17	23.32	22.93	17.07	20.9305	-0.0361429	0.423099	-0.0854242	0.931924	0.999879	5.24486e-05
YHR131C	YHR131C	75.05	96.93	90.88	77.33	92.17	80.78	85.3413	0.0347444	0.224594	0.154699	0.877059	0.999879	5.24486e-05
YHR132C	ECM14	43.29	38.01	37.95	39.06	38.52	33.89	38.3819	0.0462725	0.314839	0.146972	0.883154	0.999879	5.24486e-05
YHR132W-A	IGO2	21.65	19.53	21.91	17.83	17.45	18.77	19.6574	0.200357	0.436541	0.458965	0.646259	0.999879	5.24486e-05
YHR134W	WSS1	47.1	53.42	46.05	42.32	43.15	40.03	45.0371	0.182097	0.292632	0.622273	0.533762	0.999879	5.24486e-05
YHR135C	YCK1	429.57	391.89	392.56	417.11	457.22	382.04	410.658	-0.0875182	0.11645	-0.751553	0.45232	0.999879	5.24486e-05
YHR137W	ARO9	61.19	79.49	102.98	82.76	120.42	151.18	100.274	-0.586524	0.262609	-2.23345	0.0255194	0.422531	0.374142
YHR142W	CHS7	37.99	37.4	38.16	37.23	41.92	38.14	38.274	-0.0906516	0.314951	-0.287828	0.773479	0.999879	5.24486e-05
YHR143W	DSE2	10	12.66	14.92	32.72	55.12	33.95	26.6323	-1.70982	0.417446	-4.0959	4.21e-05	0.00161442	2.79198
YHR143W-A	RPC10	343.87	306.48	296.99	284.91	226.64	245.38	283.395	0.27589	0.147042	1.87627	0.0606184	0.782627	0.106445
YHR144C	DCD1	29.16	28.44	23.67	26.84	22.08	21.38	25.0892	0.166178	0.38926	0.426907	0.669447	0.999879	5.24486e-05
YHR146W	CRP1	111.6	84.84	80.43	89.22	82.75	71.37	86.2514	0.145664	0.226034	0.644432	0.519296	0.999879	5.24486e-05
YHR147C	MRPL6	24.08	24.17	21.75	25.34	24.32	25.45	23.9972	-0.12494	0.394735	-0.316516	0.751611	0.999879	5.24486e-05
YHR148W	IMP3	54.56	41.95	44.93	46.57	34.43	30.19	41.9915	0.312305	0.316014	0.988264	0.323023	0.999879	5.24486e-05
YHR149C	SKG6	126.96	117.98	124.83	135.92	154.93	123.12	130.328	-0.199733	0.181454	-1.10074	0.271012	0.999879	5.24486e-05
YHR150W	PEX28	22.25	22.85	19.03	20.84	23.08	17.37	20.7241	0.0308352	0.423932	0.0727364	0.942016	0.999879	5.24486e-05
YHR151C	MTC6	50.86	50.15	45.89	41.21	51.18	37.6	45.9117	0.139885	0.29008	0.482229	0.629643	0.999879	5.24486e-05
YHR152W	SPO12	431.34	389.34	345.97	389.54	321.82	323.79	366.105	0.123791	0.13614	0.909293	0.363196	0.999879	5.24486e-05
YHR154W	RTT107	102.93	103.99	106.44	109.73	136.09	102.46	109.8	-0.188757	0.196755	-0.959351	0.337382	0.999879	5.24486e-05
YHR155W	YSP1	82.28	76.83	81.92	74.72	98.19	81.94	82.4618	-0.119668	0.223648	-0.535072	0.5926	0.999879	5.24486e-05
YHR156C	LIN1	38.71	35.69	31.98	27.04	23.39	20.29	29.3212	0.56958	0.363846	1.56544	0.117479	0.999879	5.24486e-05
YHR158C	KEL1	158.93	171.82	172.32	148.4	207.27	160.17	169.071	-0.069378	0.170538	-0.406819	0.684141	0.999879	5.24486e-05
YHR159W	TDA11	39.98	44.56	46.26	37.88	43.46	43.91	42.6629	0.0257058	0.303258	0.0847654	0.932448	0.999879	5.24486e-05
YHR161C	YAP1801	181.52	189.74	182.93	178.84	207.96	190.35	188.38	-0.0968696	0.156233	-0.620033	0.535236	0.999879	5.24486e-05
YHR162W	MPC2	40.48	34.51	29.21	53.95	44.62	39.97	40.4599	-0.462721	0.315523	-1.46652	0.142506	0.999879	5.24486e-05
YHR163W	SOL3	21.54	14.88	14.82	23.32	17.14	16.4	17.9636	-0.152735	0.464326	-0.328939	0.742202	0.999879	5.24486e-05
YHR164C	DNA2	114.81	125.28	128.83	108.56	140.73	105.14	120.193	0.021168	0.192459	0.109987	0.912419	0.999879	5.24486e-05
YHR165C	PRP8	560.07	588.51	562.38	550.48	719.92	502.12	577.658	-0.083711	0.117059	-0.715119	0.474536	0.999879	5.24486e-05
YHR166C	CDC23	29.16	29.25	26.76	24.89	27.1	23.63	26.7474	0.120374	0.373315	0.322445	0.747116	0.999879	5.24486e-05
YHR167W	THP2	22.31	22.18	23.19	17.96	20.53	17.31	20.4183	0.221001	0.426511	0.51816	0.604347	0.999879	5.24486e-05
YHR168W	MTG2	33.58	34.93	33.9	31.22	36.74	32.62	33.9234	-0.0118982	0.3338	-0.0356448	0.971566	0.999879	5.24486e-05
YHR169W	DBP8	64.22	44.56	42.21	46.77	38.29	29.64	44.032	0.349717	0.313215	1.11654	0.264191	0.999879	5.24486e-05
YHR170W	NMD3	152.14	116.98	107.67	119.27	114.02	75.25	113.278	0.253463	0.213257	1.18853	0.234624	0.999879	5.24486e-05
YHR171W	ATG7	17.95	25.45	27.72	17.9	29.26	29.34	24.5384	-0.136338	0.410597	-0.332048	0.739853	0.999879	5.24486e-05
YHR172W	SPC97	69.64	68.35	65.99	69.82	91.01	65.6	71.5272	-0.190023	0.23797	-0.798516	0.424571	0.999879	5.24486e-05
YHR174W	ENO2	170.91	154.85	127.6	346.57	332.55	252.91	231.129	-1.07928	0.159828	-6.7528	1.45e-11	1.75e-09	8.75696
YHR175W	CTR2	14.97	22.66	25.21	14.24	20.53	23.51	20.3872	0.053613	0.450274	0.119068	0.905222	0.999879	5.24486e-05
	FMO1	21.81	23.08	29.74	19.86	26.94	27.33	24.8577	-0.0194388	0.398403	-0.0487919	0.961085	0.999879	5.24486e-05
	YHR177W	64.55	78.87	67.85	57.61	83.06	62.32	68.8382	0.0269059	0.247173	0.108855	0.913318	0.999879	5.24486e-05
YHR178W	STB5	27.22	24.74	24.94	26.26	29.8	25.51	26.4401	-0.131008	0.375643	-0.348756	0.727272	0.999879	5.24486e-05
YHR179W	OYE2	152.41	118.97	107.72	213.19	160.87	142.49	149.053	-0.490176	0.197698	-2.47941	0.0131599	0.250385	0.601392
YHR181W	SVP26	37.61	39.63	40.67	38.8	39.29	42.15	39.8632	-0.0558538	0.311703	-0.179189	0.857789	0.999879	5.24486e-05
YHR182W	YHR182W	51.03	54.98	48.13	41.67	48.48	39.6	47.1244	0.204661	0.285906	0.715834	0.474094	0.999879	5.24486e-05
YHR183W	GND1	47.44	38.25	28.78	74	56.27	48.1	48.6344	-0.688262	0.303781	-2.26565	0.0234726	0.402467	0.39527
YHR186C	KOG1	126.96	137.79	135.92	124.88	166.59	120.32	134.915	-0.0732147	0.184311	-0.397235	0.691194	0.999879	5.24486e-05
YHR187W	IKI1	31.97	32.99	30.91	28.67	27.71	23.08	29.2125	0.223434	0.359446	0.621608	0.5342	0.999879	5.24486e-05
YHR188C	GPI16	41.86	48.11	40.62	43.63	53.19	46.34	45.5681	-0.166619	0.291572	-0.571451	0.567694	0.999879	5.24486e-05
YHR190W	ERG9	49.37	43.65	39.18	48.92	54.27	46.28	46.7028	-0.216344	0.287667	-0.752063	0.452013	0.999879	5.24486e-05
YHR191C	CTF8	51.36	48.16	44.03	38.47	35.82	37.29	42.2041	0.320545	0.302756	1.05876	0.28971	0.999879	5.24486e-05
YHR192W	LNP1	22.48	19.53	20.47	18.81	16.06	15.79	18.7888	0.23788	0.445784	0.533622	0.593603	0.999879	5.24486e-05
YHR193C	EGD2	142.81	119.26	113.37	133.24	101.9	115.28	120.738	0.0508407	0.200932	0.253024	0.80025	0.999879	5.24486e-05
YHR194W	MDM31	27.11	30.86	27.61	27.43	33.58	28.43	29.0829	-0.0877711	0.360455	-0.243501	0.807617	0.999879	5.24486e-05
YHR195W	NVJ1	53.68	59.39	61.72	51.73	53.96	60.62	57.0666	0.0232995	0.267889	0.0869743	0.930692	0.999879	5.24486e-05
YHR196W	UTP9	130.93	105.7	112.68	107.44	114.71	78.72	107.829	0.181376	0.204521	0.886835	0.375168	0.999879	5.24486e-05
YHR197W	RIX1	60.25	49.82	45.52	51.86	48.86	29.03	47.2802	0.227071	0.301411	0.75336	0.451234	0.999879	5.24486e-05
YHR199C	AIM46	26.01	23.27	25.37	23.71	23.78	22.05	23.9527	0.038967	0.394569	0.0987584	0.92133	0.999879	5.24486e-05
	NBL1	16.01	17.77	14.87	17.24	17.52	15.73	16.6295	-0.0991247	0.470659	-0.210608	0.833193	0.999879	5.24486e-05
YHR200W	RPN10	81.07	72.66	62.89	79.49	68.86	64.99	71.4847	-0.0178321	0.240458	-0.074159	0.940884	0.999879	5.24486e-05
YHR201C	PPX1	168.54	187.08	158.78	160.74	194.61	138.48	167.249	0.0241532	0.168331	0.143486	0.885906	0.999879	5.24486e-05
YHR203C	RPS4B	100.95	80.67	83.31	116.85	105.37	96.69	97.2615	-0.310952	0.211224	-1.47214	0.140983	0.999879	5.24486e-05
YHR204W	MNL1	55.66	57.4	61.03	57.74	79.05	52.54	60.3871	-0.159404	0.260702	-0.611444	0.540906	0.999879	5.24486e-05
YHR205W	SCH9	202.06	195.66	185.97	203.85	231.97	162.78	196.197	-0.0724006	0.157234	-0.460464	0.645183	0.999879	5.24486e-05
YHR206W	SKN7	117.62	126.08	119.18	109.4	142.42	99.37	118.207	0.0181714	0.193293	0.0940099	0.925101	0.999879	5.24486e-05
YHR207C	SET5	75.21	67.97	60.12	60.09	51.72	48.53	60.4197	0.290094	0.258937	1.12033	0.262574	0.999879	5.24486e-05
YHR208W	BAT1	347.74	330.8	328.81	439.58	431.52	377.06	375.869	-0.35003	0.12151	-2.88068	0.00396819	0.091564	1.03828
	FLO5	18.72	19.95	23.93	16.46	23	19.74	20.3	0.0581589	0.433686	0.134104	0.893321	0.999879	5.24486e-05
	PHO12	21.98	16.68	13.38	27.17	21.92	15.85	19.4123	-0.364349	0.45217	-0.80578	0.42037	0.999879	5.24486e-05
YIL001W	YIL001W	24.74	29.2	31.93	24.04	31.03	27.57	28.1388	0.0134287	0.370373	0.0362571	0.971077	0.999879	5.24486e-05
YIL002C	INP51	59.75	71.29	64.87	61.14	73.33	59.64	64.812	-0.0231808	0.248526	-0.0932731	0.925687	0.999879	5.24486e-05
YIL002W-A	YIL002W-A	36.83	26.83	20.73	31.94	18.91	19.25	25.7122	0.230233	0.408456	0.563667	0.572981	0.999879	5.24486e-05
YIL004C	BET1	22.03	23.84	24.52	20.44	23.16	20.23	22.2786	0.133973	0.409413	0.327232	0.743493	0.999879	5.24486e-05
YIL005W	EPS1	87.58	85.32	88	79.95	111.93	87.77	89.8676	-0.137963	0.217393	-0.634625	0.525673	0.999879	5.24486e-05
YIL006W	YIA6	32.47	41.28	35.29	33.64	44.7	36.38	37.0547	-0.127859	0.324638	-0.39385	0.693692	0.999879	5.24486e-05
YIL008W	URM1	35.07	31.95	31.07	26.32	24.24	23.51	28.5722	0.361267	0.364213	0.99191	0.321241	0.999879	5.24486e-05
YIL009C-A	EST3	29.16	32.66	28.73	25.41	21.77	23.69	26.953	0.313017	0.376169	0.832118	0.405342	0.999879	5.24486e-05
YIL009W	FAA3	35.89	39.15	40.14	42.19	59.52	42.03	43.0145	-0.357638	0.304549	-1.17432	0.240267	0.999879	5.24486e-05
YIL010W	DOT5	17.89	17.25	17.86	14.57	16.83	16.89	16.9803	0.0708169	0.466716	0.151734	0.879396	0.999879	5.24486e-05
YIL014W	MNT3	54.89	51.52	52.07	48.6	63.15	49.32	53.1234	-0.0554637	0.271142	-0.204556	0.837919	0.999879	5.24486e-05
YIL017C	VID28	23.64	26.97	25.64	26.19	35.82	33.22	28.6607	-0.342932	0.367233	-0.933826	0.350394	0.999879	5.24486e-05
YIL018W	RPL2B	37.77	29.77	32.83	42.65	38.75	31.52	35.7536	-0.214939	0.330246	-0.650845	0.515146	0.999879	5.24486e-05
YIL019W	FAF1	78.97	60.67	51.33	59.05	47.24	29.64	54.0065	0.449804	0.297508	1.51191	0.130557	0.999879	5.24486e-05
YIL020C	HIS6	41.42	37.82	34.86	33.83	31.65	26.91	34.3408	0.252433	0.333437	0.757065	0.449011	0.999879	5.24486e-05
YIL021W	RPB3	101.06	90.11	84.85	89.35	90.24	76.41	88.1583	0.0730394	0.215236	0.339345	0.73435	0.999879	5.24486e-05
YIL022W	TIM44	386.89	361.09	335.74	343.63	347.53	291.18	343.132	0.100385	0.125481	0.800002	0.42371	0.999879	5.24486e-05
YIL023C	YKE4	19.16	16.87	14.12	20.25	17.99	16.1	17.286	-0.15483	0.464518	-0.333314	0.738897	0.999879	5.24486e-05
YIL026C	IRR1	98.74	87.88	81.6	96.01	110.39	82.91	92.5942	-0.141935	0.211689	-0.670491	0.502545	0.999879	5.24486e-05
YIL030C	SSM4	122.81	120.49	115.82	118.29	137.95	94.02	117.521	0.00161337	0.193155	0.00835272	0.993336	0.999879	5.24486e-05
YIL031W	ULP2	90.23	92.57	86.19	88.76	111.01	82.06	91.4359	-0.10458	0.212604	-0.491898	0.622791	0.999879	5.24486e-05
YIL033C	BCY1	81.67	81.81	73.87	78.84	93.1	88.31	82.8923	-0.170172	0.221758	-0.767376	0.442858	0.999879	5.24486e-05
YIL034C	CAP2	88.47	94.66	78.46	89.03	96.96	93.72	90.0519	-0.145144	0.214453	-0.676809	0.498527	0.999879	5.24486e-05
YIL035C	CKA1	127.78	126.27	100.21	114.37	106.53	90.13	110.308	0.144359	0.200144	0.721276	0.47074	0.999879	5.24486e-05
YIL036W	CST6	165.28	174.1	157.18	154.6	183.34	155.37	164.327	-0.0309616	0.164188	-0.188575	0.850426	0.999879	5.24486e-05
YIL038C	NOT3	155.45	148.93	129.41	142.85	163.27	119.23	142.233	-0.0110396	0.177685	-0.0621302	0.950459	0.999879	5.24486e-05
YIL039W	TED1	27.17	25.41	22.28	25.15	23.08	18.89	23.3984	0.101894	0.400814	0.254217	0.799328	0.999879	5.24486e-05
YIL040W	APQ12	43.13	43.56	43.97	39.45	36.13	37.6	40.6284	0.169397	0.308255	0.549537	0.582637	0.999879	5.24486e-05
YIL041W	GVP36	51.85	49.91	42.16	51.47	45.85	48.1	48.1128	-0.0562703	0.285959	-0.196778	0.844001	0.999879	5.24486e-05
YIL042C	PKP1	47.6	55.69	57.19	48.07	62.99	52.42	53.8776	-0.0544492	0.273194	-0.199306	0.842023	0.999879	5.24486e-05
YIL043C	CBR1	36.72	34.55	32.78	31.09	26.86	26	31.4004	0.278452	0.348357	0.799331	0.424098	0.999879	5.24486e-05
YIL044C	AGE2	52.63	49.15	48.24	49.25	50.33	46.71	49.2372	-0.00348901	0.279543	-0.0124811	0.990042	0.999879	5.24486e-05
YIL045W	PIG2	35.51	38.68	39.71	32.2	35.59	37.96	36.8286	0.0747316	0.324591	0.230233	0.817911	0.999879	5.24486e-05
YIL046W	MET30	82.83	76.12	73.71	84.26	82.83	61.28	76.4853	-0.00660936	0.232552	-0.028421	0.977326	0.999879	5.24486e-05
YIL047C	SYG1	61.74	65.74	72.65	67.08	80.28	61.16	67.9786	-0.0844083	0.244968	-0.344568	0.730419	0.999879	5.24486e-05
YIL048W	NEO1	50.25	56.26	54.79	53.89	63.61	50.72	54.8532	-0.10699	0.26753	-0.399919	0.689216	0.999879	5.24486e-05
YIL050W	PCL7	65.22	64.04	75.05	60.16	63.99	67.97	66.0375	0.0450868	0.250645	0.179884	0.857244	0.999879	5.24486e-05
YIL051C	MMF1	57.76	61	60.87	59.89	66.93	79.45	64.5082	-0.241007	0.256866	-0.938258	0.348112	0.999879	5.24486e-05
YIL052C	RPL34B	50.47	36.97	35.6	52.78	37.67	39.36	42.1232	-0.127156	0.315526	-0.402996	0.686951	0.999879	5.24486e-05
YIL053W	GPP1	209.62	183.43	161.93	438.4	358.03	309.52	277.368	-1.03836	0.156874	-6.61905	3.62e-11	4.24e-09	8.37263
	YIL055C	29.65	37.26	36.14	26.39	42.69	34.86	34.4016	-0.049601	0.34323	-0.144513	0.885096	0.999879	5.24486e-05
YIL056W	VHR1	59.42	52.47	54.58	53.04	65	49.08	55.2659	-0.0455881	0.266612	-0.17099	0.864231	0.999879	5.24486e-05
YIL061C	SNP1	48.54	50.53	45.04	43.24	37.83	34.44	43.1643	0.292355	0.300361	0.973345	0.330382	0.999879	5.24486e-05
YIL062C	ARC15	48.71	44.32	40.24	50.75	43.31	52.72	46.7519	-0.194149	0.294484	-0.659285	0.509713	0.999879	5.24486e-05
YIL063C	YRB2	148.6	133.62	120.67	126.52	135.63	115.34	129.802	0.0545536	0.182098	0.299584	0.764494	0.999879	5.24486e-05
YIL064W	EFM4	29.93	22.04	22.92	24.1	14.13	14.94	21.2568	0.453567	0.436804	1.03838	0.299095	0.999879	5.24486e-05
YIL065C	FIS1	22.7	21.71	20.04	26.32	20.84	26.3	23.0529	-0.216544	0.407132	-0.531878	0.594811	0.999879	5.24486e-05
YIL067C	YIL067C	27.34	30.76	28.2	25.73	30.34	24.78	27.744	0.0475699	0.367845	0.129321	0.897104	0.999879	5.24486e-05
YIL068C	SEC6	62.46	70.1	61.88	61.27	69.24	56.36	63.1092	0.022073	0.250016	0.088286	0.929649	0.999879	5.24486e-05
YIL069C	RPS24B	45.12	42.23	36.88	50.03	44.39	39.3	42.7377	-0.14393	0.302197	-0.476281	0.633874	0.999879	5.24486e-05
YIL070C	MAM33	56.71	51	49.3	49.9	60.13	51.26	52.8307	-0.0767444	0.271206	-0.282975	0.777196	0.999879	5.24486e-05
YIL071C	PCI8	31.86	29.01	28.73	22.93	26.01	25.15	27.2501	0.239843	0.371523	0.645569	0.518559	0.999879	5.24486e-05
YIL074C	SER33	21.15	16.4	15.99	21.95	21.54	17.43	18.9309	-0.242905	0.445502	-0.545239	0.585589	0.999879	5.24486e-05
YIL075C	RPN2	226.52	219.22	205.79	234.35	258.37	198.86	223.001	-0.121951	0.146124	-0.834569	0.40396	0.999879	5.24486e-05
YIL076W	SEC28	28.16	27.59	21.59	24.95	26.4	25.75	25.7793	-0.0267767	0.382458	-0.0700122	0.944184	0.999879	5.24486e-05
YIL077C	YIL077C	28.16	33.08	35.23	29.46	33.43	37.29	32.566	-0.0876483	0.348361	-0.251602	0.801349	0.999879	5.24486e-05
YIL078W	THS1	195.21	166.42	153.77	176.94	164.81	123.54	162.627	0.104486	0.176535	0.591871	0.553937	0.999879	5.24486e-05
YIL079C	AIR1	65.38	59.15	54.05	55.98	45.39	34.07	51.8559	0.358653	0.285004	1.25841	0.208243	0.999879	5.24486e-05
YIL084C	SDS3	28.61	30.1	29.64	28.74	37.05	25.81	30.0294	-0.0825338	0.355569	-0.232118	0.816446	0.999879	5.24486e-05
YIL085C	KTR7	33.35	29.34	34.54	28.54	37.83	31.83	32.5959	-0.066973	0.34366	-0.194881	0.845486	0.999879	5.24486e-05
YIL088C	AVT7	59.75	70.48	57.83	56.63	57.9	63.71	61.149	0.0248404	0.258345	0.0961523	0.9234	0.999879	5.24486e-05
YIL090W	ICE2	35.51	31.05	31.34	29.26	33.89	25.21	30.8281	0.117677	0.350619	0.335626	0.737153	0.999879	5.24486e-05
YIL091C	UTP25	224.26	214.67	187.62	189.22	192.14	130.95	188.533	0.255321	0.166598	1.53256	0.125384	0.999879	5.24486e-05
YIL092W	YIL092W	39.82	37.35	39.02	37.43	40.84	32.49	37.5232	0.03891	0.318305	0.122241	0.902708	0.999879	5.24486e-05
YIL093C	RSM25	81.84	87.5	75.95	74.26	70.4	72.16	76.8612	0.142925	0.230218	0.620828	0.534713	0.999879	5.24486e-05
YIL094C	LYS12	46.44	42.52	35.66	40.95	44.16	32.37	40.0954	0.0564683	0.31124	0.18143	0.85603	0.999879	5.24486e-05
YIL095W	PRK1	63.51	71.29	68.44	67.67	77.35	61.53	68.1393	-0.0659038	0.24152	-0.272871	0.784953	0.999879	5.24486e-05
YIL097W	FYV10	21.37	25.26	23.35	19.92	27.02	25.75	23.6516	-0.122354	0.401711	-0.304582	0.760684	0.999879	5.24486e-05
	FMC1	38.66	35.12	32.35	30.44	28.72	30.43	32.4152	0.206729	0.342905	0.602874	0.546592	0.999879	5.24486e-05
	XBP1	21.87	34.13	36.88	26.78	51.49	48.59	36.7598	-0.485978	0.36044	-1.34829	0.177565	0.999879	5.24486e-05
YIL103W	DPH1	27	22.8	22.01	20.71	22	14.94	21.5145	0.274497	0.419291	0.654669	0.512681	0.999879	5.24486e-05
YIL104C	SHQ1	45.28	43.7	40.67	41.93	39.68	31.89	40.4914	0.149792	0.30839	0.485724	0.627163	0.999879	5.24486e-05
YIL105C	SLM1	110.72	122.05	108.25	117.18	136.25	111.7	117.336	-0.137161	0.1896	-0.723423	0.46942	0.999879	5.24486e-05
YIL106W	MOB1	75.99	74.23	68.81	68.32	71.33	63.59	70.1321	0.0677513	0.236871	0.286026	0.774858	0.999879	5.24486e-05
YIL107C	PFK26	30.65	34.79	33.31	27.96	32.81	31.22	31.7761	0.0649105	0.345719	0.187755	0.851069	0.999879	5.24486e-05
YIL108W	YIL108W	95.53	103.28	99.57	91.83	116.56	89.41	99.1132	-0.0313076	0.205937	-0.152025	0.879167	0.999879	5.24486e-05
YIL109C	SEC24	251.65	262.87	223.6	264.2	309.09	225.76	255.17	-0.149696	0.142613	-1.04966	0.293873	0.999879	5.24486e-05
YIL110W	HPM1	28.94	25.5	21.16	25.21	23.7	18.22	23.6861	0.141052	0.401175	0.351598	0.72514	0.999879	5.24486e-05
YIL111W	COX5B	17.73	21.52	20.57	17.11	18.06	25.21	20.2436	-0.0251542	0.439966	-0.0571731	0.954407	0.999879	5.24486e-05
YIL112W	HOS4	232.15	239.89	228.5	228.93	292.1	209.85	237.417	-0.0975631	0.146771	-0.664731	0.506223	0.999879	5.24486e-05
YIL115C	NUP159	118.12	115.89	102.18	111.17	131.23	97.06	111.946	-0.0505782	0.19482	-0.259616	0.79516	0.999879	5.24486e-05
[truncated: 2,339 more rows]

## Sheet: Sheet2
gene_id	gene_name
YAL038W	CDC19
YAL040C	CLN3
YBR068C	BAP2
YBR071W	YBR071W
YBR093C	PHO5
YBR158W	AMN1
YCL040W	GLK1
YCR005C	CIT2
YCR012W	PGK1
YCR018C	SRD1
YDL022W	GPD1
YDL124W	YDL124W
YDR033W	MRH1
YDR050C	TPI1
YDR055W	PST1
YDR077W	SED1
YDR497C	ITR1
YDR502C	SAM2
YDR524C-B	YDR524C-B
YEL040W	UTR2
YER070W	RNR1
YER091C	MET6
YFR053C	HXK1
YGL008C	PMA1
YGL028C	SCW11
YGL089C	MF(ALPHA)2
YGL209W	MIG2
YGL255W	ZRT1
YGR108W	CLB1
YGR192C	TDH3
YGR234W	YHB1
YGR254W	ENO1
YHL028W	WSC4
YHR143W	DSE2
YHR174W	ENO2
YIL053W	GPP1
YJL052W	TDH1
YJL078C	PRY3
YJL079C	PRY1
YJL133C-A	YJL133C-A
YJL159W	HSP150
YJR009C	TDH2
YJR104C	SOD1
YKL044W	YKL044W
YKL060C	FBA1
YKL152C	GPM1
YKL164C	PIR1
YKR013W	PRY2
YKR042W	UTH1
YLR044C	PDC1
YLR108C	YLR108C
YLR109W	AHP1
YLR110C	CCW12
YLR258W	GSY2
YLR286C	CTS1
YLR300W	EXG1
YLR304C	ACO1
YLR355C	ILV5
YLR413W	INA1
YLR438W	CAR2
YML027W	YOX1
YML100W	TSL1
YML123C	PHO84
YMR122W-A	YMR122W-A
YMR173W	DDR48
YMR251W-A	HOR7
YMR307W	GAS1
YNL030W	HHF2
YNL055C	POR1
YNL065W	AQR1
YNL160W	YGP1
YNL289W	PCL1
YNL300W	TOS6
YNL327W	EGT2
YNR067C	DSE4
YOL086C	ADH1
YOL109W	ZEO1
YOL126C	MDH2
YOL155C	HPF1
YOR153W	PDR5
YOR273C	TPO4
YOR315W	SFG1
YPL014W	YPL014W
YPL061W	ALD6
YPL163C	SVS1
YPL187W	MF(ALPHA)1
YPL256C	CLN2
YPL274W	SAM3
YPR036W-A	SPO24
YPR160W	GPH1

## Sheet: Sheet3
GOID	TERM	CORRECTED_PVALUE	UNCORRECTED_PVALUE	NUM_LIST_ANNOTATIONS	LIST_SIZE	TOTAL_NUM_ANNOTATIONS	POPULATION_SIZE	FDR_RATE	EXPECTED_FALSE_POSITIVES	ANNOTATED_GENES
GO:0006096	glycolytic process	1.46861e-15	4.22015e-18	12	90	22	7166	0	0	YDR050C, YCL040W, YAL038W, YKL060C, YCR012W, YJL052W, YHR174W, YKL152C, YJR009C, YGR192C, YFR053C, YGR254W
GO:0009134	nucleoside diphosphate catabolic process	1.46861e-15	4.22015e-18	12	90	22	7166	0	0	YCR012W, YKL060C, YCL040W, YAL038W, YDR050C, YJL052W, YKL152C, YHR174W, YJR009C, YFR053C, YGR192C, YGR254W
GO:0009137	purine nucleoside diphosphate catabolic process	1.46861e-15	4.22015e-18	12	90	22	7166	0	0	YFR053C, YGR254W, YGR192C, YKL152C, YHR174W, YJR009C, YJL052W, YKL060C, YCR012W, YDR050C, YAL038W, YCL040W
GO:0009154	purine ribonucleotide catabolic process	1.46861e-15	4.22015e-18	12	90	22	7166	0	0	YKL152C, YHR174W, YJR009C, YGR254W, YFR053C, YGR192C, YCL040W, YAL038W, YDR050C, YCR012W, YKL060C, YJL052W
GO:0009181	purine ribonucleoside diphosphate catabolic process	1.46861e-15	4.22015e-18	12	90	22	7166	0	0	YJL052W, YKL060C, YCR012W, YDR050C, YCL040W, YAL038W, YFR053C, YGR254W, YGR192C, YJR009C, YKL152C, YHR174W
GO:0009191	ribonucleoside diphosphate catabolic process	1.46861e-15	4.22015e-18	12	90	22	7166	0	0	YFR053C, YGR192C, YGR254W, YKL152C, YJR009C, YHR174W, YJL052W, YKL060C, YCR012W, YDR050C, YCL040W, YAL038W
GO:0009261	ribonucleotide catabolic process	1.46861e-15	4.22015e-18	12	90	22	7166	0	0	YGR192C, YFR053C, YGR254W, YHR174W, YKL152C, YJR009C, YJL052W, YAL038W, YCL040W, YDR050C, YCR012W, YKL060C
GO:0046032	ADP catabolic process	1.46861e-15	4.22015e-18	12	90	22	7166	0	0	YAL038W, YCL040W, YDR050C, YCR012W, YKL060C, YJL052W, YHR174W, YKL152C, YJR009C, YGR192C, YFR053C, YGR254W
GO:0019364	pyridine nucleotide catabolic process	3.03981e-15	8.73509e-18	12	90	23	7166	0	0	YGR192C, YFR053C, YGR254W, YHR174W, YKL152C, YJR009C, YJL052W, YCR012W, YKL060C, YCL040W, YAL038W, YDR050C
GO:0046031	ADP metabolic process	3.03981e-15	8.73509e-18	12	90	23	7166	0	0	YJL052W, YCR012W, YKL060C, YAL038W, YCL040W, YDR050C, YGR254W, YGR192C, YFR053C, YJR009C, YKL152C, YHR174W
GO:0072526	pyridine-containing compound catabolic process	3.03981e-15	8.73509e-18	12	90	23	7166	0	0	YFR053C, YGR192C, YGR254W, YKL152C, YHR174W, YJR009C, YJL052W, YDR050C, YCL040W, YAL038W, YKL060C, YCR012W
GO:0006195	purine nucleotide catabolic process	6.01839e-15	1.72942e-17	12	90	24	7166	0	0	YGR192C, YGR254W, YFR053C, YHR174W, YKL152C, YJR009C, YJL052W, YDR050C, YCL040W, YAL038W, YKL060C, YCR012W
GO:0009135	purine nucleoside diphosphate metabolic process	6.01839e-15	1.72942e-17	12	90	24	7166	0	0	YKL152C, YHR174W, YJR009C, YGR254W, YFR053C, YGR192C, YCR012W, YKL060C, YAL038W, YCL040W, YDR050C, YJL052W
GO:0009179	purine ribonucleoside diphosphate metabolic process	6.01839e-15	1.72942e-17	12	90	24	7166	0	0	YCR012W, YKL060C, YCL040W, YAL038W, YDR050C, YJL052W, YKL152C, YJR009C, YHR174W, YFR053C, YGR254W, YGR192C
GO:0009185	ribonucleoside diphosphate metabolic process	6.01839e-15	1.72942e-17	12	90	24	7166	0	0	YKL152C, YJR009C, YHR174W, YGR254W, YFR053C, YGR192C, YDR050C, YCL040W, YAL038W, YKL060C, YCR012W, YJL052W
GO:0009132	nucleoside diphosphate metabolic process	1.14572e-14	3.29231e-17	12	90	25	7166	0	0	YJL052W, YDR050C, YCL040W, YAL038W, YKL060C, YCR012W, YGR192C, YGR254W, YFR053C, YKL152C, YJR009C, YHR174W
GO:0006090	pyruvate metabolic process	1.28436e-14	3.69069e-17	13	90	33	7166	0	0	YFR053C, YGR192C, YGR254W, YLR044C, YKL152C, YHR174W, YJR009C, YJL052W, YCR012W, YKL060C, YAL038W, YCL040W, YDR050C
GO:0009166	nucleotide catabolic process	3.75322e-14	1.07851e-16	12	90	27	7166	0	0	YCL040W, YAL038W, YDR050C, YCR012W, YKL060C, YJL052W, YKL152C, YJR009C, YHR174W, YFR053C, YGR192C, YGR254W
GO:0072523	purine-containing compound catabolic process	4.63422e-13	1.33167e-15	12	90	32	7166	0	0	YFR053C, YGR254W, YGR192C, YHR174W, YKL152C, YJR009C, YJL052W, YAL038W, YCL040W, YDR050C, YCR012W, YKL060C
GO:0046496	nicotinamide nucleotide metabolic process	6.47506e-13	1.86065e-15	15	90	67	7166	0	0	YKL152C, YHR174W, YJR009C, YDL022W, YFR053C, YGR254W, YGR192C, YDR050C, YAL038W, YCL040W, YOL086C, YKL060C, YCR012W, YPL061W, YJL052W
GO:1901292	nucleoside phosphate catabolic process	7.20896e-13	2.07154e-15	12	90	33	7166	0	0	YHR174W, YKL152C, YJR009C, YFR053C, YGR192C, YGR254W, YCR012W, YKL060C, YAL038W, YCL040W, YDR050C, YJL052W
GO:0019362	pyridine nucleotide metabolic process	1.04066e-12	2.9904e-15	15	90	69	7166	0	0	YPL061W, YJL052W, YCL040W, YAL038W, YDR050C, YCR012W, YKL060C, YOL086C, YFR053C, YGR192C, YGR254W, YKL152C, YHR174W, YJR009C, YDL022W
GO:1901136	carbohydrate derivative catabolic process	5.22917e-12	1.50263e-14	12	90	38	7166	0	0	YKL060C, YCR012W, YDR050C, YAL038W, YCL040W, YJL052W, YKL152C, YHR174W, YJR009C, YGR254W, YGR192C, YFR053C
GO:0046034	ATP metabolic process	1.05739e-11	3.03847e-14	12	90	40	7166	0	0	YFR053C, YGR192C, YGR254W, YKL152C, YJR009C, YHR174W, YJL052W, YCR012W, YKL060C, YCL040W, YAL038W, YDR050C
GO:0072524	pyridine-containing compound metabolic process	1.32703e-11	3.81329e-14	15	90	81	7166	0	0	YDR050C, YAL038W, YCL040W, YOL086C, YKL060C, YCR012W, YPL061W, YJL052W, YHR174W, YKL152C, YJR009C, YDL022W, YFR053C, YGR192C, YGR254W
GO:0046434	organophosphate catabolic process	1.47985e-11	4.25244e-14	12	90	41	7166	0	0	YHR174W, YKL152C, YJR009C, YFR053C, YGR192C, YGR254W, YKL060C, YCR012W, YDR050C, YAL038W, YCL040W, YJL052W
GO:0009205	purine ribonucleoside triphosphate metabolic process	2.0509e-11	5.89339e-14	12	90	42	7166	0	0	YJL052W, YKL060C, YCR012W, YDR050C, YCL040W, YAL038W, YGR192C, YFR053C, YGR254W, YKL152C, YJR009C, YHR174W
GO:0009144	purine nucleoside triphosphate metabolic process	3.83309e-11	1.10146e-13	12	90	44	7166	0	0	YKL152C, YJR009C, YHR174W, YGR254W, YFR053C, YGR192C, YDR050C, YCL040W, YAL038W, YKL060C, YCR012W, YJL052W
GO:0009199	ribonucleoside triphosphate metabolic process	3.83309e-11	1.10146e-13	12	90	44	7166	0	0	YKL152C, YJR009C, YHR174W, YGR254W, YGR192C, YFR053C, YCR012W, YKL060C, YCL040W, YAL038W, YDR050C, YJL052W
GO:0006091	generation of precursor metabolites and energy	5.71256e-11	1.64154e-13	19	90	170	7166	0	0	YLR258W, YLR304C, YHR174W, YKL152C, YJR009C, YLR044C, YPR160W, YJR104C, YGR192C, YFR053C, YGR254W, YDR050C, YCL040W, YAL038W, YOL086C, YKL060C, YCR012W, YPL061W, YJL052W
GO:0005975	carbohydrate metabolic process	6.28498e-11	1.80603e-13	20	90	195	7166	0	0	YLR300W, YLR258W, YOL126C, YML100W, YJR009C, YKL152C, YHR174W, YPR160W, YLR044C, YFR053C, YGR254W, YGR192C, YAL038W, YCL040W, YDR050C, YOL086C, YIL053W, YCR012W, YKL060C, YJL052W
GO:0009141	nucleoside triphosphate metabolic process	2.68756e-10	7.72286e-13	12	90	51	7166	0	0	YJL052W, YCL040W, YAL038W, YDR050C, YCR012W, YKL060C, YFR053C, YGR192C, YGR254W, YJR009C, YKL152C, YHR174W
GO:0006163	purine nucleotide metabolic process	2.93352e-10	8.42965e-13	15	90	99	7166	0	0	YGR192C, YFR053C, YGR254W, YKL152C, YJR009C, YDL022W, YHR174W, YJL052W, YPL061W, YKL060C, YCR012W, YOL086C, YDR050C, YAL038W, YCL040W
GO:0009150	purine ribonucleotide metabolic process	4.42571e-10	1.27176e-12	12	90	53	7166	0	0	YKL060C, YCR012W, YDR050C, YCL040W, YAL038W, YJL052W, YKL152C, YHR174W, YJR009C, YFR053C, YGR254W, YGR192C
GO:0009117	nucleotide metabolic process	7.00864e-10	2.01398e-12	16	90	125	7166	0	0	YDL022W, YKL152C, YJR009C, YHR174W, YGR254W, YGR192C, YFR053C, YDR050C, YER070W, YAL038W, YCL040W, YOL086C, YKL060C, YCR012W, YPL061W, YJL052W
GO:0009259	ribonucleotide metabolic process	1.12667e-09	3.23756e-12	12	90	57	7166	0	0	YKL152C, YHR174W, YJR009C, YGR254W, YFR053C, YGR192C, YCL040W, YAL038W, YDR050C, YCR012W, YKL060C, YJL052W
GO:0006006	glucose metabolic process	2.12604e-09	6.10932e-12	11	90	46	7166	0	0	YOL126C, YJR009C, YKL152C, YLR044C, YFR053C, YGR192C, YCL040W, YCR012W, YKL060C, YOL086C, YJL052W
GO:0019693	ribose phosphate metabolic process	4.87285e-09	1.40024e-11	12	90	64	7166	0	0	YKL152C, YJR009C, YHR174W, YFR053C, YGR192C, YGR254W, YCL040W, YAL038W, YDR050C, YCR012W, YKL060C, YJL052W
GO:0016052	carbohydrate catabolic process	7.16021e-09	2.05753e-11	13	90	83	7166	0	0	YKL152C, YJR009C, YHR174W, YPR160W, YGR192C, YFR053C, YGR254W, YAL038W, YCL040W, YDR050C, YCR012W, YKL060C, YJL052W
GO:0072521	purine-containing compound metabolic process	3.25613e-08	9.35671e-11	15	90	136	7166	0	0	YDR050C, YCL040W, YAL038W, YKL060C, YCR012W, YOL086C, YPL061W, YJL052W, YDL022W, YKL152C, YHR174W, YJR009C, YGR254W, YFR053C, YGR192C
GO:0006753	nucleoside phosphate metabolic process	4.69627e-08	1.3495e-10	16	90	164	7166	0	0	YDL022W, YKL152C, YJR009C, YHR174W, YGR192C, YGR254W, YFR053C, YDR050C, YER070W, YCL040W, YAL038W, YOL086C, YKL060C, YCR012W, YPL061W, YJL052W
GO:0019318	hexose metabolic process	6.88071e-08	1.97722e-10	11	90	62	7166	0	0	YJL052W, YCL040W, YCR012W, YKL060C, YOL086C, YLR044C, YGR192C, YFR053C, YOL126C, YJR009C, YKL152C
GO:0005996	monosaccharide metabolic process	2.6997e-07	7.75775e-10	11	90	70	7166	0	0	YLR044C, YGR192C, YFR053C, YOL126C, YJR009C, YKL152C, YJL052W, YCL040W, YOL086C, YCR012W, YKL060C
GO:0032787	monocarboxylic acid metabolic process	3.02936e-07	8.70505e-10	14	90	134	7166	0	0	YKL060C, YCR012W, YDR050C, YAL038W, YCL040W, YJL052W, YPL061W, YKL152C, YJR009C, YHR174W, YGR254W, YFR053C, YGR192C, YLR044C
GO:0043436	oxoacid metabolic process	3.24018e-07	9.31087e-10	20	90	310	7166	0	0	YCL040W, YAL038W, YCR005C, YML123C, YDR050C, YLR355C, YCR012W, YKL060C, YDR502C, YPL061W, YJL052W, YLR438W, YHR174W, YKL152C, YJR009C, YLR044C, YER091C, YFR053C, YGR192C, YGR254W
GO:0006082	organic acid metabolic process	3.42952e-07	9.85495e-10	20	90	311	7166	0	0	YLR438W, YHR174W, YKL152C, YJR009C, YLR044C, YFR053C, YGR192C, YGR254W, YER091C, YML123C, YDR050C, YCR005C, YCL040W, YAL038W, YDR502C, YKL060C, YLR355C, YCR012W, YPL061W, YJL052W
GO:0055086	nucleobase-containing small molecule metabolic process	4.24909e-07	1.221e-09	16	90	190	7166	0	0	YGR192C, YGR254W, YFR053C, YJR009C, YKL152C, YHR174W, YDL022W, YPL061W, YJL052W, YDR050C, YAL038W, YER070W, YCL040W, YOL086C, YKL060C, YCR012W
GO:0006793	phosphorus metabolic process	5.43347e-07	1.56134e-09	22	90	391	7166	0	0	YDR050C, YML123C, YAL038W, YER070W, YCL040W, YGR108W, YOL086C, YKL060C, YCR012W, YPL061W, YJL052W, YPL256C, YBR093C, YJR009C, YKL152C, YHR174W, YDL022W, YPL014W, YAL040C, YGR254W, YFR053C, YGR192C
GO:0019752	carboxylic acid metabolic process	9.43253e-07	2.7105e-09	19	90	295	7166	0	0	YER091C, YGR254W, YGR192C, YFR053C, YLR044C, YHR174W, YKL152C, YJR009C, YLR438W, YJL052W, YPL061W, YLR355C, YCR012W, YKL060C, YDR502C, YCL040W, YAL038W, YDR050C, YCR005C
GO:0006796	phosphate-containing compound metabolic process	1.7378e-06	4.99368e-09	21	90	378	7166	0	0	YPL256C, YJL052W, YPL061W, YCR012W, YKL060C, YOL086C, YGR108W, YCL040W, YER070W, YAL038W, YDR050C, YGR254W, YGR192C, YFR053C, YAL040C, YPL014W, YKL152C, YJR009C, YDL022W, YHR174W, YBR093C
GO:0016051	carbohydrate biosynthetic process	7.60043e-06	2.18403e-08	10	90	74	7166	0	0	YGR192C, YJL052W, YLR258W, YML100W, YOL126C, YIL053W, YCR012W, YKL152C, YJR009C, YKL060C
GO:0006094	gluconeogenesis	2.18111e-05	6.26756e-08	7	90	30	7166	0	0	YJL052W, YGR192C, YKL152C, YKL060C, YJR009C, YOL126C, YCR012W
GO:0019319	hexose biosynthetic process	2.18111e-05	6.26756e-08	7	90	30	7166	0	0	YKL060C, YKL152C, YJR009C, YOL126C, YCR012W, YGR192C, YJL052W
GO:0046364	monosaccharide biosynthetic process	2.78872e-05	8.01356e-08	7	90	31	7166	0	0	YKL152C, YKL060C, YJR009C, YOL126C, YCR012W, YGR192C, YJL052W
GO:0044281	small molecule metabolic process	3.67659e-05	1.05649e-07	25	90	626	7166	0	0	YJR009C, YDL022W, YHR174W, YOL126C, YLR044C, YER091C, YGR254W, YFR053C, YML123C, YCR005C, YER070W, YAL038W, YKL060C, YCR012W, YDR502C, YLR438W, YKL152C, YGR192C, YDR050C, YCL040W, YLR355C, YIL053W, YOL086C, YPL061W, YJL052W
GO:0045229	external encapsulating structure organization	6.81179e-05	1.95741e-07	12	90	144	7166	0	0	YOL155C, YLR110C, YNL160W, YDR055W, YMR307W, YOL109W, YJR104C, YJL159W, YKL164C, YLR300W, YDR077W, YEL040W
GO:0071555	cell wall organization	6.81179e-05	1.95741e-07	12	90	144	7166	0	0	YMR307W, YDR055W, YNL160W, YLR110C, YOL155C, YDR077W, YEL040W, YKL164C, YLR300W, YJR104C, YJL159W, YOL109W
GO:0071554	cell wall organization or biogenesis	8.93599e-05	2.56781e-07	13	90	177	7166	0	0	YKL164C, YLR300W, YDR077W, YEL040W, YOL109W, YJR104C, YJL159W, YNL160W, YDR055W, YMR307W, YOL155C, YLR110C, YKR042W
GO:0071852	fungal-type cell wall organization or biogenesis	0.00026266	7.54769e-07	12	90	163	7166	0	0	YJR104C, YJL159W, YOL109W, YDR077W, YEL040W, YKL164C, YLR300W, YLR110C, YKR042W, YOL155C, YDR055W, YMR307W
GO:0031505	fungal-type cell wall organization	0.00051081	1.46785e-06	11	90	143	7166	0	0	YDR055W, YMR307W, YOL155C, YLR110C, YKL164C, YLR300W, YDR077W, YEL040W, YOL109W, YJR104C, YJL159W
GO:1901135	carbohydrate derivative metabolic process	0.000636601	1.82931e-06	14	90	245	7166	0	0	YGR192C, YFR053C, YGR254W, YEL040W, YKL152C, YJR009C, YHR174W, YJL052W, YKL060C, YCR012W, YDR050C, YCL040W, YER070W, YAL038W
GO:0019637	organophosphate metabolic process	0.000688131	1.97739e-06	16	90	322	7166	0.0003	0.02	YJR009C, YKL152C, YHR174W, YDL022W, YGR254W, YGR192C, YFR053C, YDR050C, YAL038W, YER070W, YCL040W, YKL060C, YCR012W, YOL086C, YPL061W, YJL052W
GO:0000920	septum digestion after cytokinesis	0.00129926	3.73351e-06	5	90	20	7166	0.0003	0.02	YNL327W, YHR143W, YBR158W, YNR067C, YLR286C
GO:0034655	nucleobase-containing compound catabolic process	0.00306904	8.81909e-06	12	90	206	7166	0.0003	0.02	YKL152C, YHR174W, YJR009C, YGR192C, YFR053C, YGR254W, YCR012W, YKL060C, YAL038W, YCL040W, YDR050C, YJL052W
