# Supplementary material for: Compensatory evolution to DNA replication stress is robust to nutrient availability
Source: Mol Syst Biol. 2025 Jun 26;21(10):1325–50. doi: 10.1038/s44320-025-00127-z (PMC12494895; doi:10.1038/s44320-025-00127-z)
Supplement: Supplementary file 4 — Source data Fig. 1 [file 44320_2025_127_MOESM4_ESM.zip]

Archive with 11 entries (10 files):
- SD figure 1/
- SD figure 1/Fig1C.xlsx
- __MACOSX/SD figure 1/._Fig1C.xlsx
- SD figure 1/.DS_Store
- __MACOSX/SD figure 1/._.DS_Store
- SD figure 1/Fig1E.xlsx
- __MACOSX/SD figure 1/._Fig1E.xlsx
- SD figure 1/Fig1A.xlsx
- __MACOSX/SD figure 1/._Fig1A.xlsx
- SD figure 1/Fig1D.xlsx
- __MACOSX/SD figure 1/._Fig1D.xlsx
