# Supplementary material for: Compensatory evolution to DNA replication stress is robust to nutrient availability
Source: Mol Syst Biol. 2025 Jun 26;21(10):1325–50. doi: 10.1038/s44320-025-00127-z (PMC12494895; doi:10.1038/s44320-025-00127-z)
Supplement: Supplementary file 4 — Source data Fig. 1 [file 44320_2025_127_MOESM4_ESM.zip › SD figure 1/Fig1C.xlsx]

## Sheet: INDEX
INDEX	Source Data Figure 1C
Sheet1	Source Data for Time in G1 and Statistical Analysis

## Sheet: Sheet1
Data							Time in G1 - ANOVA and Tukey’s HSD for pairwise comparisons
Condition	Variable	Value (min)	Concentration	Doubling_time (min)			group1	group2	meandiff	p-adj	lower	upper	reject
WT	tg1	14.5416	0.25	159.077			WT_0.25	WT_0.5	-4.04984	0.0150705	-7.47954	-0.620146	TRUE
WT	tg1	14.378	0.25	159.077			WT_0.25	WT_2.0	-5.12952	0.00181487	-8.55922	-1.69982	TRUE
WT	tg1	14.7935	0.25	159.077			WT_0.25	WT_8.0	-7.1077	4.82349e-05	-10.5374	-3.67801	TRUE
WT	tg1	10.6725	0.5	138.963			WT_0.25	ctf4∆_0.25	-8.54499	4.64278e-06	-11.9747	-5.11529	TRUE
WT	tg1	11.8273	0.5	138.963			WT_0.25	ctf4∆_0.5	-12.2488	3.11268e-08	-15.6785	-8.81906	TRUE
WT	tg1	9.06377	0.5	138.963			WT_0.25	ctf4∆_2.0	-12.1941	3.32096e-08	-15.6238	-8.76444	TRUE
WT	tg1	9.35926	2	129.974			WT_0.25	ctf4∆_8.0	-13.3053	9.29411e-09	-16.735	-9.87562	TRUE
WT	tg1	8.46248	2	129.974			WT_0.5	WT_2.0	-1.07968	0.949998	-4.50937	2.35002	FALSE
WT	tg1	10.5028	2	129.974			WT_0.5	WT_8.0	-3.05786	0.0993052	-6.48756	0.371837	FALSE
WT	tg1	7.4027	8	131.057			WT_0.5	ctf4∆_0.25	-4.49514	0.00627413	-7.92484	-1.06545	TRUE
WT	tg1	8.56789	8	131.057			WT_0.5	ctf4∆_0.5	-8.19891	7.9736e-06	-11.6286	-4.76921	TRUE
WT	tg1	6.4194	8	131.057			WT_0.5	ctf4∆_2.0	-8.1443	8.69525e-06	-11.574	-4.7146	TRUE
ctf4∆	tg1	6.49153	0.25	203.507			WT_0.5	ctf4∆_8.0	-9.25547	1.59697e-06	-12.6852	-5.82578	TRUE
ctf4∆	tg1	6.33894	0.25	203.507			WT_2.0	WT_8.0	-1.97818	0.512496	-5.40788	1.45151	FALSE
ctf4∆	tg1	5.24767	0.25	203.507			WT_2.0	ctf4∆_0.25	-3.41547	0.0513619	-6.84516	0.0142302	FALSE
ctf4∆	tg1	2.76974	0.5	195.691			WT_2.0	ctf4∆_0.5	-7.11923	4.72899e-05	-10.5489	-3.68954	TRUE
ctf4∆	tg1	2.70394	0.5	195.691			WT_2.0	ctf4∆_2.0	-7.06462	5.1944e-05	-10.4943	-3.63492	TRUE
ctf4∆	tg1	1.49316	0.5	195.691			WT_2.0	ctf4∆_8.0	-8.1758	8.27105e-06	-11.6055	-4.7461	TRUE
ctf4∆	tg1	5.10723	2	183.06			WT_8.0	ctf4∆_0.25	-1.43728	0.821141	-4.86698	1.99241	FALSE
ctf4∆	tg1	0.100002	2	183.06			WT_8.0	ctf4∆_0.5	-5.14105	0.00177481	-8.57075	-1.71135	TRUE
ctf4∆	tg1	1.92345	2	183.06			WT_8.0	ctf4∆_2.0	-5.08644	0.0019729	-8.51613	-1.65674	TRUE
ctf4∆	tg1	1.6212	8	180.481			WT_8.0	ctf4∆_8.0	-6.19761	0.00024217	-9.62731	-2.76792	TRUE
ctf4∆	tg1	1.4186	8	180.481			ctf4∆_0.25	ctf4∆_0.5	-3.70377	0.0295955	-7.13346	-0.27407	TRUE
ctf4∆	tg1	0.757352	8	180.481			ctf4∆_0.25	ctf4∆_2.0	-3.64915	0.0328853	-7.07885	-0.219456	TRUE
							ctf4∆_0.25	ctf4∆_8.0	-4.76033	0.00372653	-8.19003	-1.33063	TRUE
							ctf4∆_0.5	ctf4∆_2.0	0.054614	1	-3.37508	3.48431	FALSE
							ctf4∆_0.5	ctf4∆_8.0	-1.05656	0.955138	-4.48626	2.37313	FALSE
							ctf4∆_0.5	ctf4∆_8.0	-1.11118	0.942381	-4.54087	2.31852	FALSE
