# Supplementary material for: Compensatory evolution to DNA replication stress is robust to nutrient availability
Source: Mol Syst Biol. 2025 Jun 26;21(10):1325–50. doi: 10.1038/s44320-025-00127-z (PMC12494895; doi:10.1038/s44320-025-00127-z)
Supplement: Supplementary file 4 — Source data Fig. 1 [file 44320_2025_127_MOESM4_ESM.zip › SD figure 1/Fig1E.xlsx]

## Sheet: INDEX
INDEX	Source Data Figure 1E
Sheet1	Source Data forAncestral Fitness and Statistical Analysis

## Sheet: Sheet1
Ancestor Fitness Pre-Normalized Data							Mann-Whitney Pairwise Test
labels	genotype	glucose	fitness	score	n		genotype	glucose_1	glucose_2	U-statistic	p-value
c_25	ctf4∆	0.25	-21.3383	0.999255	1		ctf4∆	0.25	0.5	16	0.0285714
c_25	ctf4∆	0.25	-21.1139	0.998153	2		ctf4∆	0.25	2	16	0.0285714
c_25	ctf4∆	0.25	-21.4186	0.999888	3		ctf4∆	0.25	8	16	0.0285714
c_25	ctf4∆	0.25	-21.5404	0.997348	4		ctf4∆	0.5	2	12	0.34285714285714286
c_05	ctf4∆	0.5	-23.6591	0.996394	1		ctf4∆	0.5	8	12	0.34285714285714286
c_05	ctf4∆	0.5	-23.5554	0.996017	2		ctf4∆	2	8	12	0.34285714285714286
c_05	ctf4∆	0.5	-23.4988	0.997891	3		WT	0.25	0.5	16	0.0285714
c_05	ctf4∆	0.5	-23.7207	0.997512	4		WT	0.25	2	16	0.0285714
c_2	ctf4∆	2	-24.6621	0.998537	1		WT	0.25	8	16	0.0285714
c_2	ctf4∆	2	-24.4479	0.998324	2		WT	0.5	2	13	0.2
c_2	ctf4∆	2	-23.1569	0.999177	3		WT	0.5	8	14	0.11428571428571428
c_2	ctf4∆	2	-24.5419	0.996256	4		WT	2	8	9	0.8857142857142857
c_8	ctf4∆	8	-22.852	0.957246	1
c_8	ctf4∆	8	-26.0149	0.983565	2
c_8	ctf4∆	8	-24.9552	0.979961	3
c_8	ctf4∆	8	-24.7007	0.957763	4
w25	WT	0.25	2.60269	0.99303	1
w25	WT	0.25	2.97758	0.997672	2
w25	WT	0.25	2.64492	0.968689	3
w25	WT	0.25	2.32247	0.992111	4
w05	WT	0.5	2.0861	0.984785	1
w05	WT	0.5	2.1202	0.992866	2
w05	WT	0.5	2.03763	0.9995	3
w05	WT	0.5	0.791314	1	4
w2	WT	2	1.42444	0.99991	1
w2	WT	2	1.52529	0.997046	2
w2	WT	2	1.67292	0.991436	3
w2	WT	2	0.612184	1	4
w8	WT	8	0.415568	1	1
w8	WT	8	1.74562	0.981299	2
w8	WT	8	0.518799	1	3
w8	WT	8	1.54395	0.998745	4
