# Supplementary material for: Compensatory evolution to DNA replication stress is robust to nutrient availability
Source: Mol Syst Biol. 2025 Jun 26;21(10):1325–50. doi: 10.1038/s44320-025-00127-z (PMC12494895; doi:10.1038/s44320-025-00127-z)
Supplement: Supplementary file 4 — Source data Fig. 1 [file 44320_2025_127_MOESM4_ESM.zip › SD figure 1/Fig1D.xlsx]

## Sheet: INDEX
INDEX	Source Data Figure 1D
Sheet1	Source Data for Cell Size and Statistical Analysis

## Sheet: Sheet1
Diameter - ANOVA and Tukey’s HSD for pairwise comparisons								WT			ctf4∆
group1	group2	meandiff	p-adj	lower	upper	reject		Diameter Mode	Condition		Diameter Mode	Condition
WT 0.25	WT 0.5	-0.0161	1	-1.0054	0.9731	FALSE		4.20537	0.25%		3.15011	0.25%
WT 0.25	WT 2.0	0.9081	0.0922	-0.0811	1.8973	FALSE		4.98762	0.25%		4.95938	0.25%
WT 0.25	WT 8.0	0.9567	0.0643	-0.0325	1.9459	FALSE		4.90245	0.25%		5.42966	0.25%
WT 0.25	ctf4∆ 0.25	0.1569	0.9996	-0.8324	1.1461	FALSE		4.41862	0.25%		4.92941	0.25%
WT 0.25	ctf4∆ 0.5	0.4194	0.8715	-0.5698	1.4086	FALSE		4.37935	0.25%		4.91202	0.25%
WT 0.25	ctf4∆ 2.0	2.2387	0	1.2495	3.2279	TRUE		4.41005	0.25%		4.864	0.25%
WT 0.25	ctf4∆ 8.0	2.9455	0	1.9563	3.9347	TRUE		4.93771	0.005		5.53367	0.005
WT 0.5	WT 2.0	0.9242	0.082	-0.065	1.9135	FALSE		4.85532	0.005		4.74685	0.005
WT 0.5	WT 8.0	0.9729	0.0568	-0.0164	1.9621	FALSE		5.97127	0.005		4.87323	0.005
WT 0.5	ctf4∆ 0.25	0.173	0.9992	-0.8162	1.1622	FALSE		3.81917	0.005		5.17407	0.005
WT 0.5	ctf4∆ 0.5	0.4355	0.8486	-0.5537	1.4247	FALSE		3.83638	0.005		4.87341	0.005
WT 0.5	ctf4∆ 2.0	2.2548	0	1.2656	3.244	TRUE		3.78682	0.005		4.61847	0.005
WT 0.5	ctf4∆ 8.0	2.9616	0	1.9724	3.9508	TRUE		5.59478	0.02		6.57006	0.02
WT 2.0	WT 8.0	0.0486	1	-0.9406	1.0378	FALSE		5.52835	0.02		6.56754	0.02
WT 2.0	ctf4∆ 0.25	-0.7513	0.2564	-1.7405	0.238	FALSE		5.32176	0.02		6.90858	0.02
WT 2.0	ctf4∆ 0.5	-0.4887	0.7594	-1.478	0.5005	FALSE		5.55997	0.02		6.87922	0.02
WT 2.0	ctf4∆ 2.0	1.3306	0.0025	0.3414	2.3198	TRUE		5.41143	0.02		6.85562	0.02
WT 2.0	ctf4∆ 8.0	2.0374	0	1.0482	3.0266	TRUE		5.3358	0.02		6.95453	0.02
WT 8.0	ctf4∆ 0.25	-0.7999	0.1916	-1.7891	0.1893	FALSE		6.22442	0.08		7.8488	0.08
WT 8.0	ctf4∆ 0.5	-0.5374	0.6644	-1.5266	0.4519	FALSE		6.15217	0.08		7.67992	0.08
WT 8.0	ctf4∆ 2.0	1.282	0.0039	0.2927	2.2712	TRUE		5.90172	0.08		8.11302	0.08
WT 8.0	ctf4∆ 8.0	1.9888	0	0.9995	2.978	TRUE		4.92972	0.08		7.01102	0.08
ctf4∆ 0.25	ctf4∆ 0.5	0.2625	0.9889	-0.7267	1.2517	FALSE		4.9059	0.08		7.37853	0.08
ctf4∆ 0.25	ctf4∆ 2.0	2.0818	0	1.0926	3.0711	TRUE		4.92988	0.08		6.94512	0.08
ctf4∆ 0.25	ctf4∆ 8.0	2.7886	0	1.7994	3.7779	TRUE
ctf4∆ 0.5	ctf4∆ 2.0	1.8193	0	0.8301	2.8085	TRUE
ctf4∆ 0.5	ctf4∆ 8.0	2.5261	0	1.5369	3.5153	TRUE
ctf4∆ 2.0	ctf4∆ 8.0	0.7068	0.3272	-0.2824	1.696	FALSE
