# Supplementary material for: Compensatory evolution to DNA replication stress is robust to nutrient availability
Source: Mol Syst Biol. 2025 Jun 26;21(10):1325–50. doi: 10.1038/s44320-025-00127-z (PMC12494895; doi:10.1038/s44320-025-00127-z)
Supplement: Supplementary file 5 — Source data Fig. 2 [file 44320_2025_127_MOESM5_ESM.zip › SD figure 2/Fig2B_C.xlsx]

## Sheet: INDEX
INDEX	Source Data Figure 2A
Sheet1	Source Data for Relative Fitness of Evolved Populations
Sheet2	Source Data for Relative Fitness of Ancestor
Sheet3	Statistical Analysis for Adaptation Rate
Sheet4	Power Law fitting

## Sheet: Sheet1
Relative Fitness values per Population per Generation
Gluc	Genotype	Passage	Pop	Mean_Fit	Mean_Fit_Norm	SEM	Generations
0.25%	WT	10	1	2.12922	-0.507696	0.0944831	77
0.25%	WT	20	1	2.67576	0.0388463	0.0250074	167
0.25%	WT	50	1	4.34503	1.70811	0.127444	436
0.25%	WT	100	1	6.95682	4.3199	0.250429	1000
0.25%	WT	10	2	2.09153	-0.545389	0.0214101	77
0.25%	WT	20	2	2.15234	-0.484578	0.058016	167
0.25%	WT	50	2	4.95631	2.3194	0.230347	436
0.25%	WT	100	2	6.19236	3.55545	0.119877	1000
0.25%	WT	10	3	2.13072	-0.506193	0.118405	77
0.25%	WT	20	3	2.47017	-0.166747	0.412374	167
0.25%	WT	50	3	6.32646	3.68954	0.23878	436
0.25%	WT	100	3	6.47654	3.83962	0.192122	1000
0.25%	WT	10	4	2.07725	-0.55966	0.190445	77
0.25%	WT	20	4	2.08187	-0.555049	0.0979249	167
0.25%	WT	50	4	4.5959	1.95898	0.0942451	436
0.25%	WT	100	4	5.87427	3.23736	0.276309	1000
0.25%	WT	10	5	2.17381	-0.463104	0.0624766	77
0.25%	WT	20	5	2.63329	-0.00362052	0.129677	167
0.25%	WT	50	5	5.62328	2.98636	0.323835	436
0.25%	WT	100	5	6.57855	3.94164	0.0748425	1000
0.25%	WT	10	6	2.51369	-0.123224	0.113199	77
0.25%	WT	20	6	2.03076	-0.606154	0.129622	167
0.25%	WT	50	6	4.64146	2.00455	0.0385968	436
0.25%	WT	100	6	6.42572	3.7888	0.190675	1000
0.25%	WT	10	7	2.41318	-0.223731	0.099607	77
0.25%	WT	20	7	2.4218	-0.215113	0.175733	167
0.25%	WT	50	7	4.95459	2.31767	0.147385	436
0.25%	WT	100	7	6.43516	3.79825	0.476828	1000
0.25%	WT	10	8	2.21384	-0.423074	0.139129	77
0.25%	WT	20	8	2.77061	0.1337	0.077963	167
0.25%	WT	50	8	4.56204	1.92512	0.14564	436
0.25%	WT	100	8	5.49305	2.85613	0.102977	1000
0.25%	WT	10	9	2.24752	-0.3894	0.0610988	77
0.25%	WT	20	9	2.95025	0.313333	0.133569	167
0.25%	WT	50	9	4.33814	1.70123	0.0893468	436
0.25%	WT	100	9	5.75481	3.1179	0.140402	1000
0.25%	WT	10	10	2.22121	-0.415706	0.0451271	77
0.25%	WT	20	10	2.84719	0.210274	0.00656499	167
0.25%	WT	50	10	5.65893	3.02202	0.200327	436
0.25%	WT	100	10	6.70232	4.06541	0.335832	1000
0.25%	WT	10	11	1.87961	-0.75731	0.156587	77
0.25%	WT	20	11	2.26521	-0.371703	0.029013	167
0.25%	WT	50	11	4.77877	2.14186	0.10909	436
0.25%	WT	100	11	6.16983	3.53292	0.122403	1000
0.25%	WT	10	12	2.13621	-0.500704	0.209245	77
0.25%	WT	20	12	2.64639	0.00947914	0.110538	167
0.25%	WT	50	12	5.05273	2.41581	0.283809	436
0.25%	WT	100	12	7.04301	4.4061	0.0789319	1000
0.25%	WT	0	0	2.63692	0	0.268432	0
0.25%	ctf4∆	10	1	-18.3034	-20.9403	0.0889209	69
0.25%	ctf4∆	20	1	-11.4486	-14.0855	0.410631	146
0.25%	ctf4∆	50	1	-9.88649	-12.5234	0.30548	393
0.25%	ctf4∆	100	1	-4.06323	-6.70015	0.29644	1000
0.25%	ctf4∆	10	2	-17.864	-20.5009	0.141326	69
0.25%	ctf4∆	20	2	-13.1465	-15.7835	0.110974	146
0.25%	ctf4∆	50	2	-10.362	-12.9989	0.340278	393
0.25%	ctf4∆	100	2	-3.88311	-6.52003	0.190563	1000
0.25%	ctf4∆	10	3	-17.4119	-20.0488	0.443013	69
0.25%	ctf4∆	20	3	-11.4334	-14.0704	0.426219	146
0.25%	ctf4∆	50	3	-9.12373	-11.7606	0.346061	393
0.25%	ctf4∆	100	3	-3.70397	-6.34088	0.0940632	1000
0.25%	ctf4∆	10	4	-17.9509	-20.5879	0.344708	69
0.25%	ctf4∆	20	4	-11.8048	-14.4417	0.292689	146
0.25%	ctf4∆	50	4	-9.14765	-11.7846	0.168064	393
0.25%	ctf4∆	100	4	-4.26659	-6.90351	0.127406	1000
0.25%	ctf4∆	10	5	-17.9184	-20.5554	0.416018	69
0.25%	ctf4∆	20	5	-10.8363	-13.4732	0.225283	146
0.25%	ctf4∆	50	5	-9.00487	-11.6418	0.305171	393
0.25%	ctf4∆	100	5	-2.90212	-5.53903	0.225237	1000
0.25%	ctf4∆	10	6	-11.5331	-14.17	0.236838	69
0.25%	ctf4∆	20	6	-11.7894	-14.4263	0.0719209	146
0.25%	ctf4∆	50	6	-9.23162	-11.8685	0.184324	393
0.25%	ctf4∆	100	6	-4.1236	-6.76052	0.386522	1000
0.25%	ctf4∆	10	7	-18.1121	-20.749	0.336977	69
0.25%	ctf4∆	20	7	-11.7365	-14.3734	0.239388	146
0.25%	ctf4∆	50	7	-7.19015	-9.82707	0.371958	393
0.25%	ctf4∆	100	7	-1.38157	-4.01849	0.541893	1000
0.25%	ctf4∆	10	8	-17.2037	-19.8406	0.742073	69
0.25%	ctf4∆	20	8	-11.5664	-14.2033	0.119009	146
0.25%	ctf4∆	50	8	-9.16906	-11.806	0.304178	393
0.25%	ctf4∆	100	8	-5.16444	-7.80136	0.206922	1000
0.25%	ctf4∆	10	9	-18.6674	-21.3043	0.380266	69
0.25%	ctf4∆	20	9	-12.9016	-15.5385	0.0473474	146
0.25%	ctf4∆	50	9	-7.69707	-10.334	0.257938	393
0.25%	ctf4∆	100	9	-4.41037	-7.04728	0.322264	1000
0.25%	ctf4∆	10	10	-18.4108	-21.0477	0.447804	69
0.25%	ctf4∆	20	10	-11.8371	-14.4741	0.244319	146
0.25%	ctf4∆	50	10	-10.704	-13.3409	0.256972	393
0.25%	ctf4∆	100	10	-5.09501	-7.73192	0.319379	1000
0.25%	ctf4∆	10	11	-18.7465	-21.3834	0.145265	69
0.25%	ctf4∆	20	11	-11.952	-14.5889	0.132441	146
0.25%	ctf4∆	50	11	-11.9764	-14.6133	0.139328	393
0.25%	ctf4∆	100	11	-6.30097	-8.93788	0.15349	1000
0.25%	ctf4∆	10	12	-18.5967	-21.2336	0.300752	69
0.25%	ctf4∆	20	12	-11.0388	-13.6757	0.189047	146
0.25%	ctf4∆	50	12	-9.51045	-12.1474	0.349771	393
0.25%	ctf4∆	100	12	-5.28315	-7.92007	0.0849922	1000
0.25%	ctf4∆	0	0	-17.6382	-20.2752	0.179646	0
0.5%	WT	10	1	2.32262	0.563811	0.120429	86
0.5%	WT	20	1	2.04664	0.287826	0.0318613	176
0.5%	WT	50	1	4.03421	2.2754	0.108416	462
0.5%	WT	100	1	4.54715	2.78834	0.142189	1000
0.5%	WT	10	2	2.15879	0.399985	0.141491	86
0.5%	WT	20	2	2.4755	0.716695	0.0734954	176
0.5%	WT	50	2	3.69434	1.93553	0.131616	462
0.5%	WT	100	2	3.82388	2.06507	0.155786	1000
0.5%	WT	10	3	2.15294	0.394131	0.0724075	86
0.5%	WT	20	3	2.3179	0.559086	0.111419	176
0.5%	WT	50	3	4.59065	2.83184	0.0827971	462
0.5%	WT	100	3	5.79638	4.03757	0.0761329	1000
0.5%	WT	10	4	2.05386	0.295051	0.183448	86
0.5%	WT	20	4	2.51151	0.7527	0.13361	176
0.5%	WT	50	4	4.25785	2.49904	0.17843	462
0.5%	WT	100	4	5.52192	3.76311	0.203705	1000
0.5%	WT	10	5	1.75913	0.0003185	0.122816	86
0.5%	WT	20	5	2.45951	0.700704	0.127704	176
0.5%	WT	50	5	3.77411	2.0153	0.0405692	462
0.5%	WT	100	5	4.63422	2.87541	0.0726314	1000
0.5%	WT	10	6	1.77617	0.0173578	0.167489	86
0.5%	WT	20	6	2.40609	0.647279	0.123039	176
0.5%	WT	50	6	3.33234	1.57353	0.0635357	462
0.5%	WT	100	6	4.76161	3.0028	0.0574969	1000
0.5%	WT	10	7	1.55349	-0.205315	0.0246761	86
0.5%	WT	20	7	2.69767	0.938855	0.0590694	176
0.5%	WT	50	7	3.71196	1.95315	0.0823259	462
0.5%	WT	100	7	4.46094	2.70213	0.165909	1000
0.5%	WT	10	8	1.99821	0.239405	0.084783	86
0.5%	WT	20	8	2.2086	0.449785	0.0899892	176
0.5%	WT	50	8	3.64142	1.88261	0.197799	462
0.5%	WT	100	8	9.46816	7.70935	0.325586	1000
0.5%	WT	10	9	1.62807	-0.130743	0.15664	86
0.5%	WT	20	9	2.63229	0.873481	0.0570332	176
0.5%	WT	50	9	3.77311	2.0143	0.0361308	462
0.5%	WT	100	9	4.61925	2.86044	0.0682287	1000
0.5%	WT	10	10	1.68463	-0.0741782	0.029793	86
0.5%	WT	20	10	3.08242	1.32361	0.159859	176
0.5%	WT	50	10	3.80538	2.04657	0.169891	462
0.5%	WT	100	10	4.52498	2.76617	0.123623	1000
0.5%	WT	10	11	1.58152	-0.177285	0.246163	86
0.5%	WT	20	11	2.49487	0.736061	0.153948	176
0.5%	WT	50	11	3.6129	1.85409	0.18847	462
0.5%	WT	100	11	4.25231	2.4935	0.179163	1000
0.5%	WT	10	12	1.80398	0.0451726	0.0218197	86
0.5%	WT	20	12	2.82509	1.06628	0.147924	176
0.5%	WT	50	12	3.49052	1.73171	0.165923	462
0.5%	WT	100	12	4.37847	2.61966	0.0619598	1000
0.5%	WT	0	0	1.75881	0	0.645886	0
0.5%	ctf4∆	10	1	-19.1383	-20.8971	0.382548	76
0.5%	ctf4∆	20	1	-14.674	-16.4328	0.150956	159
0.5%	ctf4∆	50	1	-12.7178	-14.4766	0.146831	406
0.5%	ctf4∆	100	1	-5.62366	-7.38247	0.159144	1000
0.5%	ctf4∆	10	2	-17.6921	-19.4509	0.329177	76
0.5%	ctf4∆	20	2	-12.7921	-14.5509	0.142467	159
0.5%	ctf4∆	50	2	-9.09193	-10.8507	0.358537	406
0.5%	ctf4∆	100	2	-5.46728	-7.22609	0.0163821	1000
0.5%	ctf4∆	10	3	-20.3793	-22.1381	0.223148	76
0.5%	ctf4∆	20	3	-13.3933	-15.1521	0.136337	159
0.5%	ctf4∆	50	3	-11.302	-13.0608	0.090517	406
0.5%	ctf4∆	100	3	-5.40918	-7.16799	0.306495	1000
0.5%	ctf4∆	10	4	-18.1533	-19.9121	0.268541	76
0.5%	ctf4∆	20	4	-13.0565	-14.8153	0.23043	159
0.5%	ctf4∆	50	4	-9.62533	-11.3841	0.174808	406
0.5%	ctf4∆	100	4	-4.84166	-6.60047	0.133659	1000
0.5%	ctf4∆	10	5	-18.9594	-20.7182	0.623175	76
0.5%	ctf4∆	20	5	-13.0309	-14.7897	0.109681	159
0.5%	ctf4∆	50	5	-11.8346	-13.5934	0.219103	406
0.5%	ctf4∆	100	5	-6.06556	-7.82437	0.0255728	1000
0.5%	ctf4∆	10	6	-18.1136	-19.8724	0.518884	76
0.5%	ctf4∆	20	6	-13.2949	-15.0537	0.265959	159
0.5%	ctf4∆	50	6	-9.69643	-11.4552	0.105723	406
0.5%	ctf4∆	100	6	-6.12943	-7.88824	0.10202	1000
0.5%	ctf4∆	10	7	-18.0685	-19.8273	0.637694	76
0.5%	ctf4∆	20	7	-13.4027	-15.1615	0.472806	159
0.5%	ctf4∆	50	7	-10.9932	-12.7521	0.294398	406
0.5%	ctf4∆	100	7	-5.46506	-7.22387	0.266205	1000
0.5%	ctf4∆	10	8	-20.3017	-22.0605	0.7303	76
0.5%	ctf4∆	20	8	-15.0057	-16.7646	0.525053	159
0.5%	ctf4∆	50	8	-10.2084	-11.9672	0.141873	406
0.5%	ctf4∆	100	8	-5.68962	-7.44843	0.338422	1000
0.5%	ctf4∆	10	9	-16.3006	-18.0594	0.334201	76
0.5%	ctf4∆	20	9	-12.4482	-14.207	0.446138	159
0.5%	ctf4∆	50	9	-10.6075	-12.3663	0.0987482	406
0.5%	ctf4∆	100	9	-4.69079	-6.4496	0.209443	1000
0.5%	ctf4∆	10	10	-18.22	-19.9789	0.194231	76
0.5%	ctf4∆	20	10	-12.3506	-14.1094	0.266944	159
0.5%	ctf4∆	50	10	-7.9022	-9.66101	0.32607	406
0.5%	ctf4∆	100	10	-5.03064	-6.78945	0.288841	1000
0.5%	ctf4∆	10	11	-18.9237	-20.6825	0.510672	76
0.5%	ctf4∆	20	11	-12.358	-14.1168	0.185718	159
0.5%	ctf4∆	50	11	-10.9251	-12.684	0.0311917	406
0.5%	ctf4∆	100	11	-6.19276	-7.95157	0.216682	1000
0.5%	ctf4∆	10	12	-15.0913	-16.8501	0.166025	76
0.5%	ctf4∆	20	12	-12.5528	-14.3116	0.118254	159
0.5%	ctf4∆	50	12	-7.27732	-9.03613	0.361418	406
0.5%	ctf4∆	100	12	-5.79422	-7.55303	0.0879939	1000
0.5%	ctf4∆	0	0	-19.8062	-21.565	0.0999985	0
2%	WT	10	1	1.65817	0.34946	0.0982836	100
2%	WT	20	1	2.33513	1.02642	0.167218	199
2%	WT	50	1	1.59092	0.282207	0.0999555	498
2%	WT	100	1	1.94324	0.63453	0.043972	1000
2%	WT	10	2	1.87112	0.562407	0.14334	100
2%	WT	20	2	2.24404	0.935326	0.0258253	199
2%	WT	50	2	3.59004	2.28132	0.0879276	498
2%	WT	100	2	4.73873	3.43002	0.0949958	1000
2%	WT	10	3	2.01138	0.702671	0.085921	100
2%	WT	20	3	2.07022	0.761508	0.10843	199
2%	WT	50	3	1.47017	0.161463	0.0180959	498
2%	WT	100	3	2.52926	1.22055	0.049291	1000
2%	WT	10	4	1.41408	0.105366	0.0998339	100
2%	WT	20	4	1.91416	0.605454	0.103242	199
2%	WT	50	4	3.56855	2.25984	0.0871279	498
2%	WT	100	4	4.07981	2.7711	0.0523992	1000
2%	WT	10	5	1.77092	0.462211	0.0844446	100
2%	WT	20	5	2.18774	0.879027	0.152896	199
2%	WT	50	5	1.35483	0.046115	0.0781768	498
2%	WT	100	5	1.13865	-0.170061	0.145291	1000
2%	WT	10	6	1.87154	0.562828	0.0198027	100
2%	WT	20	6	2.3303	1.02159	0.0616164	199
2%	WT	50	6	1.32621	0.0175022	0.0783306	498
2%	WT	100	6	0.320835	-0.987876	0.0968693	1000
2%	WT	10	7	1.79847	0.489763	0.0415003	100
2%	WT	20	7	2.36757	1.05886	0.0627429	199
2%	WT	50	7	1.65518	0.346469	0.0629699	498
2%	WT	100	7	2.93314	1.62443	0.0837623	1000
2%	WT	10	8	1.63619	0.327482	0.108211	100
2%	WT	20	8	2.13585	0.827138	0.145961	199
2%	WT	50	8	1.34502	0.0363073	0.0101304	498
2%	WT	100	8	3.19073	1.88202	0.229822	1000
2%	WT	10	9	1.87406	0.56535	0.108797	100
2%	WT	20	9	2.3222	1.01349	0.203206	199
2%	WT	50	9	1.80939	0.50068	0.105945	498
2%	WT	100	9	2.30618	0.997466	0.08488	1000
2%	WT	10	10	2.02689	0.718181	0.0919043	100
2%	WT	20	10	2.41572	1.10701	0.0796806	199
2%	WT	50	10	1.40302	0.0943052	0.17973	498
2%	WT	100	10	0.732386	-0.576324	0.0213984	1000
2%	WT	10	11	1.74243	0.433719	0.0594861	100
2%	WT	20	11	2.29994	0.99123	0.0660924	199
2%	WT	50	11	1.59053	0.281821	0.0928206	498
2%	WT	100	11	0.473391	-0.835319	0.0456522	1000
2%	WT	10	12	1.81756	0.50885	0.11384	100
2%	WT	20	12	2.31631	1.0076	0.195116	199
2%	WT	50	12	1.59173	0.283024	0.0809583	498
2%	WT	100	12	3.5763	2.26759	0.0696855	1000
2%	WT	0	0	1.30871	0	0.47543	0
2%	ctf4∆	10	1	-12.7088	-14.0175	0.0719622	90
2%	ctf4∆	20	1	-12.3371	-13.6458	0.0181704	179
2%	ctf4∆	50	1	-11.4162	-12.7249	0.0303122	478
2%	ctf4∆	100	1	-8.16171	-9.47042	0.227831	1000
2%	ctf4∆	10	2	-18.8431	-20.1518	0.110555	90
2%	ctf4∆	20	2	-15.3954	-16.7042	0.0958265	179
2%	ctf4∆	50	2	-10.5967	-11.9054	0.0649822	478
2%	ctf4∆	100	2	-8.1031	-9.41181	0.052215	1000
2%	ctf4∆	10	3	-16.4847	-17.7934	0.111132	90
2%	ctf4∆	20	3	-13.732	-15.0407	0.15727	179
2%	ctf4∆	50	3	-10.9557	-12.2644	0.0530056	478
2%	ctf4∆	100	3	-7.34218	-8.65089	0.2076	1000
2%	ctf4∆	10	4	-16.9532	-18.2619	0.139392	90
2%	ctf4∆	20	4	-14.9526	-16.2613	0.256075	179
2%	ctf4∆	50	4	-11.6204	-12.9291	0.0340716	478
2%	ctf4∆	100	4	-8.18175	-9.49046	0.0522441	1000
2%	ctf4∆	10	5	-15.0878	-16.3965	0.209371	90
2%	ctf4∆	20	5	-14.134	-15.4427	0.271463	179
2%	ctf4∆	50	5	-7.52106	-8.82977	0.332055	478
2%	ctf4∆	100	5	-4.70112	-6.00983	0.113314	1000
2%	ctf4∆	10	6	-18.5904	-19.8991	0.105958	90
2%	ctf4∆	20	6	-14.4181	-15.7268	0.236104	179
2%	ctf4∆	50	6	-10.9198	-12.2285	0.134762	478
2%	ctf4∆	100	6	-10.4406	-11.7493	0.0947032	1000
2%	ctf4∆	10	7	-22.8339	-24.1426	0.113085	90
2%	ctf4∆	20	7	-16.6313	-17.94	0.13	179
2%	ctf4∆	50	7	-12.6879	-13.9966	0.223727	478
2%	ctf4∆	100	7	-7.90706	-9.21577	0.192608	1000
2%	ctf4∆	10	8	-18.8892	-20.1979	0.271854	90
2%	ctf4∆	20	8	-13.7894	-15.0981	0.214996	179
2%	ctf4∆	50	8	-10.2884	-11.5971	0.0233046	478
2%	ctf4∆	100	8	-8.26687	-9.57559	0.240789	1000
2%	ctf4∆	10	9	-16.8528	-18.1615	0.162402	90
2%	ctf4∆	20	9	-13.6982	-15.0069	0.102202	179
2%	ctf4∆	50	9	-10.6939	-12.0026	0.158193	478
2%	ctf4∆	100	9	-6.01761	-7.32632	0.13026	1000
2%	ctf4∆	10	10	-19.6948	-21.0035	0.54978	90
2%	ctf4∆	20	10	-15.2578	-16.5665	0.0808022	179
2%	ctf4∆	50	10	-10.6538	-11.9625	0.0436622	478
2%	ctf4∆	100	10	-7.44593	-8.75464	0.293927	1000
2%	ctf4∆	10	11	-19.262	-20.5707	0.0843163	90
2%	ctf4∆	20	11	-14.1014	-15.4101	0.036483	179
2%	ctf4∆	50	11	-10.152	-11.4607	0.19044	478
2%	ctf4∆	100	11	-8.94666	-10.2554	0.145315	1000
2%	ctf4∆	10	12	-20.5184	-21.8271	0.163434	90
2%	ctf4∆	20	12	-15.4077	-16.7164	0.116234	179
2%	ctf4∆	50	12	-9.88499	-11.1937	0.109852	478
2%	ctf4∆	100	12	-10.5456	-11.8543	0.085881	1000
2%	ctf4∆	0	0	-22.2281	-23.5368	0.702343	0
8%	WT	10	1	0.6992	-0.356785	0.064593	103
8%	WT	20	1	1.87391	0.817926	0.289628	208
8%	WT	50	1	1.10755	0.0515606	0.0859993	525
8%	WT	100	1	2.25868	1.20269	0.122777	1000
8%	WT	10	2	1.45353	0.397544	0.108712	103
8%	WT	20	2	1.6501	0.594112	0.187079	208
8%	WT	50	2	0.698742	-0.357243	0.353241	525
8%	WT	100	2	2.55645	1.50047	0.0899059	1000
8%	WT	10	3	1.1832	0.127215	0.141055	103
8%	WT	20	3	1.84917	0.793186	0.12947	208
8%	WT	50	3	0.931252	-0.124733	0.219496	525
8%	WT	100	3	1.9434	0.887412	0.104505	1000
8%	WT	10	4	1.07934	0.0233562	0.142312	103
8%	WT	20	4	1.79606	0.740074	0.188147	208
8%	WT	50	4	0.971143	-0.0848419	0.350625	525
8%	WT	100	4	2.87416	1.81818	0.187199	1000
8%	WT	10	5	0.934322	-0.121663	0.0912329	103
8%	WT	20	5	1.9908	0.934815	0.218754	208
8%	WT	50	5	1.25722	0.201238	0.141759	525
8%	WT	100	5	2.12806	1.07208	0.192314	1000
8%	WT	10	6	1.29072	0.234733	0.0699622	103
8%	WT	20	6	1.86479	0.808807	0.0964197	208
8%	WT	50	6	1.16019	0.104205	0.375309	525
8%	WT	100	6	2.17964	1.12366	0.177114	1000
8%	WT	10	7	1.25607	0.200081	0.0908766	103
8%	WT	20	7	1.83978	0.783792	0.121294	208
8%	WT	50	7	0.349814	-0.706171	0.340267	525
8%	WT	100	7	2.10918	1.0532	0.0788358	1000
8%	WT	10	8	0.925177	-0.130808	0.0546111	103
8%	WT	20	8	1.75516	0.699178	0.223813	208
8%	WT	50	8	0.904141	-0.151844	0.0508323	525
8%	WT	100	8	2.33532	1.27934	0.0516812	1000
8%	WT	10	9	1.17324	0.117256	0.0406382	103
8%	WT	20	9	1.78768	0.731699	0.0179544	208
8%	WT	50	9	0.883549	-0.172436	0.0759778	525
8%	WT	100	9	2.99878	1.9428	0.0656722	1000
8%	WT	10	10	1.11192	0.0559387	0.0213095	103
8%	WT	20	10	1.74371	0.687729	0.204186	208
8%	WT	50	10	0.863448	-0.192537	0.265421	525
8%	WT	100	10	3.27201	2.21603	0.0929305	1000
8%	WT	10	11	1.08102	0.0250347	0.0693071	103
8%	WT	20	11	2.08987	1.03388	0.105768	208
8%	WT	50	11	0.971523	-0.0844624	0.161179	525
8%	WT	100	11	1.87254	0.816554	0.200942	1000
8%	WT	10	12	1.26287	0.20689	0.110665	103
8%	WT	20	12	1.94895	0.89297	0.142175	208
8%	WT	50	12	1.31359	0.257609	0.185698	525
8%	WT	100	12	2.4873	1.43132	0.0594048	1000
8%	WT	0	0	1.05598	0	0.686152	0
8%	ctf4∆	10	1	-19.8855	-20.9415	0.421976	90
8%	ctf4∆	20	1	-15.5605	-16.6165	0.438467	189
8%	ctf4∆	50	1	-9.49788	-10.5539	0.477366	488
8%	ctf4∆	100	1	-7.88731	-8.94329	0.196275	1000
8%	ctf4∆	10	2	-16.8787	-17.9347	0.431373	90
8%	ctf4∆	20	2	-12.8804	-13.9363	0.175332	189
8%	ctf4∆	50	2	-9.35822	-10.4142	0.382748	488
8%	ctf4∆	100	2	-6.29327	-7.34925	0.267855	1000
8%	ctf4∆	10	3	-16.9599	-18.0159	0.386624	90
8%	ctf4∆	20	3	-12.8812	-13.9372	0.310846	189
8%	ctf4∆	50	3	-9.45429	-10.5103	0.133723	488
8%	ctf4∆	100	3	-7.94676	-9.00274	0.15733	1000
8%	ctf4∆	10	4	-24.8234	-25.8794	0.277824	90
8%	ctf4∆	20	4	-16.234	-17.29	1.09015	189
8%	ctf4∆	50	4	-9.80328	-10.8593	0.279046	488
8%	ctf4∆	100	4	-7.82264	-8.87862	0.100492	1000
8%	ctf4∆	10	5	-17.4577	-18.5137	0.0537768	90
8%	ctf4∆	20	5	-12.6795	-13.7355	0.239736	189
8%	ctf4∆	50	5	-10.6306	-11.6866	0.391226	488
8%	ctf4∆	100	5	-6.60682	-7.66281	0.209214	1000
8%	ctf4∆	10	6	-17.2642	-18.3202	0.191658	90
8%	ctf4∆	20	6	-13.085	-14.141	0.201752	189
8%	ctf4∆	50	6	-10.6077	-11.6637	0.0762274	488
8%	ctf4∆	100	6	-8.34062	-9.39661	0.245449	1000
8%	ctf4∆	10	7	-17.3619	-18.4179	0.912027	90
8%	ctf4∆	20	7	-13.0612	-14.1171	0.246992	189
8%	ctf4∆	50	7	-12.1326	-13.1886	0.314945	488
8%	ctf4∆	100	7	-7.54492	-8.60091	0.281006	1000
8%	ctf4∆	10	8	-23.7931	-24.8491	0.306365	90
8%	ctf4∆	20	8	-15.4626	-16.5186	0.993978	189
8%	ctf4∆	50	8	-11.4143	-12.4703	0.543389	488
8%	ctf4∆	100	8	-7.96218	-9.01817	0.194736	1000
8%	ctf4∆	10	9	-17.1076	-18.1636	0.793999	90
8%	ctf4∆	20	9	-12.0782	-13.1342	0.842918	189
8%	ctf4∆	50	9	-9.8261	-10.8821	0.221556	488
8%	ctf4∆	100	9	-6.78631	-7.84229	0.105719	1000
8%	ctf4∆	10	10	-17.2344	-18.2904	0.685958	90
8%	ctf4∆	20	10	-11.4286	-12.4846	0.0801353	189
8%	ctf4∆	50	10	-9.7192	-10.7752	0.235313	488
8%	ctf4∆	100	10	-5.15995	-6.21593	0.210448	1000
8%	ctf4∆	10	11	-16.9307	-17.9867	0.734716	90
8%	ctf4∆	20	11	-12.0032	-13.0592	0.216196	189
8%	ctf4∆	50	11	-13.0372	-14.0932	0.262399	488
8%	ctf4∆	100	11	-6.75501	-7.81099	0.273062	1000
8%	ctf4∆	10	12	-16.3492	-17.4052	0.589904	90
8%	ctf4∆	20	12	-12.4599	-13.5159	0.1835	189
8%	ctf4∆	50	12	-10.113	-11.169	0.269918	488
8%	ctf4∆	100	12	-7.2117	-8.26769	0.671043	1000
8%	ctf4∆	0	0	-23.0524	-24.1084	1.3153	0

## Sheet: Sheet2
Ancestor Fitness Pre-Normalized Data
labels	genotype	glucose	fitness	score	n
c_25	ctf4∆	0.25	-21.3383	0.999255	1
c_25	ctf4∆	0.25	-21.1139	0.998153	2
c_25	ctf4∆	0.25	-21.4186	0.999888	3
c_25	ctf4∆	0.25	-21.5404	0.997348	4
c_05	ctf4∆	0.5	-23.6591	0.996394	1
c_05	ctf4∆	0.5	-23.5554	0.996017	2
c_05	ctf4∆	0.5	-23.4988	0.997891	3
c_05	ctf4∆	0.5	-23.7207	0.997512	4
c_2	ctf4∆	2	-24.6621	0.998537	1
c_2	ctf4∆	2	-24.4479	0.998324	2
c_2	ctf4∆	2	-23.1569	0.999177	3
c_2	ctf4∆	2	-24.5419	0.996256	4
c_8	ctf4∆	8	-22.852	0.957246	1
c_8	ctf4∆	8	-26.0149	0.983565	2
c_8	ctf4∆	8	-24.9552	0.979961	3
c_8	ctf4∆	8	-24.7007	0.957763	4
w25	WT	0.25	2.60269	0.99303	1
w25	WT	0.25	2.97758	0.997672	2
w25	WT	0.25	2.64492	0.968689	3
w25	WT	0.25	2.32247	0.992111	4
w05	WT	0.5	2.0861	0.984785	1
w05	WT	0.5	2.1202	0.992866	2
w05	WT	0.5	2.03763	0.9995	3
w05	WT	0.5	0.791314	1	4
w2	WT	2	1.42444	0.99991	1
w2	WT	2	1.52529	0.997046	2
w2	WT	2	1.67292	0.991436	3
w2	WT	2	0.612184	1	4
w8	WT	8	0.415568	1	1
w8	WT	8	1.74562	0.981299	2
w8	WT	8	0.518799	1	3
w8	WT	8	1.54395	0.998745	4

## Sheet: Sheet3
Adaptation Rate ctf4∆ - Mann-Whitney with BH correction
Group1	Group2	U_statistic	p_value	p_adj_BH
0.0025	0.005	92	0.2602362026171888	0.2602362026171888
0.0025	0.02	128	0.00135394	0.00602851
0.0025	0.08	119	0.00725995	0.0129233
0.005	0.02	126	0.0020095	0.00602851
0.005	0.08	118	0.00861556	0.0129233
0.02	0.08	34	0.0303828	0.0364594
Adaptation Rate - Mann-Whitney with BH correction
Group1	Group2	U_statistic	p_value	p_adj_BH
0.0025	0.005	115	0.014137969455911484	0.0169656
0.0025	0.02	141	7.658289467492398e-05	0.000153166
0.0025	0.08	144	3.6584553538971e-05	0.000140846
0.005	0.02	129	0.00110618	0.00165927
0.005	0.08	143	4.6948725649538774e-05	0.000140846
0.02	0.08	63	0.623605	0.623605

## Sheet: Sheet4
Power Law Fitting per Population
Glucose	Pop	a	b	R2_power_law	genotype
0.0025	1	1.40703	0.00285915	0.960756	WT
0.0025	2	1.19101	0.00303659	0.835655	WT
0.0025	3	0.880627	0.00524112	0.747212	WT
0.0025	4	1.28486	0.00258868	0.834436	WT
0.0025	5	0.972424	0.0044101	0.846297	WT
0.0025	6	1.31012	0.00283495	0.888771	WT
0.0025	7	1.11961	0.00342487	0.899109	WT
0.0025	8	1.01856	0.00296091	0.879986	WT
0.0025	9	1.08376	0.00294108	0.936222	WT
0.0025	10	0.936428	0.00480568	0.869106	WT
0.0025	11	1.24654	0.00286024	0.843966	WT
0.0025	12	1.16831	0.00366563	0.923736	WT
0.0025	0				WT
0.005	1	0.720732	0.00452254	0.893044	WT
0.005	2	0.544194	0.00444629	0.911468	WT
0.005	3	0.822199	0.0057644	0.950576	WT
0.005	4	0.807878	0.00538847	0.972322	WT
0.005	5	0.803612	0.00395153	0.946248	WT
0.005	6	0.9541	0.00321215	0.985085	WT
0.005	7	0.764323	0.00394843	0.902503	WT
0.005	8	1.78123	0.0031454	0.999181	WT
0.005	9	0.784844	0.00406783	0.926038	WT
0.005	10	0.64477	0.00525805	0.889545	WT
0.005	11	0.78737	0.00344986	0.905347	WT
0.005	12	0.693048	0.0041965	0.941282	WT
0.005	0				WT
0.02	1				WT
0.02	2	0.746215	0.00536425	0.991948	WT
0.02	3	0.204461	0.000543162	0.465616	WT
0.02	4	0.803682	0.0038861	0.919264	WT
0.02	5				WT
0.02	6	0.533328	5.48043e-11	-0.0333945	WT
0.02	7	0.454081	0.00195773	0.604356	WT
0.02	8	5.06788	0.00113286	0.676684	WT
0.02	9	0.113228	0.000298892	0.709998	WT
0.02	10				WT
0.02	11	0.538887	2.48422e-10	-0.0846024	WT
0.02	12	0.965127	0.0020882	0.672768	WT
0.02	0				WT
0.08	1	3.54141	0.00105245	0.520745	WT
0.08	2	26.4704	0.00101545	0.677212	WT
0.08	3	0.455763	0.00037431	0.246878	WT
0.08	4	24.9721	0.00102423	0.787545	WT
0.08	5	0.676895	0.00092226	0.45405	WT
0.08	6	0.510759	0.00081321	0.461832	WT
0.08	7	35.3954	0.00100147	0.395682	WT
0.08	8	26.6967	0.00100927	0.667397	WT
0.08	9	25.5172	0.00102637	0.805825	WT
0.08	10	25.1479	0.00103215	0.868165	WT
0.08	11	0.285527	0.000165403	0.188558	WT
0.08	12	0.674821	0.00136082	0.605737	WT
0.08	0				WT
0.0025	1	0.660984	0.0533448	0.894451	ctf4∆
0.0025	2	0.756469	0.0326201	0.955232	ctf4∆
0.0025	3	0.612765	0.0764871	0.926966	ctf4∆
0.0025	4	0.631144	0.0640899	0.910331	ctf4∆
0.0025	5	0.633288	0.072283	0.90576	ctf4∆
0.0025	6	0.362783	1.18188	0.970957	ctf4∆
0.0025	7	0.676234	0.0652469	0.926868	ctf4∆
0.0025	8	0.555645	0.100135	0.914803	ctf4∆
0.0025	9	0.658823	0.0555296	0.877989	ctf4∆
0.0025	10	0.672747	0.0440519	0.885465	ctf4∆
0.0025	11	0.695018	0.033289	0.844888	ctf4∆
0.0025	12	0.595928	0.0726811	0.842857	ctf4∆
0.0025	0				ctf4∆
0.005	1	0.733523	0.0372569	0.967081	ctf4∆
0.005	2	0.498591	0.226845	0.950688	ctf4∆
0.005	3	0.67982	0.052422	0.903898	ctf4∆
0.005	4	0.555517	0.137591	0.957117	ctf4∆
0.005	5	0.592363	0.0848282	0.927611	ctf4∆
0.005	6	0.519308	0.167062	0.946288	ctf4∆
0.005	7	0.572701	0.107011	0.966954	ctf4∆
0.005	8	0.704049	0.0458627	0.920452	ctf4∆
0.005	9	0.484664	0.268466	0.98227	ctf4∆
0.005	10	0.499053	0.248972	0.917674	ctf4∆
0.005	11	0.536882	0.135725	0.907273	ctf4∆
0.005	12	0.371084	1.43927	0.959235	ctf4∆
0.005	0				ctf4∆
0.02	1	0.166689	5769	0.983329	ctf4∆
0.02	2	0.48203	0.267378	0.972001	ctf4∆
0.02	3	0.365579	1.62156	0.996039	ctf4∆
0.02	4	0.395421	0.806526	0.999521	ctf4∆
0.02	5	0.396852	1.46184	0.984672	ctf4∆
0.02	6	0.359818	1.18103	0.930321	ctf4∆
0.02	7	0.75703	0.0353205	0.920412	ctf4∆
0.02	8	0.422875	0.578925	0.943991	ctf4∆
0.02	9	0.421195	0.73907	0.994531	ctf4∆
0.02	10	0.534435	0.16725	0.963734	ctf4∆
0.02	11	0.423085	0.535955	0.92424	ctf4∆
0.02	12	0.457039	0.284148	0.852024	ctf4∆
0.02	0				ctf4∆
0.08	1	0.492754	0.287091	0.946348	ctf4∆
0.08	2	0.362777	2.52522	0.988419	ctf4∆
0.08	3	0.318081	5.89283	0.974182	ctf4∆
0.08	4	0.698168	0.0564619	0.835027	ctf4∆
0.08	5	0.370918	1.93068	0.977851	ctf4∆
0.08	6	0.321871	4.64545	0.97786	ctf4∆
0.08	7	0.351957	2.30419	0.971529	ctf4∆
0.08	8	0.659185	0.0673432	0.873427	ctf4∆
0.08	9	0.337721	4.11977	0.972908	ctf4∆
0.08	10	0.371706	2.3754	0.9673	ctf4∆
0.08	11	0.334571	3.60254	0.927087	ctf4∆
0.08	12	0.309995	7.76723	0.987382	ctf4∆
0.08	0				ctf4∆
