# Supplementary material for: Compensatory evolution to DNA replication stress is robust to nutrient availability
Source: Mol Syst Biol. 2025 Jun 26;21(10):1325–50. doi: 10.1038/s44320-025-00127-z (PMC12494895; doi:10.1038/s44320-025-00127-z)
Supplement: Supplementary file 6 — Source data Fig. 3 [file 44320_2025_127_MOESM6_ESM.zip]

Archive with 3 entries (2 files):
- SD figure 3/
- SD figure 3/Fig3A_B_C.xlsx
- __MACOSX/SD figure 3/._Fig3A_B_C.xlsx
