# Supplementary material for: Compensatory evolution to DNA replication stress is robust to nutrient availability
Source: Mol Syst Biol. 2025 Jun 26;21(10):1325–50. doi: 10.1038/s44320-025-00127-z (PMC12494895; doi:10.1038/s44320-025-00127-z)
Supplement: Supplementary file 7 — Source data Fig. 4 [file 44320_2025_127_MOESM7_ESM.zip › SD figure 4/Fig4A_B_C.xlsx]

## Sheet: INDEX
INDEX	Source Data Figure 4A_B_C
Sheet1	List of putative adaptive mutations with Benjamini Hoelscher p-value ajustment for both WT and ctf4∆ evolved lines
Sheet2	SCC2 amplification
Sheet6	Enriched GO terms across and comparison between glucose concentrations for WT - Fig 4A, bottom panel
Sheet7	Enriched GO terms across and comparison between glucose concentrations for ctf4∆ - Fig 4B, bottom panel

## Sheet: Sheet1
sys_name	sgdid	gene_name	size	hits	CDS	non_CDS	syn	frequency	origin	description	P	Pe	genotype	glucose_concentration
YKL032C	S000001515	IXR1	1794	14	14	0	0	84.2857	Intrastrand cross (X)-link Recognition	Transcriptional repressor that regulates hypoxic genes during normoxia; involved in the aerobic repression of genes such as COX5b, TIR1, and HEM13; binds DNA intrastrand cross-links formed by cisplatin; HMG (high mobility group box) domain containing protein which binds and bends cisplatin-modified DNA, blocking excision repair; IXR1 has a paralog, ABF2, that arose from the whole genome duplicati…	0	1.10393e-34	ctf4∆	0.5%
YDR217C	S000002625	RAD9	3930	10	10	0	0	63.6	RADiation sensitive	DNA damage-dependent checkpoint protein; required for cell-cycle arrest in G1/S, intra-S, and G2/M, plays a role in postreplication repair (PRR) pathway; transmits checkpoint signal by activating Rad53p and Chk1p; protects double-strand breaks from premature resection; multiple cyclin dependent kinase consensus sites and the C-terminal BRCT domain contribute to DNA damage checkpoint activation; R…	0	7.01232e-21	ctf4∆	0.5%
YLR071C	S000004061	MED14	3249	5	5	0	0	98.6	Resistant to Glucose Repression	Subunit of the RNA polymerase II mediator complex; associates with core polymerase subunits to form the RNA polymerase II holoenzyme; required for glucose repression, HO repression, RME1 repression and sporulation	3.53773e-12	5.68313e-10	ctf4∆	0.5%
YDR440W	S000002848	DOT1	1749	3	3	0	0	74	Disruptor Of Telomeric silencing	Nucleosomal histone H3-Lys79 methylase; methylation is required for telomeric silencing, meiotic checkpoint control, and DNA damage response; single DOT1 gene produces two Dot1p isoforms from alternative translation start sites as a result of leaky scanning by the ribosome	1.00987e-08	1.8044e-06	ctf4∆	0.5%
YJR023C	S000003784	S000003784	402	2	2	0	0	80		Putative protein of unknown function; open reading frame overlaps LSM8/YJR022W encoding an essential snRNP protein required for RNA processing and splicing	1.18237e-07	3.95942e-05	ctf4∆	0.5%
YJL090C	S000003626	DPB11	2295	2	2	0	0	92	DNA Polymerase B (II)	DNA replication initiation protein; loads DNA pol epsilon onto pre-replication complexes at origins; checkpoint sensor recruited to stalled replication forks by the checkpoint clamp complex where it activates Mec1p; along with Rfa1p, binds to ultrafine anaphase bridges in mitotic cells and prevents accumulation of chromatin bridges by stimulating the Mec1p kinase and suppressing homologous recomb…	3.46876e-06	0.000373109	ctf4∆	0.5%
YJL089W	S000003625	SIP4	2490	2	2	0	0	72.5	SNF1-Interacting Protein	C6 zinc cluster transcriptional activator; binds to the carbon source-responsive element (CSRE) of gluconeogenic genes; involved in the positive regulation of gluconeogenesis; regulated by Snf1p protein kinase; localized to the nucleus	4.24047e-06	0.000426162	ctf4∆	0.5%
YER033C	S000000835	ZRG8	3231	2	2	0	0	76	Zinc Regulated Gene	Protein of unknown function; authentic, non-tagged protein is detected in highly purified mitochondria in high-throughput studies; GFP-fusion protein is localized to the cytoplasm; transcription induced under conditions of zinc deficiency	8.19386e-06	0.000658709	ctf4∆	0.5%
YKR096W	S000001804	S000001804	3588	2	2	0	0	63	EST/SMG-like	hEST1A/B (SMG5/6)-like protein; contributes to environment-sensing adaptive gene expression responses; Esl2p and Esl1p contain a 14-3-3-like domain and a putative PilT N-terminus ribonuclease domain; interacts with Pex14p; may interact with ribosomes, based on co-purification experiments; green fluorescent protein (GFP)-fusion protein localizes to the nucleus and cytoplasm; ESL2 has a paralog, ES…	1.07497e-05	0.000788004	ctf4∆	0.5%
YDR227W	S000002635	SIR4	4077	2	2	0	0	65.5	Silent Information Regulator	SIR protein involved in assembly of silent chromatin domains; silent information regulator (SIR) along with SIR2 and SIR3; involved in assembly of silent chromatin domains at telomeres and the silent mating-type loci; some SIR4 alleles prolong lifespan; required for Ku-mediated telomerase recruitment, telomere lengthening, and telomere hypercluster formation in quiescent yeast cells	1.50325e-05	0.000983024	ctf4∆	0.5%
YHL007C	S000000999	STE20	2820	6	6	0	0	80.6667	STErile	Cdc42p-activated signal transducing kinase; involved in pheromone response, pseudohyphal/invasive growth, vacuole inheritance, down-regulation of sterol uptake; GBB motif binds Ste4p; member of the PAK (p21-activated kinase) family	1.11022e-16	2.70747e-14	WT	0.25%
YBR036C	S000000240	CSG2	1233	4	4	0	0	46.5	Calcium Sensitive Growth	Calcium release channel involved in ER calcium homeostasis; integrates ER calcium release with the regulation of sphingolipid metabolism and autophagy; required for mannosylation of inositolphosphorylceramide and for growth at high calcium concentrations; endoplasmic reticulum membrane protein; contains 10 transmembrane domains and a potential Ca2+ EF-hand motif; protein abundance increases in re…	3.86247e-13	2.24592e-10	WT	0.25%
YPL057C	S000005978	SUR1	1149	3	3	0	0	58	SUppressor of Rvs161 and rvs167 mutations	Mannosylinositol phosphorylceramide (MIPC) synthase catalytic subunit; forms a complex with regulatory subunit Csg2p; function in sphingolipid biosynthesis is overlapping with that of Csh1p; SUR1 has a paralog, CSH1, that arose from the whole genome duplication	1.84491e-10	9.01713e-08	WT	0.25%
YLR362W	S000004354	STE11	2154	3	3	0	0	89	STErile	Signal transducing MEK kinase; involved in pheromone response and pseudohyphal/invasive growth pathways where it phosphorylates Ste7p, and the high osmolarity response pathway, via phosphorylation of Pbs2p; regulated by Ste20p and Ste50p; protein abundance increases in response to DNA replication stress	1.23301e-09	3.74064e-07	WT	0.25%
YMR164C	S000004774	MSS11	2277	3	3	0	0	58	Multicopy Suppressor of STA genes	Transcription factor; involved in regulation of invasive growth and starch degradation; controls the activation of FLO11 and STA2 in response to nutritional signals; forms a heterodimer with Flo8p that interacts with the Swi/Snf complex during transcriptional activation of FLO1, FLO11, and STA1	1.47725e-09	4.28259e-07	WT	0.25%
YLR353W	S000004345	BUD8	1812	2	2	0	0	38	BUD site selection	Protein involved in bud-site selection; diploid mutants display a unipolar budding pattern instead of the wild-type bipolar pattern, and bud at the proximal pole; BUD8 has a paralog, BUD9, that arose from the whole genome duplication	2.48421e-07	6.48696e-05	WT	0.25%
YMR164C	S000004774	MSS11	2277	7	7	0	0	53.7143	Multicopy Suppressor of STA genes	Transcription factor; involved in regulation of invasive growth and starch degradation; controls the activation of FLO11 and STA2 in response to nutritional signals; forms a heterodimer with Flo8p that interacts with the Swi/Snf complex during transcriptional activation of FLO1, FLO11, and STA1	0	1.32044e-17	WT	8%
YOL020W	S000005380	TAT2	1779	3	3	0	0	53.3333	Tryptophan Amino acid Transporter	High affinity tryptophan and tyrosine permease; overexpression confers FK506 and FTY720 resistance	5.57634e-10	2.06489e-07	WT	8%
YKL032C	S000001515	IXR1	1794	12	12	0	0	96.75	Intrastrand cross (X)-link Recognition	Transcriptional repressor that regulates hypoxic genes during normoxia; involved in the aerobic repression of genes such as COX5b, TIR1, and HEM13; binds DNA intrastrand cross-links formed by cisplatin; HMG (high mobility group box) domain containing protein which binds and bends cisplatin-modified DNA, blocking excision repair; IXR1 has a paralog, ABF2, that arose from the whole genome duplicati…	0	6.97953e-28	ctf4∆	0.25%
YLR071C	S000004061	MED14	3249	8	8	0	0	95.75	Resistant to Glucose Repression	Subunit of the RNA polymerase II mediator complex; associates with core polymerase subunits to form the RNA polymerase II holoenzyme; required for glucose repression, HO repression, RME1 repression and sporulation	0	5.91116e-16	ctf4∆	0.25%
YDR217C	S000002625	RAD9	3930	8	8	0	0	78	RADiation sensitive	DNA damage-dependent checkpoint protein; required for cell-cycle arrest in G1/S, intra-S, and G2/M, plays a role in postreplication repair (PRR) pathway; transmits checkpoint signal by activating Rad53p and Chk1p; protects double-strand breaks from premature resection; multiple cyclin dependent kinase consensus sites and the C-terminal BRCT domain contribute to DNA damage checkpoint activation; R…	0	2.22766e-15	ctf4∆	0.25%
YLR084C	S000004074	RAX2	3663	3	3	0	0	52		Protein required for the maintenance of bud site selection; localizes; localization to the bud neck and previous sites of cell division (bud scars; cytokinesis remnants (CRMs)) is interdependent with Rax2p; required with Rax1p to anchor both Nba1p and Nis1p to CRMs where a Cdc42p inhibitory zone is established preventing repolarization of cells at previous division sites; RAX2 mRNA stability is r…	3.03662e-07	2.28911e-05	ctf4∆	0.25%
YFR047C	S000001943	BNA6	888	2	2	0	0	29	Biosynthesis of Nicotinic Acid	Quinolinate phosphoribosyl transferase; required for the de novo biosynthesis of NAD from tryptophan via kynurenine; expression regulated by Hst1p	8.8251e-07	0.000150573	ctf4∆	0.25%
YOR368W	S000005895	RAD17	1206	2	2	0	0	70	RADiation sensitive	Checkpoint protein; involved in the activation of the DNA damage and meiotic pachytene checkpoints; with Mec3p and Ddc1p, forms a clamp that is loaded onto partial duplex DNA; homolog of human and S. pombe Rad1 and U. maydis Rec1 proteins	1.63374e-06	0.000226561	ctf4∆	0.25%
YLR353W	S000004345	BUD8	1812	2	2	0	0	91	BUD site selection	Protein involved in bud-site selection; diploid mutants display a unipolar budding pattern instead of the wild-type bipolar pattern, and bud at the proximal pole; BUD8 has a paralog, BUD9, that arose from the whole genome duplication	4.04318e-06	0.000412936	ctf4∆	0.25%
YLR362W	S000004354	STE11	2154	2	2	0	0	63.5	STErile	Signal transducing MEK kinase; involved in pheromone response and pseudohyphal/invasive growth pathways where it phosphorylates Ste7p, and the high osmolarity response pathway, via phosphorylation of Pbs2p; regulated by Ste20p and Ste50p; protein abundance increases in response to DNA replication stress	6.09621e-06	0.000541796	ctf4∆	0.25%
YMR164C	S000004774	MSS11	2277	2	2	0	0	21.5	Multicopy Suppressor of STA genes	Transcription factor; involved in regulation of invasive growth and starch degradation; controls the activation of FLO11 and STA2 in response to nutritional signals; forms a heterodimer with Flo8p that interacts with the Swi/Snf complex during transcriptional activation of FLO1, FLO11, and STA1	6.97558e-06	0.000592259	ctf4∆	0.25%
YKL032C	S000001515	IXR1	1794	15	14	0	1	87.0667	Intrastrand cross (X)-link Recognition	Transcriptional repressor that regulates hypoxic genes during normoxia; involved in the aerobic repression of genes such as COX5b, TIR1, and HEM13; binds DNA intrastrand cross-links formed by cisplatin; HMG (high mobility group box) domain containing protein which binds and bends cisplatin-modified DNA, blocking excision repair; IXR1 has a paralog, ABF2, that arose from the whole genome duplicati…	0	7.07359e-36	ctf4∆	2%
YDR217C	S000002625	RAD9	3930	6	6	0	0	78.8333	RADiation sensitive	DNA damage-dependent checkpoint protein; required for cell-cycle arrest in G1/S, intra-S, and G2/M, plays a role in postreplication repair (PRR) pathway; transmits checkpoint signal by activating Rad53p and Chk1p; protects double-strand breaks from premature resection; multiple cyclin dependent kinase consensus sites and the C-terminal BRCT domain contribute to DNA damage checkpoint activation; R…	3.41727e-13	4.21283e-11	ctf4∆	2%
YJL090C	S000003626	DPB11	2295	4	4	0	0	84.75	DNA Polymerase B (II)	DNA replication initiation protein; loads DNA pol epsilon onto pre-replication complexes at origins; checkpoint sensor recruited to stalled replication forks by the checkpoint clamp complex where it activates Mec1p; along with Rfa1p, binds to ultrafine anaphase bridges in mitotic cells and prevents accumulation of chromatin bridges by stimulating the Mec1p kinase and suppressing homologous recomb…	4.60433e-10	6.43449e-08	ctf4∆	2%
YKR101W	S000001809	SIR1	1965	3	3	0	0	34.6667	Silent Information Regulator	Protein involved in silencing at mating-type loci HML and HMR; recruitment to silent chromatin requires interactions with Orc1p and with Sir4p, through a common Sir1p domain; binds to centromeric chromatin	3.93376e-08	4.98494e-06	ctf4∆	2%
YLR071C	S000004061	MED14	3249	3	3	0	0	86	Resistant to Glucose Repression	Subunit of the RNA polymerase II mediator complex; associates with core polymerase subunits to form the RNA polymerase II holoenzyme; required for glucose repression, HO repression, RME1 repression and sporulation	2.07746e-07	1.72528e-05	ctf4∆	2%
YDR227W	S000002635	SIR4	4077	3	3	0	0	84	Silent Information Regulator	SIR protein involved in assembly of silent chromatin domains; silent information regulator (SIR) along with SIR2 and SIR3; involved in assembly of silent chromatin domains at telomeres and the silent mating-type loci; some SIR4 alleles prolong lifespan; required for Ku-mediated telomerase recruitment, telomere lengthening, and telomere hypercluster formation in quiescent yeast cells	4.57658e-07	3.10656e-05	ctf4∆	2%
YHR132C	S000001174	ECM14	1293	2	2	0	0	77.5	ExtraCellular Mutant	Conserved fungal protein with similarity to zinc carboxypeptidases; in some strains required for normal cell wall assembly	1.94601e-06	0.000254416	ctf4∆	2%
YDR188W	S000002596	CCT6	1641	2	2	0	0	38.5	Chaperonin Containing TCP-1	Subunit of the cytosolic chaperonin Cct ring complex; related to Tcp1p, essential protein that is required for the assembly of actin and tubulins in vivo; contains an ATP-binding motif	3.30228e-06	0.000361155	ctf4∆	2%
YBR156C	S000000360	SLI15	2097	2	2	0	0	49.5	Synthetically Lethal with Ipl1	Subunit of the conserved chromosomal passenger complex (CPC); complex regulates kinetochore-microtubule attachments, activation of the spindle tension checkpoint, and mitotic spindle disassembly; other complex members are Ipl1p, Bir1p, and Nbl1p	5.86803e-06	0.000528304	ctf4∆	2%
YMR164C	S000004774	MSS11	2277	9	9	0	0	55.3333	Multicopy Suppressor of STA genes	Transcription factor; involved in regulation of invasive growth and starch degradation; controls the activation of FLO11 and STA2 in response to nutritional signals; forms a heterodimer with Flo8p that interacts with the Swi/Snf complex during transcriptional activation of FLO1, FLO11, and STA1	0	2.06399e-24	WT	0.5%
YLR202C	S000004192	S000004192	443	4	4	0	0	24.5		Dubious open reading frame; unlikely to encode a functional protein, based on available experimental and comparative sequence data; partially overlaps the verified ORF YLR201C; ORF contains a putative intron	3.21965e-15	4.87734e-12	WT	0.5%
YDR103W	S000002510	STE5	2754	4	4	0	0	46.25	STErile	Pheromone-responsive MAPK scaffold protein; couples activation of the G-protein-coupled pheromone receptor to MAPK activation; intramolecular interaction of PH and VWA domains blocks activation of assembled signaling cascade components (Ste11p, Ste7p and Fus3p) under basal conditions; Gbeta-gamma (Ste4p-Ste18p)-dependent docking at the plasma membrane and binding of PI(4,5)P2 by the PH domain rel…	1.56142e-12	6.85966e-10	WT	0.5%
YLR362W	S000004354	STE11	2154	2	2	0	0	72.5	STErile	Signal transducing MEK kinase; involved in pheromone response and pseudohyphal/invasive growth pathways where it phosphorylates Ste7p, and the high osmolarity response pathway, via phosphorylation of Pbs2p; regulated by Ste20p and Ste50p; protein abundance increases in response to DNA replication stress	1.31634e-07	4.25243e-05	WT	0.5%
YKL032C	S000001515	IXR1	1794	12	11	0	1	93.8333	Intrastrand cross (X)-link Recognition	Transcriptional repressor that regulates hypoxic genes during normoxia; involved in the aerobic repression of genes such as COX5b, TIR1, and HEM13; binds DNA intrastrand cross-links formed by cisplatin; HMG (high mobility group box) domain containing protein which binds and bends cisplatin-modified DNA, blocking excision repair; IXR1 has a paralog, ABF2, that arose from the whole genome duplicati…	0	8.56572e-29	ctf4∆	8%
YLR071C	S000004061	MED14	3249	6	6	0	0	100	Resistant to Glucose Repression	Subunit of the RNA polymerase II mediator complex; associates with core polymerase subunits to form the RNA polymerase II holoenzyme; required for glucose repression, HO repression, RME1 repression and sporulation	2.9754e-14	5.21421e-12	ctf4∆	8%
YDR217C	S000002625	RAD9	3930	6	6	0	0	81.8333	RADiation sensitive	DNA damage-dependent checkpoint protein; required for cell-cycle arrest in G1/S, intra-S, and G2/M, plays a role in postreplication repair (PRR) pathway; transmits checkpoint signal by activating Rad53p and Chk1p; protects double-strand breaks from premature resection; multiple cyclin dependent kinase consensus sites and the C-terminal BRCT domain contribute to DNA damage checkpoint activation; R…	9.49241e-14	1.40925e-11	ctf4∆	8%
YHR132C	S000001174	ECM14	1293	3	3	0	0	90.6667	ExtraCellular Mutant	Conserved fungal protein with similarity to zinc carboxypeptidases; in some strains required for normal cell wall assembly	4.87527e-11	3.32651e-08	WT	2%
YNR013C	S000005296	PHO91	2685	3	3	0	0	70.6667	PHOsphate metabolism	Low-affinity vacuolar phosphate transporter; exports phosphate from vacuolar lumen to cytosol; regulates phosphate and polyphosphate metabolism; acts upstream of Pho81p in regulation of PHO pathway; localizes to sites of contact between vacuole and mitochondria (vCLAMPs); targeted to vacuole via AP-3 pathway; transcription independent of Pi and Pho4p activity; overexpression results in vigorous g…	4.83655e-10	1.8561e-07	WT	2%
YDR195W	S000002603	REF2	1602	2	2	0	0	34	RNA End Formation	RNA-binding protein; involved in the cleavage step of mRNA 3'-end formation prior to polyadenylation, and in snoRNA maturation; part of holo-CPF subcomplex APT, which associates with 3'-ends of snoRNA- and mRNA-encoding genes; putative regulatory subunit of type 1 protein phosphatase Glc7p, required for actomyosin ring formation, and for timely dephosphorylation and release of Bnr1p from the divi…	5.36356e-08	2.34e-05	WT	2%
YMR164C	S000004774	MSS11	2277	2	2	0	0	54.5	Multicopy Suppressor of STA genes	Transcription factor; involved in regulation of invasive growth and starch degradation; controls the activation of FLO11 and STA2 in response to nutritional signals; forms a heterodimer with Flo8p that interacts with the Swi/Snf complex during transcriptional activation of FLO1, FLO11, and STA1	1.23471e-07	4.07516e-05	WT	2%
YDR089W	S000002496	S000002496	2610	2	2	0	0	95	Vacuole Transporter Chaperone	Novel subunit of the vacuolar transporter chaperone complex; vacuolar transmembrane protein that regulates biosynthesis of polyphosphate; deletion reduces and overexpression increases polyP accumulation; SPX domain (Syg1, Pho81, Xpr1)-containing protein involved in phosphate homeostasis; relocalizes from vacuole to cytoplasm upon DNA replication stress	1.73286e-07	5.10553e-05	WT	2%

## Sheet: Sheet2
glucose	pop	detected amplifications	SCC2 region amplifications			p-val
0.25	1	0	0		Binomial test	4.37e-10
0.25	2	0	0
0.25	3	1	1
0.25	4	0	0
0.25	5	0	0
0.25	6	0	0
0.25	7	1	1
0.25	8	0	0
0.25	9	1	0
0.25	10	0	0
0.25	11	0	0
0.25	12	0	0
0.5	1	0	0
0.5	2	2	1
0.5	3	0	0
0.5	4	0	0
0.5	5	2	1
0.5	6	0	0
0.5	7	0	0
0.5	8	0	0
0.5	9	2	0
0.5	10	0	0
0.5	11	1	0
0.5	12	0	0
2	1	1	1
2	2	1	1
2	3	1	1
2	4	0	0
2	5	1	0
2	6	0	0
2	7	1	1
2	8	0	0
2	9	0	0
2	10	0	0
2	11	0	0
2	12	1	0
8	1	0	0
8	2	0	0
8	3	1	1
8	4	0	0
8	5	0	0
8	6	0	0
8	7	1	1
8	8	0	0
8	9	0	0
8	10	0	0
8	11	1	1
8	12	0	0
	total pop	Total Segmental Amplifications	SCC2 region amplifications
	96	19	11

## Sheet: Sheet3
Unique GO term count						GO terms selected for WT
Glucose	Enriched	Not Enriched				GO term	class	num_entries	size_CDS	size_CDS_reg	hit_genes	tot_hits	hit_names	P	Pe	Glucose	Genotype
0.0025	12	0				GO:0001403	invasive growth in response to glucose limitation	41	76035	96535	3	10	STE4 (1), STE20 (6), STE11 (3)	4.13003e-13	1.1601e-11	0.0025	WT
0.005	2	10				GO:0007124	pseudohyphal growth	53	103881	130381	3	11	BUD8 (2), STE20 (6), STE11 (3)	4.74842e-13	1.05792e-11	0.0025	WT
0.02	0	12				GO:0040007	growth	99	189852	239352	4	12	BUD8 (2), STE4 (1), STE20 (6), STE11 (3)	3.13294e-11	4.02865e-10	0.0025	WT
0.08	0	12				GO:0006970	response to osmotic stress	59	114070	143570	2	9	STE20 (6), STE11 (3)	5.72353e-10	9.56426e-09	0.0025	WT
						GO:0006869	lipid transport	66	151050	184050	4	9	STE20 (6), NCR1 (1), TCB3 (1), SWH1 (1)	7.95332e-09	9.87278e-08	0.0025	WT
						GO:0051301	cell division	30	75132	90132	1	6	STE20 (6)	1.485e-07	2.64461e-06	0.0025	WT
Fisher's Odds Ratio Test						GO:0007114	cell budding	30	75132	90132	1	6	STE20 (6)	1.485e-07	2.64461e-06	0.0025	WT
1	2	Odds	p-value			GO:0000131	incipient cellular bud site	68	162564	196564	2	8	BUD8 (2), STE20 (6)	1.95963e-07	2.00785e-06	0.0025	WT
0.0025	0.005	inf	6.73e-05			GO:0007033	vacuole organization	72	135203	171203	2	7	STE20 (6), NYV1 (1)	5.71357e-07	6.29398e-06	0.0025	WT
0.0025	0.02	inf	7.39e-07			GO:0000003	reproduction	44	98583	120583	1	6	STE20 (6)	8.88995e-07	1.19031e-05	0.0025	WT
0.0025	0.08	inf	7.39e-07			GO:0048308	organelle inheritance	55	104038	131538	1	6	STE20 (6)	1.26365e-06	1.59798e-05	0.0025	WT
0.005	0.02	inf	0.478			GO:0070925	organelle assembly	82	155181	196181	1	6	STE20 (6)	1.64804e-05	0.000135296	0.0025	WT
0.005	0.08	inf	0.478			GO:0001403	invasive growth in response to glucose limitation	41	76035	96535	4	8	STE11 (2), STE5 (4), STE20 (1), STE7 (1)	1.50374e-11	4.93037e-10	0.005	WT
0.02	0.08	nan	1			GO:0040007	growth	99	189852	239352	4	8	STE11 (2), STE5 (4), STE20 (1), STE7 (1)	3.83555e-08	4.85177e-07	0.005	WT

## Sheet: Sheet4
Unique GO term count						GO terms selected for ctf4∆
	Enriched	Not Enriched				GO term	class	num_entries	size_CDS	size_CDS_reg	hit_genes	tot_hits	hit_names	P	Pe	Glucose	Genotype
0.0025	11	4				GO:0000785	chromatin	95	168608	216108	6	24	RAD9 (8), IXR1 (12), CDC7 (1), FOB1 (1), TPK1 (1), CHL1 (1)	0	1.50022e-17	0.0025	ctf4∆
0.005	13	2				GO:0051052	regulation of DNA metabolic process	117	240931	299431	5	23	RAD9 (8), IXR1 (12), HOG1 (1), CDC7 (1), FOB1 (1)	3.53051e-14	2.44182e-13	0.0025	ctf4∆
0.02	9	6				GO:0070847	core mediator complex	20	23573	33573	1	8	MED14 (8)	4.59945e-11	1.3221e-09	0.0025	ctf4∆
0.08	6	9				GO:0006950	response to stress	560	1017044	1297044	19	40	RAD9 (8), IXR1 (12), RAD17 (2), SMC3 (2), HOG1 (1), STE11 (2), CDC7 (1), HAC1 (1), DPB11 (1), TPK1 (1), PBS2 (1), EXO1 (1), CHL1 (1), DOT1 (1), SCJ1 (1), PDR10 (1), PSF1 (1), UBR1 (1), STE7 (1)	3.16923e-10	7.0612e-10	0.0025	ctf4∆
						GO:0007165	signal transduction	239	502871	622371	17	26	RAD9 (8), RAD17 (2), HOG1 (1), STE11 (2), SPC72 (1), CDC7 (1), HAC1 (1), DPB11 (1), KSS1 (1), SWE1 (1), TPK1 (1), PBS2 (1), IRA2 (1), EXO1 (1), CHL1 (1), DOT1 (1), STE7 (1)	9.74604e-10	3.2141e-09	0.0025	ctf4∆
						GO:0051726	regulation of cell cycle	246	495864	618864	16	24	RAD9 (8), RAD17 (2), HOG1 (1), SPC72 (1), CDC7 (1), DPB11 (1), KSS1 (1), SWE1 (1), EXO1 (1), CHL1 (1), DOT1 (1), SPC19 (1), CLB1 (1), PSE1 (1), WHI3 (1), ECM27 (1)	1.32931e-08	4.04452e-08	0.0025	ctf4∆
Fisher's Odds Ratio Test						GO:0042393	histone binding	41	79985	100485	1	8	RAD9 (8)	1.27064e-06	1.01332e-05	0.0025	ctf4∆
1	2	Odds	p-value			GO:0006281	DNA repair	242	495701	616701	11	20	RAD9 (8), RAD17 (2), SMC3 (2), CDC7 (1), DPB11 (1), TPK1 (1), EXO1 (1), CHL1 (1), DOT1 (1), PDR10 (1), PSF1 (1)	2.76648e-06	6.68473e-06	0.0025	ctf4∆
0.0025	0.005	0.423	0.651			GO:0003677	DNA binding	386	710806	903806	6	25	RAD9 (8), IXR1 (12), RAD17 (2), FOB1 (1), SPO11 (1), MIG1 (1)	2.7818e-06	5.42726e-06	0.0025	ctf4∆
0.0025	0.02	1.833	0.699			GO:0090575	RNA polymerase II transcription regulator complex	66	90755	123755	1	8	MED14 (8)	3.48631e-06	2.41594e-05	0.0025	ctf4∆
0.0025	0.08	4.125	0.139			GO:0042221	response to chemical	308	509015	663015	7	19	IXR1 (12), HOG1 (1), STE11 (2), PBS2 (1), SCJ1 (1), UBR1 (1), MIG1 (1)	1.37176e-05	2.98686e-05	0.0025	ctf4∆
0.005	0.02	4.333	0.214			GO:0051052	regulation of DNA metabolic process	117	240931	299431	4	26	RAD9 (10), IXR1 (14), YCS4 (1), CLB5 (1)	0	1.60558e-18	0.005	ctf4∆
0.005	0.08	9.75	0.02			GO:0000785	chromatin	95	168608	216108	3	25	RAD9 (10), IXR1 (14), GTR2 (1)	0	4.8673e-21	0.005	ctf4∆
0.02	0.08	2.25	0.466			GO:0006950	response to stress	560	1017044	1297044	14	40	RAD9 (10), IXR1 (14), DOT1 (3), HST3 (1), SPT10 (1), SEN1 (1), SIR4 (2), RAD24 (1), CIN5 (1), DPB11 (2), STE11 (1), POL2 (1), GTR2 (1), DNA2 (1)	2.30593e-13	7.1419e-13	0.005	ctf4∆
						GO:0051726	regulation of cell cycle	246	495864	618864	15	27	RAD9 (10), CDC25 (1), DOT1 (3), DMA1 (1), MAD2 (1), IQG1 (1), CDC55 (1), YCS4 (1), RAD24 (1), WHI3 (1), DPB11 (2), WHI2 (1), POL2 (1), CLB5 (1), DNA2 (1)	6.79234e-13	3.21476e-12	0.005	ctf4∆
						GO:0003677	DNA binding	386	710806	903806	8	32	RAD9 (10), IXR1 (14), SPT10 (1), SIR4 (2), SIP4 (2), CIN5 (1), POL2 (1), DNA2 (1)	1.22491e-12	4.55432e-12	0.005	ctf4∆
						GO:0007165	signal transduction	239	502871	622371	12	24	RAD9 (10), CDC25 (1), DOT1 (3), DMA1 (1), MAD2 (1), YCK2 (1), CDC55 (1), RAD24 (1), DPB11 (2), STE11 (1), POL2 (1), DNA2 (1)	1.52558e-10	6.19131e-10	0.005	ctf4∆
						GO:0006281	DNA repair	242	495701	616701	10	23	RAD9 (10), DOT1 (3), HST3 (1), SPT10 (1), SEN1 (1), SIR4 (2), RAD24 (1), DPB11 (2), POL2 (1), DNA2 (1)	5.85143e-10	2.2993e-09	0.005	ctf4∆
						GO:0042393	histone binding	41	79985	100485	1	10	RAD9 (10)	1.00402e-09	1.29315e-08	0.005	ctf4∆
						GO:0006974	DNA damage response	287	565973	709473	10	23	RAD9 (10), DOT1 (3), HST3 (1), SPT10 (1), SEN1 (1), SIR4 (2), RAD24 (1), DPB11 (2), POL2 (1), DNA2 (1)	7.24935e-09	2.41078e-08	0.005	ctf4∆
						GO:0042221	response to chemical	308	509015	663015	6	20	IXR1 (14), YCK2 (1), SIP4 (2), CIN5 (1), STE11 (1), GTR2 (1)	9.50895e-08	3.05832e-07	0.005	ctf4∆
						GO:0070847	core mediator complex	20	23573	33573	1	5	MED14 (5)	2.08751e-07	5.07214e-06	0.005	ctf4∆
						GO:0006259	DNA metabolic process	404	804591	1006591	12	25	RAD9 (10), DOT1 (3), HST3 (1), SPT10 (1), SEN1 (1), SIR4 (2), YCS4 (1), RAD24 (1), DPB11 (2), POL2 (1), CLB5 (1), DNA2 (1)	3.37817e-07	7.80154e-07	0.005	ctf4∆
						GO:0030234	enzyme regulator activity	274	476787	613787	7	17	RAD9 (10), CDC25 (1), CDC55 (1), BUR2 (1), DPB11 (2), CLB5 (1), DNA2 (1)	2.56349e-06	7.36476e-06	0.005	ctf4∆
						GO:0051052	regulation of DNA metabolic process	117	240931	299431	7	27	IXR1 (15), MMS4 (1), MEC1 (2), CSM3 (1), RAD9 (6), PNC1 (1), FOB1 (1)	0	6.1663e-17	0.02	ctf4∆
						GO:0000785	chromatin	95	168608	216108	4	23	IXR1 (15), RAD9 (6), ULP2 (1), FOB1 (1)	0	2.03199e-16	0.02	ctf4∆
						GO:0003677	DNA binding	386	710806	903806	13	34	RAD23 (1), ASG1 (1), IXR1 (15), POL2 (1), MCM4 (1), S000006226 (1), RAD9 (6), STP4 (1), SIR4 (3), MOT1 (1), LCD1 (1), FOB1 (1), YRR1 (1)	4.6173e-11	1.34043e-10	0.02	ctf4∆
						GO:0006950	response to stress	560	1017044	1297044	15	40	RAD23 (1), TOR1 (1), IXR1 (15), POL2 (1), CDC1 (1), DPB11 (4), MCM4 (1), IMH1 (1), MMS4 (1), MEC1 (2), CSM3 (1), RAD9 (6), SIR4 (3), LCD1 (1), SAC3 (1)	4.08441e-10	8.98527e-10	0.02	ctf4∆
						GO:0005677	chromatin silencing complex	6	15894	18894	2	6	SIR4 (3), SIR1 (3)	2.84336e-09	9.29273e-08	0.02	ctf4∆
						GO:0006974	DNA damage response	287	565973	709473	12	23	TOR1 (1), POL2 (1), CDC1 (1), DPB11 (4), MCM4 (1), MMS4 (1), MEC1 (2), CSM3 (1), RAD9 (6), SIR4 (3), LCD1 (1), SAC3 (1)	6.45729e-07	1.53905e-06	0.02	ctf4∆
						GO:0007165	signal transduction	239	502871	622371	12	21	TOR1 (1), POL2 (1), DPB11 (4), MEC1 (2), RAD9 (6), MKC7 (1), ULP2 (1), KAR9 (1), CHL4 (1), LCD1 (1), GIS4 (1), CDC55 (1)	1.12388e-06	2.80118e-06	0.02	ctf4∆
						GO:0051726	regulation of cell cycle	246	495864	618864	11	20	TOR1 (1), POL2 (1), DPB11 (4), MMS4 (1), RAD9 (6), ULP2 (1), KAR9 (1), CHL4 (1), LCD1 (1), SLI15 (2), CDC55 (1)	3.17948e-06	7.58537e-06	0.02	ctf4∆
						GO:0006281	DNA repair	242	495701	616701	9	19	POL2 (1), CDC1 (1), DPB11 (4), MCM4 (1), MMS4 (1), CSM3 (1), RAD9 (6), SIR4 (3), SAC3 (1)	1.07151e-05	2.39186e-05	0.02	ctf4∆
						GO:0000785	chromatin	95	168608	216108	4	20	IXR1 (12), RAD9 (6), SNF12 (1), YTA7 (1)	7.77156e-16	7.83326e-15	0.08	ctf4∆
						GO:0051052	regulation of DNA metabolic process	117	240931	299431	3	19	IXR1 (12), RAD9 (6), RTT107 (1)	5.1289e-12	3.52827e-11	0.08	ctf4∆
						GO:0070847	core mediator complex	20	23573	33573	1	6	MED14 (6)	1.10814e-08	2.94743e-07	0.08	ctf4∆
						GO:0042393	histone binding	41	79985	100485	3	8	RAD9 (6), YTA7 (1), BYE1 (1)	3.03669e-07	2.93681e-06	0.08	ctf4∆
						GO:0003677	DNA binding	386	710806	903806	8	24	IXR1 (12), RAD9 (6), LCD1 (1), POL2 (1), RSF2 (1), GZF3 (1), SPO11 (1), DNA2 (1)	4.02252e-07	9.54278e-07	0.08	ctf4∆
						GO:0006950	response to stress	560	1017044	1297044	13	29	IXR1 (12), RAD9 (6), ZWF1 (1), LCD1 (1), RAD26 (1), POL2 (1), NUC1 (1), RTT107 (1), DPB11 (1), DOT1 (1), DNA2 (1), YRA1 (1), SHO1 (1)	1.11742e-06	2.04757e-06	0.08	ctf4∆
