# Supplementary material for: Compensatory evolution to DNA replication stress is robust to nutrient availability
Source: Mol Syst Biol. 2025 Jun 26;21(10):1325–50. doi: 10.1038/s44320-025-00127-z (PMC12494895; doi:10.1038/s44320-025-00127-z)
Supplement: Supplementary file 8 — Source data Fig. 5 [file 44320_2025_127_MOESM8_ESM.zip]

Archive with 7 entries (6 files):
- SD figure 5/
- SD figure 5/Fig5B.xlsx
- __MACOSX/SD figure 5/._Fig5B.xlsx
- SD figure 5/Fig5E.xlsx
- __MACOSX/SD figure 5/._Fig5E.xlsx
- SD figure 5/Fig5D.xlsx
- __MACOSX/SD figure 5/._Fig5D.xlsx
