# Supplementary material for: Compensatory evolution to DNA replication stress is robust to nutrient availability
Source: Mol Syst Biol. 2025 Jun 26;21(10):1325–50. doi: 10.1038/s44320-025-00127-z (PMC12494895; doi:10.1038/s44320-025-00127-z)
Supplement: Supplementary file 8 — Source data Fig. 5 [file 44320_2025_127_MOESM8_ESM.zip › SD figure 5/Fig5B.xlsx]

## Sheet: INDEX
INDEX	Source Data for Figure 5B
Sheet1	Relative fitness delta med14_H919P and ctf4∆

## Sheet: Sheet1
Ancestor Fitness Pre-Normalized Data							Reconstructed Fitness Pre-Normalized Data
labels	genotype	glucose	fitness	score	n		genotype	fitness	score	n	glucose
c_25	ctf4∆	0.25	-21.3383	0.999255	1		ctf4∆ med14-H919P	-14.9735	0.999603	1	0.25
c_25	ctf4∆	0.25	-21.1139	0.998153	2		ctf4∆ med14-H919P	-15.0276	0.998646	2	0.25
c_25	ctf4∆	0.25	-21.4186	0.999888	3		ctf4∆ med14-H919P	-16.0661	0.999907	3	0.25
c_25	ctf4∆	0.25	-21.5404	0.997348	4		ctf4∆ med14-H919P	-15.0974	0.999834	4	0.25
c_05	ctf4∆	0.5	-23.6591	0.996394	1		ctf4∆ med14-H919P	-17.3095	0.998306	1	0.5
c_05	ctf4∆	0.5	-23.5554	0.996017	2		ctf4∆ med14-H919P	-17.6456	0.999059	2	0.5
c_05	ctf4∆	0.5	-23.4988	0.997891	3		ctf4∆ med14-H919P	-16.1723	0.994702	3	0.5
c_05	ctf4∆	0.5	-23.7207	0.997512	4		ctf4∆ med14-H919P	-17.4969	0.996913	4	0.5
c_2	ctf4∆	2	-24.6621	0.998537	1		ctf4∆ med14-H919P	-20.6951	0.998047	1	2
c_2	ctf4∆	2	-24.4479	0.998324	2		ctf4∆ med14-H919P	-19.9777	0.996077	2	2
c_2	ctf4∆	2	-23.1569	0.999177	3		ctf4∆ med14-H919P	-19.9328	0.996282	3	2
c_2	ctf4∆	2	-24.5419	0.996256	4		ctf4∆ med14-H919P	-20.1796	0.999557	4	2
c_8	ctf4∆	8	-22.852	0.957246	1		ctf4∆ med14-H919P	-19.1571	0.950029	1	8
c_8	ctf4∆	8	-26.0149	0.983565	2		ctf4∆ med14-H919P	-20.6888	0.972048	2	8
c_8	ctf4∆	8	-24.9552	0.979961	3		ctf4∆ med14-H919P	-20.9242	0.969212	3	8
c_8	ctf4∆	8	-24.7007	0.957763	4		ctf4∆ med14-H919P	-25.0695	0.993859	4	8
w25	WT	0.25	2.60269	0.99303	1
w25	WT	0.25	2.97758	0.997672	2
w25	WT	0.25	2.64492	0.968689	3
w25	WT	0.25	2.32247	0.992111	4
w05	WT	0.5	2.0861	0.984785	1
w05	WT	0.5	2.1202	0.992866	2
w05	WT	0.5	2.03763	0.9995	3
w05	WT	0.5	0.791314	1	4
w2	WT	2	1.42444	0.99991	1
w2	WT	2	1.52529	0.997046	2
w2	WT	2	1.67292	0.991436	3
w2	WT	2	0.612184	1	4
w8	WT	8	0.415568	1	1
w8	WT	8	1.74562	0.981299	2
w8	WT	8	0.518799	1	3
w8	WT	8	1.54395	0.998745	4
