# Supplementary material for: Compensatory evolution to DNA replication stress is robust to nutrient availability
Source: Mol Syst Biol. 2025 Jun 26;21(10):1325–50. doi: 10.1038/s44320-025-00127-z (PMC12494895; doi:10.1038/s44320-025-00127-z)
Supplement: Supplementary file 8 — Source data Fig. 5 [file 44320_2025_127_MOESM8_ESM.zip › SD figure 5/Fig5E.xlsx]

## Sheet: INDEX
INDEX	Source Data Figure 5E
Sheet1	Epistatic interactions

## Sheet: Sheet1
Genotype	Replica	fit	R2	fit_norm	background	expected	epistasis		Two-sided permutation test (10,000 permutations, p-value corrected with continuity adjustment).
rnh∆∆ med14-H919P	1	-7.99264	0.998799	-11.304	rnh∆∆	-15.0048	3.70085		Genotype	Observed_Epistasis_Mean	Corrected_Permutation_p_value
rnh∆∆ med14-H919P	2	-7.71055	0.996115	-11.0219	rnh∆∆	-15.0048	3.98294		chl1∆ med14-H919P	1.10754	9.999e-05
rnh∆∆ med14-H919P	3	-7.90909	0.998806	-11.2204	rnh∆∆	-15.0048	3.7844		dun1∆ med14-H919P	5.3466	9.999e-05
rnh∆∆ med14-H919P	4	-7.63482	0.99626	-10.9462	rnh∆∆	-15.0048	4.05867		rnh∆∆ med14-H919P	3.88172	9.999e-05
sen1-3 med14-H919P	1	-0.0330269	0.980529	-3.34438	sen1-3	-4.78858	1.4442		sen1-3 med14-H919P	1.44721	9.999e-05
sen1-3 med14-H919P	2	-0.0264354	0.993305	-3.33779	sen1-3	-4.78858	1.45079
sen1-3 med14-H919P	3	-0.0300906	0.949839	-3.34145	sen1-3	-4.78858	1.44713
sen1-3 med14-H919P	4	-0.0305004	0.997191	-3.34186	sen1-3	-4.78858	1.44672
chl1∆ med14-H919P	1	-2.28657	0.978883	-4.00533	chl1∆	-5.28035	1.27502
chl1∆ med14-H919P	2	-2.41412	0.992131	-4.13288	chl1∆	-5.28035	1.14747
chl1∆ med14-H919P	3	-2.35933	0.993743	-4.07809	chl1∆	-5.28035	1.20226
chl1∆ med14-H919P	4	-2.75618	0.992645	-4.47494	chl1∆	-5.28035	0.805407
dun1∆ med14-H919P	1	-3.06192	0.997216	-4.78068	dun1∆	-9.86608	5.0854
dun1∆ med14-H919P	2	-2.48078	0.98615	-4.19954	dun1∆	-9.86608	5.66654
dun1∆ med14-H919P	3	-2.84318	0.991913	-4.56194	dun1∆	-9.86608	5.30414
dun1∆ med14-H919P	4	-2.817	0.991293	-4.53576	dun1∆	-9.86608	5.33032
