# Supplementary material for: Compensatory evolution to DNA replication stress is robust to nutrient availability
Source: Mol Syst Biol. 2025 Jun 26;21(10):1325–50. doi: 10.1038/s44320-025-00127-z (PMC12494895; doi:10.1038/s44320-025-00127-z)
Supplement: Supplementary file 8 — Source data Fig. 5 [file 44320_2025_127_MOESM8_ESM.zip › SD figure 5/Fig5D.xlsx]

## Sheet: INDEX
INDEX	Source Data Figure 5D
Sheet1	Relative fitness med14 and other mutants

## Sheet: Sheet1
						Mann-Whitney for fitness comaprison
Genotype	Replica	fit	R2	fit_norm		genotype_1	genotype_2	U_stat	p_value
med14-H919P	1	1.76559	0.803918	-1.54577		dun1∆	med14-H919P	0	0.0285714
med14-H919P	2	1.29433	0.893335	-2.01702		dun1∆	dun1∆ med14-H919P	0	0.0285714
med14-H919P	3	1.64572	0.874069	-1.66563		dun1∆ med14-H919P	med14-H919P	0	0.0285714
med14-H919P	4	1.62328	0.872472	-1.68808		chl1∆	med14-H919P	0	0.0285714
chl1∆ med14-H919P	1	-2.28657	0.978883	-4.00533		chl1∆	chl1∆ med14-H919P	13	0.2
chl1∆ med14-H919P	2	-2.41412	0.992131	-4.13288		chl1∆ med14-H919P	med14-H919P	0	0.0285714
chl1∆ med14-H919P	3	-2.35933	0.993743	-4.07809		rnh∆∆	med14-H919P	0	0.0040404
chl1∆ med14-H919P	4	-2.75618	0.992645	-4.47494		rnh∆∆	rnh∆∆ med14-H919P	0	0.0285714
chl1∆	1	-3.54812	0.063695	-3.54812		rnh∆∆ med14-H919P	med14-H919P	0	0.0040404
chl1∆	2	-3.93469	0.222789	-3.93469		sen1-3	med14-H919P	0	0.0040404
chl1∆	3	-4.20502	0.254298	-4.20502		sen1-3	sen1-3 med14-H919P	14	0.114286
chl1∆	4	-3.62863	0.042556	-3.62863		sen1-3 med14-H919P	med14-H919P	0	0.0040404
dun1∆ med14-H919P	1	-3.06192	0.997216	-4.78068
dun1∆ med14-H919P	2	-2.48078	0.98615	-4.19954
dun1∆ med14-H919P	3	-2.84318	0.991913	-4.56194
dun1∆ med14-H919P	4	-2.817	0.991293	-4.53576
dun1∆	1	-7.12024	0.993508	-8.839
dun1∆	2	-7.35498	0.999855	-9.07374
dun1∆	3	-6.20158	0.998123	-7.92034
dun1∆	4	-6.10754	0.999291	-7.8263
WT	1	1.64234	0.790582	-0.0764246
WT	2	1.61876	0.933448	-0.0999966
WT	3	2.00118	0.570053	0.282421
WT	4	1.61276	0.50449	-0.106
rnh∆∆ med14-H919P	1	-7.99264	0.998799	-11.304
rnh∆∆ med14-H919P	2	-7.71055	0.996115	-11.0219
rnh∆∆ med14-H919P	3	-7.90909	0.998806	-11.2204
rnh∆∆ med14-H919P	4	-7.63482	0.99626	-10.9462
rnh∆∆	1	-9.95019	0.996536	-13.2615
rnh∆∆	2	-10.3194	0.995809	-13.6308
rnh∆∆	3	-10.0181	0.991945	-13.3295
rnh∆∆	4	-10.6813	0.998666	-13.9927
sen1-3	1	-0.0293903	0.998159	-3.34075
sen1-3	2	-0.0272635	0.963386	-3.33862
sen1-3	3	-0.0221066	0.951078	-3.33346
sen1-3	4	-0.0251953	0.990926	-3.33655
sen1-3 med14-H919P	1	-0.0330269	0.980529	-3.34438
sen1-3 med14-H919P	2	-0.0264354	0.993305	-3.33779
sen1-3 med14-H919P	3	-0.0300906	0.949839	-3.34145
sen1-3 med14-H919P	4	-0.0305004	0.997191	-3.34186
