# Supplementary material for: Compensatory evolution to DNA replication stress is robust to nutrient availability
Source: Mol Syst Biol. 2025 Jun 26;21(10):1325–50. doi: 10.1038/s44320-025-00127-z (PMC12494895; doi:10.1038/s44320-025-00127-z)
Supplement: Supplementary file 9 — Source data Fig. 6 [file 44320_2025_127_MOESM9_ESM.zip]

Archive with 9 entries (8 files):
- SD figure 6/
- SD figure 6/Fig6B.xlsx
- __MACOSX/SD figure 6/._Fig6B.xlsx
- SD figure 6/Fig6A.xlsx
- __MACOSX/SD figure 6/._Fig6A.xlsx
- SD figure 6/Fig6C.xlsx
- __MACOSX/SD figure 6/._Fig6C.xlsx
- SD figure 6/Fig6D.xlsx
- __MACOSX/SD figure 6/._Fig6D.xlsx
