# Supplementary material for: Compensatory evolution to DNA replication stress is robust to nutrient availability
Source: Mol Syst Biol. 2025 Jun 26;21(10):1325–50. doi: 10.1038/s44320-025-00127-z (PMC12494895; doi:10.1038/s44320-025-00127-z)
Supplement: Supplementary file 9 — Source data Fig. 6 [file 44320_2025_127_MOESM9_ESM.zip › SD figure 6/Fig6B.xlsx]

## Sheet: INDEX
INDEX	Source Data Figure 6B
Sheet1	Relative fitness benefit of reconstructed mutations

## Sheet: Sheet1
Delta and Normalized Fitness
genotype	gluc	n	delta_fitness
ixr1∆ ctf4∆	0.25%	1	7.67002
ixr1∆ ctf4∆	0.25%	2	7.15126
ixr1∆ ctf4∆	0.25%	3	8.33345
ixr1∆ ctf4∆	0.25%	4	7.90248
rad9∆ ctf4∆	0.25%	1	4.86308
rad9∆ ctf4∆	0.25%	2	5.36011
rad9∆ ctf4∆	0.25%	3	4.56635
rad9∆ ctf4∆	0.25%	4	4.48871
2xSCC2 ctf4∆	0.25%	1	1.76437
2xSCC2 ctf4∆	0.25%	2	2.32237
2xSCC2 ctf4∆	0.25%	3	0.877768
2xSCC2 ctf4∆	0.25%	4	1.26731
med14-H919P ctf4∆	0.25%	1	3.25448
med14-H919P ctf4∆	0.25%	2	3.20038
med14-H919P ctf4∆	0.25%	3	2.16188
med14-H919P ctf4∆	0.25%	4	3.13055
ixr1∆ ctf4∆	0.5%	1	8.43518
ixr1∆ ctf4∆	0.5%	2	6.54998
ixr1∆ ctf4∆	0.5%	3	8.21924
ixr1∆ ctf4∆	0.5%	4	7.70906
rad9∆ ctf4∆	0.5%	1	6.35948
rad9∆ ctf4∆	0.5%	2	5.84764
rad9∆ ctf4∆	0.5%	3	6.21027
rad9∆ ctf4∆	0.5%	4	4.86553
2xSCC2 ctf4∆	0.5%	1	2.55062
2xSCC2 ctf4∆	0.5%	2	2.2992
2xSCC2 ctf4∆	0.5%	3	2.19768
2xSCC2 ctf4∆	0.5%	4	2.45769
med14-H919P ctf4∆	0.5%	1	2.46233
med14-H919P ctf4∆	0.5%	2	2.12614
med14-H919P ctf4∆	0.5%	3	3.59946
med14-H919P ctf4∆	0.5%	4	2.27492
ixr1∆ ctf4∆	2%	1	11.8032
ixr1∆ ctf4∆	2%	2	11.6599
ixr1∆ ctf4∆	2%	3	11.0441
ixr1∆ ctf4∆	2%	4	11.8954
rad9∆ ctf4∆	2%	1	6.862
rad9∆ ctf4∆	2%	2	7.1744
rad9∆ ctf4∆	2%	3	8.15464
rad9∆ ctf4∆	2%	4	6.59831
2xSCC2 ctf4∆	2%	1	2.19645
2xSCC2 ctf4∆	2%	2	3.19364
2xSCC2 ctf4∆	2%	3	2.22828
2xSCC2 ctf4∆	2%	4	3.28591
med14-H919P ctf4∆	2%	1	3.73483
med14-H919P ctf4∆	2%	2	4.45222
med14-H919P ctf4∆	2%	3	4.49711
med14-H919P ctf4∆	2%	4	4.25034
ixr1∆ ctf4∆	8%	1	10.1308
ixr1∆ ctf4∆	8%	2	10.5433
ixr1∆ ctf4∆	8%	3	10.059
ixr1∆ ctf4∆	8%	4	9.83567
rad9∆ ctf4∆	8%	1	4.79632
rad9∆ ctf4∆	8%	2	4.9724
rad9∆ ctf4∆	8%	3	4.37049
rad9∆ ctf4∆	8%	4	4.6508
2xSCC2 ctf4∆	8%	1	1.0943
2xSCC2 ctf4∆	8%	2	0.295763
2xSCC2 ctf4∆	8%	3	1.73108
2xSCC2 ctf4∆	8%	4	2.42784
med14-H919P ctf4∆	8%	1	5.12726
med14-H919P ctf4∆	8%	2	3.5956
med14-H919P ctf4∆	8%	3	3.3602
med14-H919P ctf4∆	8%	4	0.785061
