# Supplementary material for: Compensatory evolution to DNA replication stress is robust to nutrient availability
Source: Mol Syst Biol. 2025 Jun 26;21(10):1325–50. doi: 10.1038/s44320-025-00127-z (PMC12494895; doi:10.1038/s44320-025-00127-z)
Supplement: Supplementary file 9 — Source data Fig. 6 [file 44320_2025_127_MOESM9_ESM.zip › SD figure 6/Fig6A.xlsx]

## Sheet: INDEX
INDEX	Source Data Figure 6A
Sheet1	List of putative adaptive mutations with Benjamini Hoelscher p-value ajustment for both WT and ctf4∆ evolved lines
Sheet2	SCC2 amplification

## Sheet: Sheet1
sys_name	sgdid	gene_name	size	hits	CDS	non_CDS	syn	frequency	origin	description	P	Pe	genotype	glucose_concentration
YKL032C	S000001515	IXR1	1794	14	14	0	0	84.2857	Intrastrand cross (X)-link Recognition	Transcriptional repressor that regulates hypoxic genes during normoxia; involved in the aerobic repression of genes such as COX5b, TIR1, and HEM13; binds DNA intrastrand cross-links formed by cisplatin; HMG (high mobility group box) domain containing protein which binds and bends cisplatin-modified DNA, blocking excision repair; IXR1 has a paralog, ABF2, that arose from the whole genome duplicati…	0	1.10393e-34	ctf4∆	0.5%
YDR217C	S000002625	RAD9	3930	10	10	0	0	63.6	RADiation sensitive	DNA damage-dependent checkpoint protein; required for cell-cycle arrest in G1/S, intra-S, and G2/M, plays a role in postreplication repair (PRR) pathway; transmits checkpoint signal by activating Rad53p and Chk1p; protects double-strand breaks from premature resection; multiple cyclin dependent kinase consensus sites and the C-terminal BRCT domain contribute to DNA damage checkpoint activation; R…	0	7.01232e-21	ctf4∆	0.5%
YLR071C	S000004061	MED14	3249	5	5	0	0	98.6	Resistant to Glucose Repression	Subunit of the RNA polymerase II mediator complex; associates with core polymerase subunits to form the RNA polymerase II holoenzyme; required for glucose repression, HO repression, RME1 repression and sporulation	3.53773e-12	5.68313e-10	ctf4∆	0.5%
YDR440W	S000002848	DOT1	1749	3	3	0	0	74	Disruptor Of Telomeric silencing	Nucleosomal histone H3-Lys79 methylase; methylation is required for telomeric silencing, meiotic checkpoint control, and DNA damage response; single DOT1 gene produces two Dot1p isoforms from alternative translation start sites as a result of leaky scanning by the ribosome	1.00987e-08	1.8044e-06	ctf4∆	0.5%
YJR023C	S000003784	S000003784	402	2	2	0	0	80		Putative protein of unknown function; open reading frame overlaps LSM8/YJR022W encoding an essential snRNP protein required for RNA processing and splicing	1.18237e-07	3.95942e-05	ctf4∆	0.5%
YJL090C	S000003626	DPB11	2295	2	2	0	0	92	DNA Polymerase B (II)	DNA replication initiation protein; loads DNA pol epsilon onto pre-replication complexes at origins; checkpoint sensor recruited to stalled replication forks by the checkpoint clamp complex where it activates Mec1p; along with Rfa1p, binds to ultrafine anaphase bridges in mitotic cells and prevents accumulation of chromatin bridges by stimulating the Mec1p kinase and suppressing homologous recomb…	3.46876e-06	0.000373109	ctf4∆	0.5%
YJL089W	S000003625	SIP4	2490	2	2	0	0	72.5	SNF1-Interacting Protein	C6 zinc cluster transcriptional activator; binds to the carbon source-responsive element (CSRE) of gluconeogenic genes; involved in the positive regulation of gluconeogenesis; regulated by Snf1p protein kinase; localized to the nucleus	4.24047e-06	0.000426162	ctf4∆	0.5%
YER033C	S000000835	ZRG8	3231	2	2	0	0	76	Zinc Regulated Gene	Protein of unknown function; authentic, non-tagged protein is detected in highly purified mitochondria in high-throughput studies; GFP-fusion protein is localized to the cytoplasm; transcription induced under conditions of zinc deficiency	8.19386e-06	0.000658709	ctf4∆	0.5%
YKR096W	S000001804	S000001804	3588	2	2	0	0	63	EST/SMG-like	hEST1A/B (SMG5/6)-like protein; contributes to environment-sensing adaptive gene expression responses; Esl2p and Esl1p contain a 14-3-3-like domain and a putative PilT N-terminus ribonuclease domain; interacts with Pex14p; may interact with ribosomes, based on co-purification experiments; green fluorescent protein (GFP)-fusion protein localizes to the nucleus and cytoplasm; ESL2 has a paralog, ES…	1.07497e-05	0.000788004	ctf4∆	0.5%
YDR227W	S000002635	SIR4	4077	2	2	0	0	65.5	Silent Information Regulator	SIR protein involved in assembly of silent chromatin domains; silent information regulator (SIR) along with SIR2 and SIR3; involved in assembly of silent chromatin domains at telomeres and the silent mating-type loci; some SIR4 alleles prolong lifespan; required for Ku-mediated telomerase recruitment, telomere lengthening, and telomere hypercluster formation in quiescent yeast cells	1.50325e-05	0.000983024	ctf4∆	0.5%
YHL007C	S000000999	STE20	2820	6	6	0	0	80.6667	STErile	Cdc42p-activated signal transducing kinase; involved in pheromone response, pseudohyphal/invasive growth, vacuole inheritance, down-regulation of sterol uptake; GBB motif binds Ste4p; member of the PAK (p21-activated kinase) family	1.11022e-16	2.70747e-14	WT	0.25%
YBR036C	S000000240	CSG2	1233	4	4	0	0	46.5	Calcium Sensitive Growth	Calcium release channel involved in ER calcium homeostasis; integrates ER calcium release with the regulation of sphingolipid metabolism and autophagy; required for mannosylation of inositolphosphorylceramide and for growth at high calcium concentrations; endoplasmic reticulum membrane protein; contains 10 transmembrane domains and a potential Ca2+ EF-hand motif; protein abundance increases in re…	3.86247e-13	2.24592e-10	WT	0.25%
YPL057C	S000005978	SUR1	1149	3	3	0	0	58	SUppressor of Rvs161 and rvs167 mutations	Mannosylinositol phosphorylceramide (MIPC) synthase catalytic subunit; forms a complex with regulatory subunit Csg2p; function in sphingolipid biosynthesis is overlapping with that of Csh1p; SUR1 has a paralog, CSH1, that arose from the whole genome duplication	1.84491e-10	9.01713e-08	WT	0.25%
YLR362W	S000004354	STE11	2154	3	3	0	0	89	STErile	Signal transducing MEK kinase; involved in pheromone response and pseudohyphal/invasive growth pathways where it phosphorylates Ste7p, and the high osmolarity response pathway, via phosphorylation of Pbs2p; regulated by Ste20p and Ste50p; protein abundance increases in response to DNA replication stress	1.23301e-09	3.74064e-07	WT	0.25%
YMR164C	S000004774	MSS11	2277	3	3	0	0	58	Multicopy Suppressor of STA genes	Transcription factor; involved in regulation of invasive growth and starch degradation; controls the activation of FLO11 and STA2 in response to nutritional signals; forms a heterodimer with Flo8p that interacts with the Swi/Snf complex during transcriptional activation of FLO1, FLO11, and STA1	1.47725e-09	4.28259e-07	WT	0.25%
YLR353W	S000004345	BUD8	1812	2	2	0	0	38	BUD site selection	Protein involved in bud-site selection; diploid mutants display a unipolar budding pattern instead of the wild-type bipolar pattern, and bud at the proximal pole; BUD8 has a paralog, BUD9, that arose from the whole genome duplication	2.48421e-07	6.48696e-05	WT	0.25%
YMR164C	S000004774	MSS11	2277	7	7	0	0	53.7143	Multicopy Suppressor of STA genes	Transcription factor; involved in regulation of invasive growth and starch degradation; controls the activation of FLO11 and STA2 in response to nutritional signals; forms a heterodimer with Flo8p that interacts with the Swi/Snf complex during transcriptional activation of FLO1, FLO11, and STA1	0	1.32044e-17	WT	8%
YOL020W	S000005380	TAT2	1779	3	3	0	0	53.3333	Tryptophan Amino acid Transporter	High affinity tryptophan and tyrosine permease; overexpression confers FK506 and FTY720 resistance	5.57634e-10	2.06489e-07	WT	8%
YKL032C	S000001515	IXR1	1794	12	12	0	0	96.75	Intrastrand cross (X)-link Recognition	Transcriptional repressor that regulates hypoxic genes during normoxia; involved in the aerobic repression of genes such as COX5b, TIR1, and HEM13; binds DNA intrastrand cross-links formed by cisplatin; HMG (high mobility group box) domain containing protein which binds and bends cisplatin-modified DNA, blocking excision repair; IXR1 has a paralog, ABF2, that arose from the whole genome duplicati…	0	6.97953e-28	ctf4∆	0.25%
YLR071C	S000004061	MED14	3249	8	8	0	0	95.75	Resistant to Glucose Repression	Subunit of the RNA polymerase II mediator complex; associates with core polymerase subunits to form the RNA polymerase II holoenzyme; required for glucose repression, HO repression, RME1 repression and sporulation	0	5.91116e-16	ctf4∆	0.25%
YDR217C	S000002625	RAD9	3930	8	8	0	0	78	RADiation sensitive	DNA damage-dependent checkpoint protein; required for cell-cycle arrest in G1/S, intra-S, and G2/M, plays a role in postreplication repair (PRR) pathway; transmits checkpoint signal by activating Rad53p and Chk1p; protects double-strand breaks from premature resection; multiple cyclin dependent kinase consensus sites and the C-terminal BRCT domain contribute to DNA damage checkpoint activation; R…	0	2.22766e-15	ctf4∆	0.25%
YLR084C	S000004074	RAX2	3663	3	3	0	0	52		Protein required for the maintenance of bud site selection; localizes; localization to the bud neck and previous sites of cell division (bud scars; cytokinesis remnants (CRMs)) is interdependent with Rax2p; required with Rax1p to anchor both Nba1p and Nis1p to CRMs where a Cdc42p inhibitory zone is established preventing repolarization of cells at previous division sites; RAX2 mRNA stability is r…	3.03662e-07	2.28911e-05	ctf4∆	0.25%
YFR047C	S000001943	BNA6	888	2	2	0	0	29	Biosynthesis of Nicotinic Acid	Quinolinate phosphoribosyl transferase; required for the de novo biosynthesis of NAD from tryptophan via kynurenine; expression regulated by Hst1p	8.8251e-07	0.000150573	ctf4∆	0.25%
YOR368W	S000005895	RAD17	1206	2	2	0	0	70	RADiation sensitive	Checkpoint protein; involved in the activation of the DNA damage and meiotic pachytene checkpoints; with Mec3p and Ddc1p, forms a clamp that is loaded onto partial duplex DNA; homolog of human and S. pombe Rad1 and U. maydis Rec1 proteins	1.63374e-06	0.000226561	ctf4∆	0.25%
YLR353W	S000004345	BUD8	1812	2	2	0	0	91	BUD site selection	Protein involved in bud-site selection; diploid mutants display a unipolar budding pattern instead of the wild-type bipolar pattern, and bud at the proximal pole; BUD8 has a paralog, BUD9, that arose from the whole genome duplication	4.04318e-06	0.000412936	ctf4∆	0.25%
YLR362W	S000004354	STE11	2154	2	2	0	0	63.5	STErile	Signal transducing MEK kinase; involved in pheromone response and pseudohyphal/invasive growth pathways where it phosphorylates Ste7p, and the high osmolarity response pathway, via phosphorylation of Pbs2p; regulated by Ste20p and Ste50p; protein abundance increases in response to DNA replication stress	6.09621e-06	0.000541796	ctf4∆	0.25%
YMR164C	S000004774	MSS11	2277	2	2	0	0	21.5	Multicopy Suppressor of STA genes	Transcription factor; involved in regulation of invasive growth and starch degradation; controls the activation of FLO11 and STA2 in response to nutritional signals; forms a heterodimer with Flo8p that interacts with the Swi/Snf complex during transcriptional activation of FLO1, FLO11, and STA1	6.97558e-06	0.000592259	ctf4∆	0.25%
YKL032C	S000001515	IXR1	1794	15	14	0	1	87.0667	Intrastrand cross (X)-link Recognition	Transcriptional repressor that regulates hypoxic genes during normoxia; involved in the aerobic repression of genes such as COX5b, TIR1, and HEM13; binds DNA intrastrand cross-links formed by cisplatin; HMG (high mobility group box) domain containing protein which binds and bends cisplatin-modified DNA, blocking excision repair; IXR1 has a paralog, ABF2, that arose from the whole genome duplicati…	0	7.07359e-36	ctf4∆	2%
YDR217C	S000002625	RAD9	3930	6	6	0	0	78.8333	RADiation sensitive	DNA damage-dependent checkpoint protein; required for cell-cycle arrest in G1/S, intra-S, and G2/M, plays a role in postreplication repair (PRR) pathway; transmits checkpoint signal by activating Rad53p and Chk1p; protects double-strand breaks from premature resection; multiple cyclin dependent kinase consensus sites and the C-terminal BRCT domain contribute to DNA damage checkpoint activation; R…	3.41727e-13	4.21283e-11	ctf4∆	2%
YJL090C	S000003626	DPB11	2295	4	4	0	0	84.75	DNA Polymerase B (II)	DNA replication initiation protein; loads DNA pol epsilon onto pre-replication complexes at origins; checkpoint sensor recruited to stalled replication forks by the checkpoint clamp complex where it activates Mec1p; along with Rfa1p, binds to ultrafine anaphase bridges in mitotic cells and prevents accumulation of chromatin bridges by stimulating the Mec1p kinase and suppressing homologous recomb…	4.60433e-10	6.43449e-08	ctf4∆	2%
YKR101W	S000001809	SIR1	1965	3	3	0	0	34.6667	Silent Information Regulator	Protein involved in silencing at mating-type loci HML and HMR; recruitment to silent chromatin requires interactions with Orc1p and with Sir4p, through a common Sir1p domain; binds to centromeric chromatin	3.93376e-08	4.98494e-06	ctf4∆	2%
YLR071C	S000004061	MED14	3249	3	3	0	0	86	Resistant to Glucose Repression	Subunit of the RNA polymerase II mediator complex; associates with core polymerase subunits to form the RNA polymerase II holoenzyme; required for glucose repression, HO repression, RME1 repression and sporulation	2.07746e-07	1.72528e-05	ctf4∆	2%
YDR227W	S000002635	SIR4	4077	3	3	0	0	84	Silent Information Regulator	SIR protein involved in assembly of silent chromatin domains; silent information regulator (SIR) along with SIR2 and SIR3; involved in assembly of silent chromatin domains at telomeres and the silent mating-type loci; some SIR4 alleles prolong lifespan; required for Ku-mediated telomerase recruitment, telomere lengthening, and telomere hypercluster formation in quiescent yeast cells	4.57658e-07	3.10656e-05	ctf4∆	2%
YHR132C	S000001174	ECM14	1293	2	2	0	0	77.5	ExtraCellular Mutant	Conserved fungal protein with similarity to zinc carboxypeptidases; in some strains required for normal cell wall assembly	1.94601e-06	0.000254416	ctf4∆	2%
YDR188W	S000002596	CCT6	1641	2	2	0	0	38.5	Chaperonin Containing TCP-1	Subunit of the cytosolic chaperonin Cct ring complex; related to Tcp1p, essential protein that is required for the assembly of actin and tubulins in vivo; contains an ATP-binding motif	3.30228e-06	0.000361155	ctf4∆	2%
YBR156C	S000000360	SLI15	2097	2	2	0	0	49.5	Synthetically Lethal with Ipl1	Subunit of the conserved chromosomal passenger complex (CPC); complex regulates kinetochore-microtubule attachments, activation of the spindle tension checkpoint, and mitotic spindle disassembly; other complex members are Ipl1p, Bir1p, and Nbl1p	5.86803e-06	0.000528304	ctf4∆	2%
YMR164C	S000004774	MSS11	2277	9	9	0	0	55.3333	Multicopy Suppressor of STA genes	Transcription factor; involved in regulation of invasive growth and starch degradation; controls the activation of FLO11 and STA2 in response to nutritional signals; forms a heterodimer with Flo8p that interacts with the Swi/Snf complex during transcriptional activation of FLO1, FLO11, and STA1	0	2.06399e-24	WT	0.5%
YLR202C	S000004192	S000004192	443	4	4	0	0	24.5		Dubious open reading frame; unlikely to encode a functional protein, based on available experimental and comparative sequence data; partially overlaps the verified ORF YLR201C; ORF contains a putative intron	3.21965e-15	4.87734e-12	WT	0.5%
YDR103W	S000002510	STE5	2754	4	4	0	0	46.25	STErile	Pheromone-responsive MAPK scaffold protein; couples activation of the G-protein-coupled pheromone receptor to MAPK activation; intramolecular interaction of PH and VWA domains blocks activation of assembled signaling cascade components (Ste11p, Ste7p and Fus3p) under basal conditions; Gbeta-gamma (Ste4p-Ste18p)-dependent docking at the plasma membrane and binding of PI(4,5)P2 by the PH domain rel…	1.56142e-12	6.85966e-10	WT	0.5%
YLR362W	S000004354	STE11	2154	2	2	0	0	72.5	STErile	Signal transducing MEK kinase; involved in pheromone response and pseudohyphal/invasive growth pathways where it phosphorylates Ste7p, and the high osmolarity response pathway, via phosphorylation of Pbs2p; regulated by Ste20p and Ste50p; protein abundance increases in response to DNA replication stress	1.31634e-07	4.25243e-05	WT	0.5%
YKL032C	S000001515	IXR1	1794	12	11	0	1	93.8333	Intrastrand cross (X)-link Recognition	Transcriptional repressor that regulates hypoxic genes during normoxia; involved in the aerobic repression of genes such as COX5b, TIR1, and HEM13; binds DNA intrastrand cross-links formed by cisplatin; HMG (high mobility group box) domain containing protein which binds and bends cisplatin-modified DNA, blocking excision repair; IXR1 has a paralog, ABF2, that arose from the whole genome duplicati…	0	8.56572e-29	ctf4∆	8%
YLR071C	S000004061	MED14	3249	6	6	0	0	100	Resistant to Glucose Repression	Subunit of the RNA polymerase II mediator complex; associates with core polymerase subunits to form the RNA polymerase II holoenzyme; required for glucose repression, HO repression, RME1 repression and sporulation	2.9754e-14	5.21421e-12	ctf4∆	8%
YDR217C	S000002625	RAD9	3930	6	6	0	0	81.8333	RADiation sensitive	DNA damage-dependent checkpoint protein; required for cell-cycle arrest in G1/S, intra-S, and G2/M, plays a role in postreplication repair (PRR) pathway; transmits checkpoint signal by activating Rad53p and Chk1p; protects double-strand breaks from premature resection; multiple cyclin dependent kinase consensus sites and the C-terminal BRCT domain contribute to DNA damage checkpoint activation; R…	9.49241e-14	1.40925e-11	ctf4∆	8%
YHR132C	S000001174	ECM14	1293	3	3	0	0	90.6667	ExtraCellular Mutant	Conserved fungal protein with similarity to zinc carboxypeptidases; in some strains required for normal cell wall assembly	4.87527e-11	3.32651e-08	WT	2%
YNR013C	S000005296	PHO91	2685	3	3	0	0	70.6667	PHOsphate metabolism	Low-affinity vacuolar phosphate transporter; exports phosphate from vacuolar lumen to cytosol; regulates phosphate and polyphosphate metabolism; acts upstream of Pho81p in regulation of PHO pathway; localizes to sites of contact between vacuole and mitochondria (vCLAMPs); targeted to vacuole via AP-3 pathway; transcription independent of Pi and Pho4p activity; overexpression results in vigorous g…	4.83655e-10	1.8561e-07	WT	2%
YDR195W	S000002603	REF2	1602	2	2	0	0	34	RNA End Formation	RNA-binding protein; involved in the cleavage step of mRNA 3'-end formation prior to polyadenylation, and in snoRNA maturation; part of holo-CPF subcomplex APT, which associates with 3'-ends of snoRNA- and mRNA-encoding genes; putative regulatory subunit of type 1 protein phosphatase Glc7p, required for actomyosin ring formation, and for timely dephosphorylation and release of Bnr1p from the divi…	5.36356e-08	2.34e-05	WT	2%
YMR164C	S000004774	MSS11	2277	2	2	0	0	54.5	Multicopy Suppressor of STA genes	Transcription factor; involved in regulation of invasive growth and starch degradation; controls the activation of FLO11 and STA2 in response to nutritional signals; forms a heterodimer with Flo8p that interacts with the Swi/Snf complex during transcriptional activation of FLO1, FLO11, and STA1	1.23471e-07	4.07516e-05	WT	2%
YDR089W	S000002496	S000002496	2610	2	2	0	0	95	Vacuole Transporter Chaperone	Novel subunit of the vacuolar transporter chaperone complex; vacuolar transmembrane protein that regulates biosynthesis of polyphosphate; deletion reduces and overexpression increases polyP accumulation; SPX domain (Syg1, Pho81, Xpr1)-containing protein involved in phosphate homeostasis; relocalizes from vacuole to cytoplasm upon DNA replication stress	1.73286e-07	5.10553e-05	WT	2%

## Sheet: Sheet2
glucose	pop	detected amplifications	SCC2 region amplifications			p-val
0.25	1	0	0		Binomial test	4.37e-10
0.25	2	0	0
0.25	3	1	1
0.25	4	0	0
0.25	5	0	0
0.25	6	0	0
0.25	7	1	1
0.25	8	0	0
0.25	9	1	0
0.25	10	0	0
0.25	11	0	0
0.25	12	0	0
0.5	1	0	0
0.5	2	2	1
0.5	3	0	0
0.5	4	0	0
0.5	5	2	1
0.5	6	0	0
0.5	7	0	0
0.5	8	0	0
0.5	9	2	0
0.5	10	0	0
0.5	11	1	0
0.5	12	0	0
2	1	1	1
2	2	1	1
2	3	1	1
2	4	0	0
2	5	1	0
2	6	0	0
2	7	1	1
2	8	0	0
2	9	0	0
2	10	0	0
2	11	0	0
2	12	1	0
8	1	0	0
8	2	0	0
8	3	1	1
8	4	0	0
8	5	0	0
8	6	0	0
8	7	1	1
8	8	0	0
8	9	0	0
8	10	0	0
8	11	1	1
8	12	0	0
	total pop	Total Segmental Amplifications	SCC2 region amplifications
	96	19	11
