# Supplementary material for: Compensatory evolution to DNA replication stress is robust to nutrient availability
Source: Mol Syst Biol. 2025 Jun 26;21(10):1325–50. doi: 10.1038/s44320-025-00127-z (PMC12494895; doi:10.1038/s44320-025-00127-z)
Supplement: Supplementary file 9 — Source data Fig. 6 [file 44320_2025_127_MOESM9_ESM.zip › SD figure 6/Fig6C.xlsx]

## Sheet: INDEX
INDEX	Source Data Figure 6C
Sheet1	Fitness of reconstructed evolved
Sheet2	Fitness of evolved population
Sheet3	Computed Fitness
Sheet4	Statistical Analysis

## Sheet: Sheet1
Fitness of reconstructed evolved
genotype	gluc	n	fit	R2
ixr1∆ rad9∆_2xSCC2 med14-H919P ctf4∆	0.25%	1	-7.12146	0.998107
ixr1∆ rad9∆_2xSCC2 med14-H919P ctf4∆	0.25%	2	-7.692	0.999957
ixr1∆ rad9∆_2xSCC2 med14-H919P ctf4∆	0.25%	3	-8.25731	0.999446
ixr1∆ rad9∆_2xSCC2 med14-H919P ctf4∆	0.5%	1	-9.04189	0.999722
ixr1∆ rad9∆_2xSCC2 med14-H919P ctf4∆	0.5%	2	-8.56113	0.998495
ixr1∆ rad9∆_2xSCC2 med14-H919P ctf4∆	0.5%	3	-8.54536	0.999078
ixr1∆ rad9∆_2xSCC2 med14-H919P ctf4∆	2%	1	-9.77917	0.998695
ixr1∆ rad9∆_2xSCC2 med14-H919P ctf4∆	2%	2	-10.3803	0.994662
ixr1∆ rad9∆_2xSCC2 med14-H919P ctf4∆	2%	3	-9.8157	0.999693
ixr1∆ rad9∆_2xSCC2 med14-H919P ctf4∆	8%	1	-5.83036	0.994605
ixr1∆ rad9∆_2xSCC2 med14-H919P ctf4∆	8%	2	-5.96816	0.99825
ixr1∆ rad9∆_2xSCC2 med14-H919P ctf4∆	8%	3	-6.91311	0.998245
WT	0.25%	1	-0.436432	0.897828
WT	0.25%	2	-0.46929	0.450805
WT	0.25%	3	-0.165342	0.0535182
WT	0.5%	1	-0.345355	0.839101
WT	0.5%	2	-0.279449	0.659147
WT	0.5%	3	0.188286	0.991187
WT	2%	1	0.74656	0.979809
WT	2%	2	0.758806	0.913999
WT	2%	3	0.831691	0.93209
WT	8%	1	0.637906	0.903738
WT	8%	2	0.520037	0.999189
WT	8%	3	0.509716	0.998954

## Sheet: Sheet2
Relative Fitness values per Population per Generation
Gluc	Genotype	Passage	Pop	Mean_Fit	Mean_Fit_Norm	SEM	Generations
0.25%	WT	10	1	2.12922	-0.507696	0.0944831	77
0.25%	WT	20	1	2.67576	0.0388463	0.0250074	167
0.25%	WT	50	1	4.34503	1.70811	0.127444	436
0.25%	WT	100	1	6.95682	4.3199	0.250429	1000
0.25%	WT	10	2	2.09153	-0.545389	0.0214101	77
0.25%	WT	20	2	2.15234	-0.484578	0.058016	167
0.25%	WT	50	2	4.95631	2.3194	0.230347	436
0.25%	WT	100	2	6.19236	3.55545	0.119877	1000
0.25%	WT	10	3	2.13072	-0.506193	0.118405	77
0.25%	WT	20	3	2.47017	-0.166747	0.412374	167
0.25%	WT	50	3	6.32646	3.68954	0.23878	436
0.25%	WT	100	3	6.47654	3.83962	0.192122	1000
0.25%	WT	10	4	2.07725	-0.55966	0.190445	77
0.25%	WT	20	4	2.08187	-0.555049	0.0979249	167
0.25%	WT	50	4	4.5959	1.95898	0.0942451	436
0.25%	WT	100	4	5.87427	3.23736	0.276309	1000
0.25%	WT	10	5	2.17381	-0.463104	0.0624766	77
0.25%	WT	20	5	2.63329	-0.00362052	0.129677	167
0.25%	WT	50	5	5.62328	2.98636	0.323835	436
0.25%	WT	100	5	6.57855	3.94164	0.0748425	1000
0.25%	WT	10	6	2.51369	-0.123224	0.113199	77
0.25%	WT	20	6	2.03076	-0.606154	0.129622	167
0.25%	WT	50	6	4.64146	2.00455	0.0385968	436
0.25%	WT	100	6	6.42572	3.7888	0.190675	1000
0.25%	WT	10	7	2.41318	-0.223731	0.099607	77
0.25%	WT	20	7	2.4218	-0.215113	0.175733	167
0.25%	WT	50	7	4.95459	2.31767	0.147385	436
0.25%	WT	100	7	6.43516	3.79825	0.476828	1000
0.25%	WT	10	8	2.21384	-0.423074	0.139129	77
0.25%	WT	20	8	2.77061	0.1337	0.077963	167
0.25%	WT	50	8	4.56204	1.92512	0.14564	436
0.25%	WT	100	8	5.49305	2.85613	0.102977	1000
0.25%	WT	10	9	2.24752	-0.3894	0.0610988	77
0.25%	WT	20	9	2.95025	0.313333	0.133569	167
0.25%	WT	50	9	4.33814	1.70123	0.0893468	436
0.25%	WT	100	9	5.75481	3.1179	0.140402	1000
0.25%	WT	10	10	2.22121	-0.415706	0.0451271	77
0.25%	WT	20	10	2.84719	0.210274	0.00656499	167
0.25%	WT	50	10	5.65893	3.02202	0.200327	436
0.25%	WT	100	10	6.70232	4.06541	0.335832	1000
0.25%	WT	10	11	1.87961	-0.75731	0.156587	77
0.25%	WT	20	11	2.26521	-0.371703	0.029013	167
0.25%	WT	50	11	4.77877	2.14186	0.10909	436
0.25%	WT	100	11	6.16983	3.53292	0.122403	1000
0.25%	WT	10	12	2.13621	-0.500704	0.209245	77
0.25%	WT	20	12	2.64639	0.00947914	0.110538	167
0.25%	WT	50	12	5.05273	2.41581	0.283809	436
0.25%	WT	100	12	7.04301	4.4061	0.0789319	1000
0.25%	WT	0	0	2.63692	0	0.268432	0
0.25%	ctf4∆	10	1	-18.3034	-20.9403	0.0889209	69
0.25%	ctf4∆	20	1	-11.4486	-14.0855	0.410631	146
0.25%	ctf4∆	50	1	-9.88649	-12.5234	0.30548	393
0.25%	ctf4∆	100	1	-4.06323	-6.70015	0.29644	1000
0.25%	ctf4∆	10	2	-17.864	-20.5009	0.141326	69
0.25%	ctf4∆	20	2	-13.1465	-15.7835	0.110974	146
0.25%	ctf4∆	50	2	-10.362	-12.9989	0.340278	393
0.25%	ctf4∆	100	2	-3.88311	-6.52003	0.190563	1000
0.25%	ctf4∆	10	3	-17.4119	-20.0488	0.443013	69
0.25%	ctf4∆	20	3	-11.4334	-14.0704	0.426219	146
0.25%	ctf4∆	50	3	-9.12373	-11.7606	0.346061	393
0.25%	ctf4∆	100	3	-3.70397	-6.34088	0.0940632	1000
0.25%	ctf4∆	10	4	-17.9509	-20.5879	0.344708	69
0.25%	ctf4∆	20	4	-11.8048	-14.4417	0.292689	146
0.25%	ctf4∆	50	4	-9.14765	-11.7846	0.168064	393
0.25%	ctf4∆	100	4	-4.26659	-6.90351	0.127406	1000
0.25%	ctf4∆	10	5	-17.9184	-20.5554	0.416018	69
0.25%	ctf4∆	20	5	-10.8363	-13.4732	0.225283	146
0.25%	ctf4∆	50	5	-9.00487	-11.6418	0.305171	393
0.25%	ctf4∆	100	5	-2.90212	-5.53903	0.225237	1000
0.25%	ctf4∆	10	6	-11.5331	-14.17	0.236838	69
0.25%	ctf4∆	20	6	-11.7894	-14.4263	0.0719209	146
0.25%	ctf4∆	50	6	-9.23162	-11.8685	0.184324	393
0.25%	ctf4∆	100	6	-4.1236	-6.76052	0.386522	1000
0.25%	ctf4∆	10	7	-18.1121	-20.749	0.336977	69
0.25%	ctf4∆	20	7	-11.7365	-14.3734	0.239388	146
0.25%	ctf4∆	50	7	-7.19015	-9.82707	0.371958	393
0.25%	ctf4∆	100	7	-1.38157	-4.01849	0.541893	1000
0.25%	ctf4∆	10	8	-17.2037	-19.8406	0.742073	69
0.25%	ctf4∆	20	8	-11.5664	-14.2033	0.119009	146
0.25%	ctf4∆	50	8	-9.16906	-11.806	0.304178	393
0.25%	ctf4∆	100	8	-5.16444	-7.80136	0.206922	1000
0.25%	ctf4∆	10	9	-18.6674	-21.3043	0.380266	69
0.25%	ctf4∆	20	9	-12.9016	-15.5385	0.0473474	146
0.25%	ctf4∆	50	9	-7.69707	-10.334	0.257938	393
0.25%	ctf4∆	100	9	-4.41037	-7.04728	0.322264	1000
0.25%	ctf4∆	10	10	-18.4108	-21.0477	0.447804	69
0.25%	ctf4∆	20	10	-11.8371	-14.4741	0.244319	146
0.25%	ctf4∆	50	10	-10.704	-13.3409	0.256972	393
0.25%	ctf4∆	100	10	-5.09501	-7.73192	0.319379	1000
0.25%	ctf4∆	10	11	-18.7465	-21.3834	0.145265	69
0.25%	ctf4∆	20	11	-11.952	-14.5889	0.132441	146
0.25%	ctf4∆	50	11	-11.9764	-14.6133	0.139328	393
0.25%	ctf4∆	100	11	-6.30097	-8.93788	0.15349	1000
0.25%	ctf4∆	10	12	-18.5967	-21.2336	0.300752	69
0.25%	ctf4∆	20	12	-11.0388	-13.6757	0.189047	146
0.25%	ctf4∆	50	12	-9.51045	-12.1474	0.349771	393
0.25%	ctf4∆	100	12	-5.28315	-7.92007	0.0849922	1000
0.25%	ctf4∆	0	0	-17.6382	-20.2752	0.179646	0
0.5%	WT	10	1	2.32262	0.563811	0.120429	86
0.5%	WT	20	1	2.04664	0.287826	0.0318613	176
0.5%	WT	50	1	4.03421	2.2754	0.108416	462
0.5%	WT	100	1	4.54715	2.78834	0.142189	1000
0.5%	WT	10	2	2.15879	0.399985	0.141491	86
0.5%	WT	20	2	2.4755	0.716695	0.0734954	176
0.5%	WT	50	2	3.69434	1.93553	0.131616	462
0.5%	WT	100	2	3.82388	2.06507	0.155786	1000
0.5%	WT	10	3	2.15294	0.394131	0.0724075	86
0.5%	WT	20	3	2.3179	0.559086	0.111419	176
0.5%	WT	50	3	4.59065	2.83184	0.0827971	462
0.5%	WT	100	3	5.79638	4.03757	0.0761329	1000
0.5%	WT	10	4	2.05386	0.295051	0.183448	86
0.5%	WT	20	4	2.51151	0.7527	0.13361	176
0.5%	WT	50	4	4.25785	2.49904	0.17843	462
0.5%	WT	100	4	5.52192	3.76311	0.203705	1000
0.5%	WT	10	5	1.75913	0.0003185	0.122816	86
0.5%	WT	20	5	2.45951	0.700704	0.127704	176
0.5%	WT	50	5	3.77411	2.0153	0.0405692	462
0.5%	WT	100	5	4.63422	2.87541	0.0726314	1000
0.5%	WT	10	6	1.77617	0.0173578	0.167489	86
0.5%	WT	20	6	2.40609	0.647279	0.123039	176
0.5%	WT	50	6	3.33234	1.57353	0.0635357	462
0.5%	WT	100	6	4.76161	3.0028	0.0574969	1000
0.5%	WT	10	7	1.55349	-0.205315	0.0246761	86
0.5%	WT	20	7	2.69767	0.938855	0.0590694	176
0.5%	WT	50	7	3.71196	1.95315	0.0823259	462
0.5%	WT	100	7	4.46094	2.70213	0.165909	1000
0.5%	WT	10	8	1.99821	0.239405	0.084783	86
0.5%	WT	20	8	2.2086	0.449785	0.0899892	176
0.5%	WT	50	8	3.64142	1.88261	0.197799	462
0.5%	WT	100	8	9.46816	7.70935	0.325586	1000
0.5%	WT	10	9	1.62807	-0.130743	0.15664	86
0.5%	WT	20	9	2.63229	0.873481	0.0570332	176
0.5%	WT	50	9	3.77311	2.0143	0.0361308	462
0.5%	WT	100	9	4.61925	2.86044	0.0682287	1000
0.5%	WT	10	10	1.68463	-0.0741782	0.029793	86
0.5%	WT	20	10	3.08242	1.32361	0.159859	176
0.5%	WT	50	10	3.80538	2.04657	0.169891	462
0.5%	WT	100	10	4.52498	2.76617	0.123623	1000
0.5%	WT	10	11	1.58152	-0.177285	0.246163	86
0.5%	WT	20	11	2.49487	0.736061	0.153948	176
0.5%	WT	50	11	3.6129	1.85409	0.18847	462
0.5%	WT	100	11	4.25231	2.4935	0.179163	1000
0.5%	WT	10	12	1.80398	0.0451726	0.0218197	86
0.5%	WT	20	12	2.82509	1.06628	0.147924	176
0.5%	WT	50	12	3.49052	1.73171	0.165923	462
0.5%	WT	100	12	4.37847	2.61966	0.0619598	1000
0.5%	WT	0	0	1.75881	0	0.645886	0
0.5%	ctf4∆	10	1	-19.1383	-20.8971	0.382548	76
0.5%	ctf4∆	20	1	-14.674	-16.4328	0.150956	159
0.5%	ctf4∆	50	1	-12.7178	-14.4766	0.146831	406
0.5%	ctf4∆	100	1	-5.62366	-7.38247	0.159144	1000
0.5%	ctf4∆	10	2	-17.6921	-19.4509	0.329177	76
0.5%	ctf4∆	20	2	-12.7921	-14.5509	0.142467	159
0.5%	ctf4∆	50	2	-9.09193	-10.8507	0.358537	406
0.5%	ctf4∆	100	2	-5.46728	-7.22609	0.0163821	1000
0.5%	ctf4∆	10	3	-20.3793	-22.1381	0.223148	76
0.5%	ctf4∆	20	3	-13.3933	-15.1521	0.136337	159
0.5%	ctf4∆	50	3	-11.302	-13.0608	0.090517	406
0.5%	ctf4∆	100	3	-5.40918	-7.16799	0.306495	1000
0.5%	ctf4∆	10	4	-18.1533	-19.9121	0.268541	76
0.5%	ctf4∆	20	4	-13.0565	-14.8153	0.23043	159
0.5%	ctf4∆	50	4	-9.62533	-11.3841	0.174808	406
0.5%	ctf4∆	100	4	-4.84166	-6.60047	0.133659	1000
0.5%	ctf4∆	10	5	-18.9594	-20.7182	0.623175	76
0.5%	ctf4∆	20	5	-13.0309	-14.7897	0.109681	159
0.5%	ctf4∆	50	5	-11.8346	-13.5934	0.219103	406
0.5%	ctf4∆	100	5	-6.06556	-7.82437	0.0255728	1000
0.5%	ctf4∆	10	6	-18.1136	-19.8724	0.518884	76
0.5%	ctf4∆	20	6	-13.2949	-15.0537	0.265959	159
0.5%	ctf4∆	50	6	-9.69643	-11.4552	0.105723	406
0.5%	ctf4∆	100	6	-6.12943	-7.88824	0.10202	1000
0.5%	ctf4∆	10	7	-18.0685	-19.8273	0.637694	76
0.5%	ctf4∆	20	7	-13.4027	-15.1615	0.472806	159
0.5%	ctf4∆	50	7	-10.9932	-12.7521	0.294398	406
0.5%	ctf4∆	100	7	-5.46506	-7.22387	0.266205	1000
0.5%	ctf4∆	10	8	-20.3017	-22.0605	0.7303	76
0.5%	ctf4∆	20	8	-15.0057	-16.7646	0.525053	159
0.5%	ctf4∆	50	8	-10.2084	-11.9672	0.141873	406
0.5%	ctf4∆	100	8	-5.68962	-7.44843	0.338422	1000
0.5%	ctf4∆	10	9	-16.3006	-18.0594	0.334201	76
0.5%	ctf4∆	20	9	-12.4482	-14.207	0.446138	159
0.5%	ctf4∆	50	9	-10.6075	-12.3663	0.0987482	406
0.5%	ctf4∆	100	9	-4.69079	-6.4496	0.209443	1000
0.5%	ctf4∆	10	10	-18.22	-19.9789	0.194231	76
0.5%	ctf4∆	20	10	-12.3506	-14.1094	0.266944	159
0.5%	ctf4∆	50	10	-7.9022	-9.66101	0.32607	406
0.5%	ctf4∆	100	10	-5.03064	-6.78945	0.288841	1000
0.5%	ctf4∆	10	11	-18.9237	-20.6825	0.510672	76
0.5%	ctf4∆	20	11	-12.358	-14.1168	0.185718	159
0.5%	ctf4∆	50	11	-10.9251	-12.684	0.0311917	406
0.5%	ctf4∆	100	11	-6.19276	-7.95157	0.216682	1000
0.5%	ctf4∆	10	12	-15.0913	-16.8501	0.166025	76
0.5%	ctf4∆	20	12	-12.5528	-14.3116	0.118254	159
0.5%	ctf4∆	50	12	-7.27732	-9.03613	0.361418	406
0.5%	ctf4∆	100	12	-5.79422	-7.55303	0.0879939	1000
0.5%	ctf4∆	0	0	-19.8062	-21.565	0.0999985	0
2%	WT	10	1	1.65817	0.34946	0.0982836	100
2%	WT	20	1	2.33513	1.02642	0.167218	199
2%	WT	50	1	1.59092	0.282207	0.0999555	498
2%	WT	100	1	1.94324	0.63453	0.043972	1000
2%	WT	10	2	1.87112	0.562407	0.14334	100
2%	WT	20	2	2.24404	0.935326	0.0258253	199
2%	WT	50	2	3.59004	2.28132	0.0879276	498
2%	WT	100	2	4.73873	3.43002	0.0949958	1000
2%	WT	10	3	2.01138	0.702671	0.085921	100
2%	WT	20	3	2.07022	0.761508	0.10843	199
2%	WT	50	3	1.47017	0.161463	0.0180959	498
2%	WT	100	3	2.52926	1.22055	0.049291	1000
2%	WT	10	4	1.41408	0.105366	0.0998339	100
2%	WT	20	4	1.91416	0.605454	0.103242	199
2%	WT	50	4	3.56855	2.25984	0.0871279	498
2%	WT	100	4	4.07981	2.7711	0.0523992	1000
2%	WT	10	5	1.77092	0.462211	0.0844446	100
2%	WT	20	5	2.18774	0.879027	0.152896	199
2%	WT	50	5	1.35483	0.046115	0.0781768	498
2%	WT	100	5	1.13865	-0.170061	0.145291	1000
2%	WT	10	6	1.87154	0.562828	0.0198027	100
2%	WT	20	6	2.3303	1.02159	0.0616164	199
2%	WT	50	6	1.32621	0.0175022	0.0783306	498
2%	WT	100	6	0.320835	-0.987876	0.0968693	1000
2%	WT	10	7	1.79847	0.489763	0.0415003	100
2%	WT	20	7	2.36757	1.05886	0.0627429	199
2%	WT	50	7	1.65518	0.346469	0.0629699	498
2%	WT	100	7	2.93314	1.62443	0.0837623	1000
2%	WT	10	8	1.63619	0.327482	0.108211	100
2%	WT	20	8	2.13585	0.827138	0.145961	199
2%	WT	50	8	1.34502	0.0363073	0.0101304	498
2%	WT	100	8	3.19073	1.88202	0.229822	1000
2%	WT	10	9	1.87406	0.56535	0.108797	100
2%	WT	20	9	2.3222	1.01349	0.203206	199
2%	WT	50	9	1.80939	0.50068	0.105945	498
2%	WT	100	9	2.30618	0.997466	0.08488	1000
2%	WT	10	10	2.02689	0.718181	0.0919043	100
2%	WT	20	10	2.41572	1.10701	0.0796806	199
2%	WT	50	10	1.40302	0.0943052	0.17973	498
2%	WT	100	10	0.732386	-0.576324	0.0213984	1000
2%	WT	10	11	1.74243	0.433719	0.0594861	100
2%	WT	20	11	2.29994	0.99123	0.0660924	199
2%	WT	50	11	1.59053	0.281821	0.0928206	498
2%	WT	100	11	0.473391	-0.835319	0.0456522	1000
2%	WT	10	12	1.81756	0.50885	0.11384	100
2%	WT	20	12	2.31631	1.0076	0.195116	199
2%	WT	50	12	1.59173	0.283024	0.0809583	498
2%	WT	100	12	3.5763	2.26759	0.0696855	1000
2%	WT	0	0	1.30871	0	0.47543	0
2%	ctf4∆	10	1	-12.7088	-14.0175	0.0719622	90
2%	ctf4∆	20	1	-12.3371	-13.6458	0.0181704	179
2%	ctf4∆	50	1	-11.4162	-12.7249	0.0303122	478
2%	ctf4∆	100	1	-8.16171	-9.47042	0.227831	1000
2%	ctf4∆	10	2	-18.8431	-20.1518	0.110555	90
2%	ctf4∆	20	2	-15.3954	-16.7042	0.0958265	179
2%	ctf4∆	50	2	-10.5967	-11.9054	0.0649822	478
2%	ctf4∆	100	2	-8.1031	-9.41181	0.052215	1000
2%	ctf4∆	10	3	-16.4847	-17.7934	0.111132	90
2%	ctf4∆	20	3	-13.732	-15.0407	0.15727	179
2%	ctf4∆	50	3	-10.9557	-12.2644	0.0530056	478
2%	ctf4∆	100	3	-7.34218	-8.65089	0.2076	1000
2%	ctf4∆	10	4	-16.9532	-18.2619	0.139392	90
2%	ctf4∆	20	4	-14.9526	-16.2613	0.256075	179
2%	ctf4∆	50	4	-11.6204	-12.9291	0.0340716	478
2%	ctf4∆	100	4	-8.18175	-9.49046	0.0522441	1000
2%	ctf4∆	10	5	-15.0878	-16.3965	0.209371	90
2%	ctf4∆	20	5	-14.134	-15.4427	0.271463	179
2%	ctf4∆	50	5	-7.52106	-8.82977	0.332055	478
2%	ctf4∆	100	5	-4.70112	-6.00983	0.113314	1000
2%	ctf4∆	10	6	-18.5904	-19.8991	0.105958	90
2%	ctf4∆	20	6	-14.4181	-15.7268	0.236104	179
2%	ctf4∆	50	6	-10.9198	-12.2285	0.134762	478
2%	ctf4∆	100	6	-10.4406	-11.7493	0.0947032	1000
2%	ctf4∆	10	7	-22.8339	-24.1426	0.113085	90
2%	ctf4∆	20	7	-16.6313	-17.94	0.13	179
2%	ctf4∆	50	7	-12.6879	-13.9966	0.223727	478
2%	ctf4∆	100	7	-7.90706	-9.21577	0.192608	1000
2%	ctf4∆	10	8	-18.8892	-20.1979	0.271854	90
2%	ctf4∆	20	8	-13.7894	-15.0981	0.214996	179
2%	ctf4∆	50	8	-10.2884	-11.5971	0.0233046	478
2%	ctf4∆	100	8	-8.26687	-9.57559	0.240789	1000
2%	ctf4∆	10	9	-16.8528	-18.1615	0.162402	90
2%	ctf4∆	20	9	-13.6982	-15.0069	0.102202	179
2%	ctf4∆	50	9	-10.6939	-12.0026	0.158193	478
2%	ctf4∆	100	9	-6.01761	-7.32632	0.13026	1000
2%	ctf4∆	10	10	-19.6948	-21.0035	0.54978	90
2%	ctf4∆	20	10	-15.2578	-16.5665	0.0808022	179
2%	ctf4∆	50	10	-10.6538	-11.9625	0.0436622	478
2%	ctf4∆	100	10	-7.44593	-8.75464	0.293927	1000
2%	ctf4∆	10	11	-19.262	-20.5707	0.0843163	90
2%	ctf4∆	20	11	-14.1014	-15.4101	0.036483	179
2%	ctf4∆	50	11	-10.152	-11.4607	0.19044	478
2%	ctf4∆	100	11	-8.94666	-10.2554	0.145315	1000
2%	ctf4∆	10	12	-20.5184	-21.8271	0.163434	90
2%	ctf4∆	20	12	-15.4077	-16.7164	0.116234	179
2%	ctf4∆	50	12	-9.88499	-11.1937	0.109852	478
2%	ctf4∆	100	12	-10.5456	-11.8543	0.085881	1000
2%	ctf4∆	0	0	-22.2281	-23.5368	0.702343	0
8%	WT	10	1	0.6992	-0.356785	0.064593	103
8%	WT	20	1	1.87391	0.817926	0.289628	208
8%	WT	50	1	1.10755	0.0515606	0.0859993	525
8%	WT	100	1	2.25868	1.20269	0.122777	1000
8%	WT	10	2	1.45353	0.397544	0.108712	103
8%	WT	20	2	1.6501	0.594112	0.187079	208
8%	WT	50	2	0.698742	-0.357243	0.353241	525
8%	WT	100	2	2.55645	1.50047	0.0899059	1000
8%	WT	10	3	1.1832	0.127215	0.141055	103
8%	WT	20	3	1.84917	0.793186	0.12947	208
8%	WT	50	3	0.931252	-0.124733	0.219496	525
8%	WT	100	3	1.9434	0.887412	0.104505	1000
8%	WT	10	4	1.07934	0.0233562	0.142312	103
8%	WT	20	4	1.79606	0.740074	0.188147	208
8%	WT	50	4	0.971143	-0.0848419	0.350625	525
8%	WT	100	4	2.87416	1.81818	0.187199	1000
8%	WT	10	5	0.934322	-0.121663	0.0912329	103
8%	WT	20	5	1.9908	0.934815	0.218754	208
8%	WT	50	5	1.25722	0.201238	0.141759	525
8%	WT	100	5	2.12806	1.07208	0.192314	1000
8%	WT	10	6	1.29072	0.234733	0.0699622	103
8%	WT	20	6	1.86479	0.808807	0.0964197	208
8%	WT	50	6	1.16019	0.104205	0.375309	525
8%	WT	100	6	2.17964	1.12366	0.177114	1000
8%	WT	10	7	1.25607	0.200081	0.0908766	103
8%	WT	20	7	1.83978	0.783792	0.121294	208
8%	WT	50	7	0.349814	-0.706171	0.340267	525
8%	WT	100	7	2.10918	1.0532	0.0788358	1000
8%	WT	10	8	0.925177	-0.130808	0.0546111	103
8%	WT	20	8	1.75516	0.699178	0.223813	208
8%	WT	50	8	0.904141	-0.151844	0.0508323	525
8%	WT	100	8	2.33532	1.27934	0.0516812	1000
8%	WT	10	9	1.17324	0.117256	0.0406382	103
8%	WT	20	9	1.78768	0.731699	0.0179544	208
8%	WT	50	9	0.883549	-0.172436	0.0759778	525
8%	WT	100	9	2.99878	1.9428	0.0656722	1000
8%	WT	10	10	1.11192	0.0559387	0.0213095	103
8%	WT	20	10	1.74371	0.687729	0.204186	208
8%	WT	50	10	0.863448	-0.192537	0.265421	525
8%	WT	100	10	3.27201	2.21603	0.0929305	1000
8%	WT	10	11	1.08102	0.0250347	0.0693071	103
8%	WT	20	11	2.08987	1.03388	0.105768	208
8%	WT	50	11	0.971523	-0.0844624	0.161179	525
8%	WT	100	11	1.87254	0.816554	0.200942	1000
8%	WT	10	12	1.26287	0.20689	0.110665	103
8%	WT	20	12	1.94895	0.89297	0.142175	208
8%	WT	50	12	1.31359	0.257609	0.185698	525
8%	WT	100	12	2.4873	1.43132	0.0594048	1000
8%	WT	0	0	1.05598	0	0.686152	0
8%	ctf4∆	10	1	-19.8855	-20.9415	0.421976	90
8%	ctf4∆	20	1	-15.5605	-16.6165	0.438467	189
8%	ctf4∆	50	1	-9.49788	-10.5539	0.477366	488
8%	ctf4∆	100	1	-7.88731	-8.94329	0.196275	1000
8%	ctf4∆	10	2	-16.8787	-17.9347	0.431373	90
8%	ctf4∆	20	2	-12.8804	-13.9363	0.175332	189
8%	ctf4∆	50	2	-9.35822	-10.4142	0.382748	488
8%	ctf4∆	100	2	-6.29327	-7.34925	0.267855	1000
8%	ctf4∆	10	3	-16.9599	-18.0159	0.386624	90
8%	ctf4∆	20	3	-12.8812	-13.9372	0.310846	189
8%	ctf4∆	50	3	-9.45429	-10.5103	0.133723	488
8%	ctf4∆	100	3	-7.94676	-9.00274	0.15733	1000
8%	ctf4∆	10	4	-24.8234	-25.8794	0.277824	90
8%	ctf4∆	20	4	-16.234	-17.29	1.09015	189
8%	ctf4∆	50	4	-9.80328	-10.8593	0.279046	488
8%	ctf4∆	100	4	-7.82264	-8.87862	0.100492	1000
8%	ctf4∆	10	5	-17.4577	-18.5137	0.0537768	90
8%	ctf4∆	20	5	-12.6795	-13.7355	0.239736	189
8%	ctf4∆	50	5	-10.6306	-11.6866	0.391226	488
8%	ctf4∆	100	5	-6.60682	-7.66281	0.209214	1000
8%	ctf4∆	10	6	-17.2642	-18.3202	0.191658	90
8%	ctf4∆	20	6	-13.085	-14.141	0.201752	189
8%	ctf4∆	50	6	-10.6077	-11.6637	0.0762274	488
8%	ctf4∆	100	6	-8.34062	-9.39661	0.245449	1000
8%	ctf4∆	10	7	-17.3619	-18.4179	0.912027	90
8%	ctf4∆	20	7	-13.0612	-14.1171	0.246992	189
8%	ctf4∆	50	7	-12.1326	-13.1886	0.314945	488
8%	ctf4∆	100	7	-7.54492	-8.60091	0.281006	1000
8%	ctf4∆	10	8	-23.7931	-24.8491	0.306365	90
8%	ctf4∆	20	8	-15.4626	-16.5186	0.993978	189
8%	ctf4∆	50	8	-11.4143	-12.4703	0.543389	488
8%	ctf4∆	100	8	-7.96218	-9.01817	0.194736	1000
8%	ctf4∆	10	9	-17.1076	-18.1636	0.793999	90
8%	ctf4∆	20	9	-12.0782	-13.1342	0.842918	189
8%	ctf4∆	50	9	-9.8261	-10.8821	0.221556	488
8%	ctf4∆	100	9	-6.78631	-7.84229	0.105719	1000
8%	ctf4∆	10	10	-17.2344	-18.2904	0.685958	90
8%	ctf4∆	20	10	-11.4286	-12.4846	0.0801353	189
8%	ctf4∆	50	10	-9.7192	-10.7752	0.235313	488
8%	ctf4∆	100	10	-5.15995	-6.21593	0.210448	1000
8%	ctf4∆	10	11	-16.9307	-17.9867	0.734716	90
8%	ctf4∆	20	11	-12.0032	-13.0592	0.216196	189
8%	ctf4∆	50	11	-13.0372	-14.0932	0.262399	488
8%	ctf4∆	100	11	-6.75501	-7.81099	0.273062	1000
8%	ctf4∆	10	12	-16.3492	-17.4052	0.589904	90
8%	ctf4∆	20	12	-12.4599	-13.5159	0.1835	189
8%	ctf4∆	50	12	-10.113	-11.169	0.269918	488
8%	ctf4∆	100	12	-7.2117	-8.26769	0.671043	1000
8%	ctf4∆	0	0	-23.0524	-24.1084	1.3153	0

## Sheet: Sheet3
Computed Fitness
pop	glucose_concentration	rad9∆ ctf4∆	ixr1∆ ctf4∆	med14-H919P ctf4∆	SCC2_count	computed_fitness	mean_evolved_fitness
1	0.25%	1	1	0	0	-7.6913	-7.77778
1	0.5%	1	1	0	0	-8.01592	-9.42595
1	2%	0	1	1	1	-4.97651	-10.1358
1	8%	1	1	0	0	-9.26869	-9.46557
2	0.25%	1	1	0	0	-7.6913	-7.59766
2	0.5%	0	1	0	1	-11.4604	-9.26957
2	2%	0	1	0	1	-9.21013	-10.0772
2	8%	0	1	1	0	-10.7492	-7.87154
3	0.25%	1	1	0	1	-6.13335	-7.41851
3	0.5%	1	1	1	0	-5.40021	-9.21146
3	2%	0	1	0	1	-9.21013	-9.31623
3	8%	0	1	0	1	-12.5789	-9.52502
4	0.25%	0	1	1	0	-9.57404	-7.98114
4	0.5%	1	1	1	0	-5.40021	-8.64394
4	2%	0	1	1	0	-7.70257	-10.1558
4	8%	1	1	1	0	-6.05166	-9.40091
5	0.25%	0	1	0	0	-12.5109	-6.61666
5	0.5%	1	1	0	1	-5.63963	-9.86784
5	2%	1	1	1	0	-0.505236	-6.67517
5	8%	0	1	0	0	-13.9662	-8.18509
6	0.25%	1	1	1	0	-4.75448	-7.83815
6	0.5%	0	1	0	0	-13.8367	-9.93172
6	2%	1	1	0	0	-4.73886	-12.4146
6	8%	0	1	1	0	-10.7492	-9.91889
7	0.25%	0	1	1	1	-8.01608	-5.09612
7	0.5%	0	1	0	0	-13.8367	-9.26734
7	2%	0	1	0	1	-9.21013	-9.88111
7	8%	0	1	1	1	-9.36191	-9.12319
8	0.25%	0	1	1	0	-9.57404	-8.87899
8	0.5%	1	1	0	0	-8.01592	-9.4919
8	2%	1	1	0	0	-4.73886	-10.2409
8	8%	1	1	0	0	-9.26869	-9.54045
9	0.25%	1	1	0	0	-7.6913	-8.12491
9	0.5%	0	1	1	0	-11.2209	-8.49307
9	2%	1	1	0	0	-4.73886	-7.99166
9	8%	1	1	0	0	-9.26869	-8.36457
10	0.25%	0	1	1	0	-9.57404	-8.80955
10	0.5%	1	1	1	0	-5.40021	-8.83292
10	2%	1	1	0	0	-4.73886	-9.41998
10	8%	0	1	0	0	-13.9662	-6.73822
11	0.25%	1	1	1	0	-4.75448	-10.0155
11	0.5%	1	1	1	0	-5.40021	-9.99504
11	2%	0	1	0	0	-11.9362	-10.9207
11	8%	1	1	1	1	-4.66441	-8.33327
12	0.25%	1	1	1	0	-4.75448	-8.9977
12	0.5%	0	1	0	0	-13.8367	-9.5965
12	2%	1	1	0	0	-4.73886	-12.5197
12	8%	1	1	1	0	-6.05166	-8.78997

## Sheet: Sheet4
Mann Whitney test for difference between evolved and computed fitness per glucose concentration
glucose	computed_mean	computed_std	evolved_mean	evolved_std	mannwhitney_stat	p_value
0.25%	-7.72665	2.37898	-7.92939	1.25639	79	0.706723
0.5%	-8.9553	3.64573	-9.3356	0.489855	84	0.505329
2%	-6.37043	3.11299	-9.97907	1.62465	127	0.001561
8%	-9.66211	3.00792	-8.77139	0.910703	56	0.370115
One side t-test to determine likelyhood that evolved fitness is higher than reconstruction (quintuple)
glucose	mean_evolved	quintuple_mean	t_stat	p_value_one_sided
0.25%	-7.92939	-7.33323	-1.64372	0.935758
0.5%	-9.3356	-8.57062	-5.40973	0.999893
2%	-9.97907	-10.7707	1.68803	0.0597598
8%	-8.77139	-6.7931	-7.52497	0.999994
