# Supplementary material for: Compensatory evolution to DNA replication stress is robust to nutrient availability
Source: Mol Syst Biol. 2025 Jun 26;21(10):1325–50. doi: 10.1038/s44320-025-00127-z (PMC12494895; doi:10.1038/s44320-025-00127-z)
Supplement: Supplementary file 9 — Source data Fig. 6 [file 44320_2025_127_MOESM9_ESM.zip › SD figure 6/Fig6D.xlsx]

## Sheet: INDEX
INDEX	Source Data Figure 6D
Sheet1	Fitness under different nutrient availabilities
Sheet2	Statistical Analysis

## Sheet: Sheet1
genotype	fitness	score	n	nutrient	concentration	wt_mean_fitness	fitness_normalized (%)
ctf4∆	-0.192302	0.998956	1	glucose	low	0.0177004	-21.0002
ctf4∆	-0.17045	0.999266	2	glucose	low	0.0177004	-18.815
ctf4∆	-0.193055	0.995853	3	glucose	low	0.0177004	-21.0756
ctf4∆	-0.192191	0.999764	4	glucose	low	0.0177004	-20.9892
reconstructed	-0.1098	0.999976	1	glucose	low	0.0177004	-12.7501
reconstructed	-0.11478	0.978401	2	glucose	low	0.0177004	-13.248
reconstructed	-0.1031	0.962238	3	glucose	low	0.0177004	-12.08
reconstructed	-0.115136	0.994645	4	glucose	low	0.0177004	-13.2837
WT	-0.0138104	1	1	glucose	low	0.0177004	-3.15108
WT	0.0270494	0.999983	2	glucose	low	0.0177004	0.934894
WT	0.030329	0.895859	3	glucose	low	0.0177004	1.26286
WT	0.0272337	0.998463	4	glucose	low	0.0177004	0.953324
ctf4∆	-0.198837	0.999748	1	glucose	high	0.0256227	-22.4459
ctf4∆	-0.2027	0.999987	2	glucose	high	0.0256227	-22.8323
ctf4∆	-0.191448	0.998009	3	glucose	high	0.0256227	-21.7071
ctf4∆	-0.193889	0.99681	4	glucose	high	0.0256227	-21.9511
reconstructed	-0.0974359	0.992019	1	glucose	high	0.0256227	-12.3059
reconstructed	-0.0979242	0.98607	2	glucose	high	0.0256227	-12.3547
reconstructed	-0.106506	0.999682	3	glucose	high	0.0256227	-13.2129
reconstructed	-0.0998215	0.997029	4	glucose	high	0.0256227	-12.5444
WT	0.0256248	0.928909	1	glucose	high	0.0256227	0.000208
WT	0.0246853	0.975203	2	glucose	high	0.0256227	-0.093741
WT	0.0278921	0.995897	3	glucose	high	0.0256227	0.226936
WT	0.0242887	0.946466	4	glucose	high	0.0256227	-0.133403
ctf4∆	-0.16131	0.999664	1	nitrogen	low	0.0266	-18.791
ctf4∆	-0.166241	0.995343	2	nitrogen	low	0.0266	-19.2841
ctf4∆	-0.168507	0.999961	3	nitrogen	low	0.0266	-19.5107
ctf4∆	-0.176821	0.999261	4	nitrogen	low	0.0266	-20.3421
reconstructed	-0.123885	0.995485	1	nitrogen	low	0.0266	-15.0485
reconstructed	-0.125758	0.998833	2	nitrogen	low	0.0266	-15.2358
reconstructed	-0.124646	0.99931	3	nitrogen	low	0.0266	-15.1246
reconstructed	-0.119152	0.995518	4	nitrogen	low	0.0266	-14.5752
WT	0.0304271	0.998896	1	nitrogen	low	0.0266	0.382715
WT	0.0289665	0.985551	2	nitrogen	low	0.0266	0.236648
WT	0.0252269	0.999859	3	nitrogen	low	0.0266	-0.137308
WT	0.0217794	0.944794	4	nitrogen	low	0.0266	-0.482056
ctf4∆	-0.187846	0.999555	1	nitrogen	high	0.027369	-21.5215
ctf4∆	-0.172559	0.999463	2	nitrogen	high	0.027369	-19.9928
ctf4∆	-0.184112	0.997677	3	nitrogen	high	0.027369	-21.1481
ctf4∆	-0.189171	0.999979	4	nitrogen	high	0.027369	-21.654
reconstructed	-0.134919	0.996958	1	nitrogen	high	0.027369	-16.2288
reconstructed	-0.118466	0.996058	2	nitrogen	high	0.027369	-14.5835
reconstructed	-0.116571	0.998758	3	nitrogen	high	0.027369	-14.394
reconstructed	-0.118063	0.997442	4	nitrogen	high	0.027369	-14.5432
WT	0.0306159	0.999997	1	nitrogen	high	0.027369	0.324692
WT	0.0277745	0.972617	2	nitrogen	high	0.027369	0.0405502
WT	0.0233568	0.996625	3	nitrogen	high	0.027369	-0.401218
WT	0.0277288	0.977224	4	nitrogen	high	0.027369	0.0359753
ctf4∆	-0.170987	1	1	phos	low	0.0227723	-19.3759
ctf4∆	-0.172782	0.999216	2	phos	low	0.0227723	-19.5554
ctf4∆	-0.173687	0.999758	3	phos	low	0.0227723	-19.6459
ctf4∆	-0.179561	0.999962	4	phos	low	0.0227723	-20.2333
reconstructed	-0.100985	0.999635	1	phos	low	0.0227723	-12.3758
reconstructed	-0.105539	1	2	phos	low	0.0227723	-12.8311
reconstructed	-0.103163	0.999159	3	phos	low	0.0227723	-12.5935
reconstructed	-0.109744	0.995693	4	phos	low	0.0227723	-13.2517
WT	0.0266332	0.989736	1	phos	low	0.0227723	0.386087
WT	0.0191206	0.99106	2	phos	low	0.0227723	-0.365173
WT	0.0228342	0.999976	3	phos	low	0.0227723	0.0061935
WT	0.0225012	0.998326	4	phos	low	0.0227723	-0.0271075
ctf4∆	-0.179308	0.999709	1	phos	high	0.0282277	-20.7536
ctf4∆	-0.195262	0.99919	2	phos	high	0.0282277	-22.3489
ctf4∆	-0.166774	0.998972	3	phos	high	0.0282277	-19.5002
ctf4∆	-0.170368	0.998895	4	phos	high	0.0282277	-19.8595
reconstructed	-0.0922533	0.997707	1	phos	high	0.0282277	-12.0481
reconstructed	-0.0962111	0.997726	2	phos	high	0.0282277	-12.4439
reconstructed	-0.0935376	0.999881	3	phos	high	0.0282277	-12.1765
reconstructed	-0.0962994	0.999996	4	phos	high	0.0282277	-12.4527
WT	0.0264017	0.978486	1	phos	high	0.0282277	-0.182595
WT	0.0301725	0.946134	2	phos	high	0.0282277	0.194482
WT	0.0279711	0.999405	3	phos	high	0.0282277	-0.02566
WT	0.0283654	0.982754	4	phos	high	0.0282277	0.013773

## Sheet: Sheet2
Mann-Whitney for fitness comparison across genotypes and nutrients
nutrient	concentration	genotype_1	genotype_2	U_stat	p_value
glucose	low	ctf4∆	reconstructed	0	0.0285714
glucose	low	ctf4∆	WT	0	0.0285714
glucose	low	reconstructed	WT	0	0.0285714
glucose	high	ctf4∆	reconstructed	0	0.0285714
glucose	high	ctf4∆	WT	0	0.0285714
glucose	high	reconstructed	WT	0	0.0285714
nitrogen	low	ctf4∆	reconstructed	0	0.0285714
nitrogen	low	ctf4∆	WT	0	0.0285714
nitrogen	low	reconstructed	WT	0	0.0285714
nitrogen	high	ctf4∆	reconstructed	0	0.0285714
nitrogen	high	ctf4∆	WT	0	0.0285714
nitrogen	high	reconstructed	WT	0	0.0285714
phos	low	ctf4∆	reconstructed	0	0.0285714
phos	low	ctf4∆	WT	0	0.0285714
phos	low	reconstructed	WT	0	0.0285714
phos	high	ctf4∆	reconstructed	0	0.0285714
phos	high	ctf4∆	WT	0	0.0285714
phos	high	reconstructed	WT	0	0.0285714
Wilcoxon signed-rank test
nutrient	concentration	ctf4∆	reconstructed	Difference
glucose	high	-22.2341	-12.6045	9.62964
glucose	low	-20.47	-12.8404	7.62955
nitrogen	high	-21.0791	-14.9374	6.14174
nitrogen	low	-19.482	-14.9961	4.48591
phos	high	-20.6155	-12.2803	8.33523
phos	low	-19.7026	-12.763	6.93962
	Wilcoxon p = 0.031
