# Supplementary material for: Compensatory evolution to DNA replication stress is robust to nutrient availability
Source: Mol Syst Biol. 2025 Jun 26;21(10):1325–50. doi: 10.1038/s44320-025-00127-z (PMC12494895; doi:10.1038/s44320-025-00127-z)
Supplement: Supplementary file 10 — Figure EV1 Source Data [file 44320_2025_127_MOESM10_ESM.zip]

Archive with 2 entries (2 files):
- FigEV1A_B.xlsx
- FigEV1C.xlsx
