# Supplementary material for: Compensatory evolution to DNA replication stress is robust to nutrient availability
Source: Mol Syst Biol. 2025 Jun 26;21(10):1325–50. doi: 10.1038/s44320-025-00127-z (PMC12494895; doi:10.1038/s44320-025-00127-z)
Supplement: Supplementary file 10 — Figure EV1 Source Data [file 44320_2025_127_MOESM10_ESM.zip › FigEV1A_B.xlsx]

## Sheet: INDEX
INDEX	Source Data Figure EV1A_B
Sheet1	Source Data for Growth Curve and Doubling Time
Sheet2	Statistical Analysis

## Sheet: Sheet1
well	strain	media	n		Kinetic read	A1	A2	A3	A4	A5	A6	A7	A8	A9	A10	A11	B1	B2	B3	B4	B5	B6	B7	B8	B9	B10	B11	B12	C1	C2	C3	C4	C5	C6	C7	C8	C9	C10	C11	C12	D1	D2	D3	D4	D5	D6	D7	D8	D9
A1	ctf4∆	0.25%	1		00:09:16	0.209	0.196	0.232	0.216	0.215	0.225	0.222	0.209	0.217	0.208	0.197	0.2	0.217	0.228	0.225	0.223	0.174	0.179	0.203	0.189	0.193	0.211	0.212	0.162	0.151	0.162	0.178	0.131	0.184	0.174	0.188	0.195	0.194	0.185	0.196	0.173	0.21	0.168	0.197	0.202	0.19	0.187	0.211	0.188
A2	ctf4∆	0.25%	2		00:19:16	0.207	0.196	0.231	0.215	0.214	0.223	0.22	0.207	0.214	0.206	0.195	0.201	0.217	0.227	0.224	0.221	0.173	0.18	0.202	0.19	0.193	0.21	0.211	0.163	0.154	0.168	0.179	0.132	0.184	0.175	0.187	0.196	0.195	0.188	0.196	0.175	0.211	0.169	0.196	0.202	0.191	0.188	0.21	0.189
A3	ctf4∆	0.25%	3		00:29:16	0.208	0.196	0.231	0.216	0.214	0.223	0.22	0.207	0.214	0.208	0.195	0.202	0.218	0.227	0.224	0.221	0.173	0.181	0.203	0.19	0.194	0.21	0.21	0.165	0.156	0.167	0.181	0.133	0.185	0.175	0.187	0.196	0.197	0.19	0.196	0.177	0.213	0.17	0.196	0.204	0.193	0.189	0.211	0.191
A4	ctf4∆	0.25%	1		00:39:16	0.208	0.196	0.231	0.216	0.215	0.223	0.22	0.207	0.214	0.209	0.195	0.202	0.218	0.226	0.224	0.221	0.173	0.182	0.203	0.19	0.194	0.209	0.21	0.166	0.159	0.168	0.182	0.134	0.185	0.176	0.188	0.197	0.196	0.193	0.198	0.18	0.211	0.171	0.197	0.205	0.193	0.189	0.21	0.192
A5	ctf4∆	0.25%	2		00:49:16	0.208	0.197	0.231	0.217	0.215	0.223	0.219	0.206	0.215	0.209	0.196	0.202	0.217	0.226	0.223	0.22	0.174	0.183	0.203	0.19	0.194	0.209	0.209	0.167	0.16	0.169	0.183	0.135	0.186	0.178	0.188	0.197	0.196	0.194	0.198	0.179	0.218	0.171	0.196	0.206	0.194	0.189	0.21	0.192
A6	ctf4∆	0.25%	3		00:59:16	0.208	0.197	0.231	0.217	0.215	0.222	0.219	0.207	0.214	0.209	0.195	0.202	0.216	0.225	0.222	0.22	0.174	0.183	0.203	0.189	0.193	0.208	0.209	0.168	0.162	0.17	0.184	0.136	0.187	0.179	0.188	0.197	0.197	0.194	0.199	0.181	0.211	0.172	0.196	0.206	0.194	0.189	0.209	0.192
A7	ctf4∆	0.25%	1		01:09:16	0.208	0.198	0.23	0.216	0.215	0.223	0.22	0.207	0.216	0.21	0.197	0.202	0.216	0.225	0.222	0.219	0.175	0.184	0.203	0.19	0.193	0.208	0.208	0.169	0.163	0.171	0.185	0.137	0.188	0.18	0.189	0.197	0.197	0.195	0.199	0.18	0.213	0.172	0.196	0.207	0.194	0.189	0.209	0.192
A8	ctf4∆	0.25%	2		01:19:16	0.208	0.197	0.23	0.216	0.215	0.222	0.22	0.207	0.215	0.21	0.197	0.202	0.215	0.224	0.222	0.218	0.175	0.184	0.202	0.189	0.193	0.208	0.207	0.169	0.164	0.172	0.184	0.137	0.187	0.18	0.188	0.196	0.197	0.195	0.199	0.181	0.211	0.172	0.196	0.206	0.194	0.189	0.208	0.192
A9	ctf4∆	0.25%	3		01:29:16	0.208	0.197	0.23	0.216	0.215	0.222	0.219	0.207	0.215	0.21	0.197	0.202	0.215	0.224	0.221	0.218	0.175	0.184	0.202	0.189	0.193	0.207	0.207	0.17	0.164	0.173	0.185	0.138	0.188	0.181	0.189	0.197	0.197	0.195	0.2	0.181	0.212	0.172	0.195	0.207	0.194	0.189	0.208	0.192
A10	ctf4∆	0.25%	1		01:39:16	0.208	0.198	0.23	0.216	0.215	0.222	0.22	0.208	0.215	0.211	0.197	0.201	0.215	0.223	0.22	0.217	0.175	0.184	0.202	0.189	0.193	0.207	0.207	0.172	0.164	0.173	0.185	0.139	0.189	0.183	0.189	0.197	0.197	0.195	0.201	0.181	0.217	0.173	0.196	0.205	0.194	0.189	0.208	0.192
A11	ctf4∆	0.25%	2		01:49:16	0.208	0.199	0.231	0.217	0.215	0.223	0.22	0.209	0.216	0.211	0.199	0.202	0.215	0.223	0.221	0.217	0.175	0.185	0.202	0.189	0.193	0.208	0.207	0.173	0.165	0.175	0.186	0.14	0.189	0.184	0.19	0.197	0.199	0.196	0.202	0.183	0.216	0.173	0.196	0.206	0.194	0.189	0.209	0.193
B1	WT	0.25%	1		01:59:16	0.209	0.199	0.231	0.217	0.216	0.224	0.22	0.209	0.217	0.212	0.199	0.202	0.215	0.223	0.221	0.217	0.176	0.185	0.203	0.19	0.194	0.208	0.208	0.174	0.166	0.176	0.186	0.14	0.189	0.185	0.19	0.198	0.199	0.197	0.203	0.183	0.217	0.174	0.196	0.207	0.194	0.19	0.209	0.193
B2	WT	0.25%	2		02:09:16	0.209	0.2	0.232	0.217	0.217	0.225	0.221	0.21	0.218	0.213	0.2	0.203	0.216	0.224	0.222	0.218	0.177	0.186	0.203	0.19	0.194	0.209	0.209	0.175	0.167	0.178	0.187	0.141	0.19	0.185	0.191	0.199	0.2	0.197	0.203	0.183	0.215	0.174	0.198	0.207	0.195	0.191	0.21	0.194
B3	WT	0.25%	3		02:19:16	0.209	0.201	0.233	0.218	0.218	0.226	0.222	0.211	0.218	0.214	0.201	0.205	0.217	0.226	0.224	0.22	0.178	0.187	0.205	0.192	0.196	0.211	0.211	0.176	0.168	0.178	0.188	0.142	0.191	0.187	0.192	0.2	0.201	0.198	0.205	0.184	0.215	0.176	0.199	0.209	0.197	0.192	0.211	0.195
B4	WT	0.25%	1		02:29:16	0.211	0.202	0.234	0.22	0.219	0.227	0.223	0.213	0.22	0.215	0.202	0.206	0.22	0.228	0.226	0.221	0.179	0.189	0.207	0.193	0.198	0.213	0.213	0.177	0.169	0.179	0.189	0.142	0.192	0.189	0.193	0.201	0.201	0.199	0.207	0.187	0.216	0.177	0.201	0.211	0.198	0.195	0.214	0.197
B5	WT	0.25%	2		02:39:16	0.212	0.203	0.236	0.221	0.22	0.229	0.225	0.214	0.221	0.217	0.203	0.209	0.222	0.23	0.228	0.223	0.181	0.191	0.209	0.195	0.199	0.215	0.215	0.178	0.17	0.18	0.19	0.143	0.193	0.19	0.194	0.202	0.203	0.201	0.209	0.188	0.219	0.178	0.203	0.213	0.2	0.196	0.216	0.199
B6	WT	0.25%	3		02:49:16	0.213	0.205	0.238	0.223	0.222	0.231	0.227	0.216	0.224	0.22	0.205	0.211	0.225	0.233	0.232	0.226	0.183	0.192	0.211	0.197	0.202	0.218	0.219	0.18	0.171	0.181	0.191	0.144	0.195	0.191	0.196	0.204	0.205	0.203	0.21	0.19	0.223	0.18	0.205	0.217	0.203	0.199	0.22	0.202
B7	WT	0.25%	1		02:59:16	0.215	0.208	0.241	0.225	0.224	0.234	0.23	0.218	0.227	0.223	0.207	0.215	0.228	0.237	0.235	0.23	0.185	0.195	0.215	0.2	0.205	0.222	0.223	0.181	0.172	0.183	0.193	0.145	0.197	0.194	0.197	0.206	0.207	0.205	0.212	0.192	0.225	0.182	0.209	0.22	0.205	0.202	0.223	0.205
B8	WT	0.25%	2		03:09:16	0.217	0.21	0.244	0.228	0.226	0.237	0.232	0.22	0.229	0.225	0.208	0.219	0.233	0.241	0.24	0.233	0.188	0.197	0.219	0.203	0.209	0.226	0.227	0.183	0.174	0.184	0.194	0.146	0.199	0.196	0.2	0.208	0.209	0.207	0.215	0.196	0.229	0.185	0.212	0.224	0.209	0.205	0.227	0.209
B9	WT	0.25%	3		03:19:16	0.22	0.213	0.247	0.231	0.23	0.24	0.236	0.224	0.232	0.228	0.211	0.223	0.238	0.247	0.245	0.238	0.191	0.201	0.224	0.207	0.213	0.231	0.232	0.185	0.175	0.187	0.197	0.147	0.201	0.199	0.202	0.21	0.212	0.21	0.218	0.2	0.236	0.188	0.217	0.229	0.213	0.21	0.233	0.213
B10	WT	0.25%	1		03:29:16	0.222	0.216	0.251	0.234	0.233	0.244	0.24	0.227	0.234	0.231	0.213	0.228	0.245	0.252	0.251	0.243	0.194	0.205	0.229	0.211	0.218	0.237	0.238	0.188	0.177	0.189	0.199	0.148	0.204	0.201	0.204	0.213	0.215	0.213	0.221	0.204	0.24	0.191	0.221	0.234	0.218	0.214	0.239	0.218
B11	WT	0.25%	2		03:39:16	0.226	0.22	0.255	0.238	0.236	0.249	0.244	0.231	0.24	0.236	0.217	0.233	0.249	0.258	0.258	0.249	0.198	0.209	0.234	0.216	0.223	0.242	0.244	0.19	0.179	0.191	0.201	0.149	0.207	0.205	0.207	0.216	0.218	0.216	0.225	0.208	0.246	0.195	0.227	0.24	0.223	0.219	0.244	0.223
B12	WT	0.25%	3		03:49:16	0.229	0.223	0.259	0.242	0.24	0.253	0.248	0.234	0.243	0.239	0.219	0.239	0.257	0.265	0.264	0.255	0.202	0.213	0.24	0.221	0.228	0.249	0.251	0.193	0.182	0.194	0.204	0.15	0.21	0.208	0.21	0.219	0.222	0.219	0.229	0.213	0.253	0.2	0.233	0.246	0.229	0.225	0.255	0.228
C1	ctf4∆	0.5%	1		03:59:16	0.232	0.227	0.265	0.247	0.245	0.257	0.253	0.238	0.247	0.244	0.223	0.246	0.264	0.272	0.272	0.261	0.207	0.219	0.247	0.226	0.235	0.257	0.258	0.196	0.184	0.196	0.207	0.151	0.213	0.211	0.213	0.222	0.226	0.223	0.233	0.22	0.26	0.204	0.239	0.253	0.235	0.231	0.259	0.235
C2	ctf4∆	0.5%	2		04:09:16	0.236	0.232	0.27	0.252	0.249	0.263	0.258	0.243	0.253	0.249	0.226	0.253	0.272	0.281	0.281	0.269	0.212	0.224	0.254	0.233	0.242	0.265	0.267	0.198	0.186	0.199	0.21	0.152	0.217	0.215	0.217	0.226	0.23	0.227	0.238	0.225	0.269	0.209	0.246	0.262	0.242	0.238	0.268	0.242
C3	ctf4∆	0.5%	3		04:19:16	0.241	0.237	0.277	0.257	0.254	0.269	0.264	0.249	0.259	0.255	0.231	0.262	0.281	0.29	0.291	0.278	0.218	0.231	0.263	0.24	0.25	0.274	0.276	0.202	0.19	0.202	0.214	0.154	0.221	0.219	0.222	0.23	0.235	0.232	0.242	0.233	0.284	0.215	0.254	0.27	0.25	0.246	0.277	0.251
C4	ctf4∆	0.5%	1		04:29:16	0.246	0.242	0.283	0.263	0.259	0.275	0.27	0.255	0.263	0.261	0.235	0.271	0.291	0.301	0.302	0.287	0.225	0.238	0.273	0.248	0.258	0.284	0.286	0.205	0.193	0.205	0.218	0.156	0.226	0.224	0.226	0.235	0.24	0.237	0.249	0.24	0.288	0.222	0.263	0.28	0.259	0.255	0.288	0.259
C5	ctf4∆	0.5%	2		04:39:16	0.251	0.248	0.29	0.269	0.266	0.282	0.277	0.261	0.27	0.267	0.239	0.281	0.302	0.312	0.314	0.298	0.233	0.246	0.283	0.256	0.269	0.295	0.298	0.21	0.196	0.209	0.222	0.158	0.231	0.229	0.231	0.24	0.246	0.242	0.255	0.249	0.298	0.229	0.273	0.29	0.268	0.266	0.3	0.269
C6	ctf4∆	0.5%	3		04:49:16	0.257	0.254	0.298	0.277	0.272	0.29	0.284	0.267	0.276	0.275	0.245	0.292	0.314	0.325	0.327	0.309	0.24	0.255	0.294	0.267	0.279	0.307	0.31	0.213	0.2	0.214	0.227	0.159	0.236	0.234	0.236	0.245	0.252	0.248	0.261	0.259	0.316	0.237	0.284	0.303	0.279	0.275	0.312	0.28
C7	ctf4∆	0.5%	1		04:59:16	0.264	0.261	0.307	0.284	0.28	0.299	0.293	0.275	0.285	0.283	0.252	0.304	0.327	0.338	0.341	0.322	0.249	0.265	0.307	0.277	0.29	0.321	0.325	0.218	0.204	0.218	0.232	0.161	0.242	0.24	0.242	0.252	0.259	0.255	0.269	0.27	0.33	0.246	0.296	0.316	0.291	0.286	0.327	0.292
C8	ctf4∆	0.5%	2		05:09:16	0.27	0.268	0.315	0.292	0.287	0.307	0.301	0.282	0.293	0.291	0.257	0.316	0.342	0.353	0.355	0.335	0.259	0.275	0.32	0.289	0.304	0.335	0.34	0.223	0.208	0.223	0.237	0.164	0.248	0.247	0.248	0.258	0.266	0.261	0.277	0.281	0.34	0.256	0.308	0.331	0.304	0.299	0.342	0.305
C9	ctf4∆	0.5%	3		05:19:16	0.277	0.276	0.324	0.301	0.296	0.317	0.311	0.29	0.3	0.299	0.265	0.331	0.358	0.369	0.372	0.351	0.27	0.286	0.335	0.301	0.318	0.352	0.356	0.229	0.213	0.228	0.243	0.166	0.254	0.254	0.255	0.265	0.273	0.269	0.285	0.293	0.357	0.267	0.324	0.347	0.319	0.314	0.358	0.319
C10	ctf4∆	0.5%	1		05:29:16	0.285	0.284	0.335	0.31	0.305	0.327	0.321	0.299	0.308	0.309	0.271	0.346	0.374	0.387	0.39	0.366	0.283	0.3	0.352	0.316	0.333	0.369	0.375	0.234	0.218	0.234	0.249	0.169	0.262	0.262	0.263	0.272	0.282	0.277	0.294	0.306	0.375	0.279	0.339	0.363	0.334	0.329	0.377	0.335
C11	ctf4∆	0.5%	2		05:39:16	0.293	0.294	0.345	0.32	0.315	0.338	0.332	0.308	0.318	0.319	0.279	0.361	0.393	0.406	0.408	0.383	0.296	0.314	0.368	0.33	0.349	0.387	0.393	0.241	0.224	0.239	0.256	0.172	0.269	0.269	0.271	0.28	0.291	0.286	0.304	0.321	0.393	0.291	0.356	0.38	0.351	0.346	0.398	0.353
C12	ctf4∆	0.5%	3		05:49:16	0.302	0.303	0.358	0.332	0.325	0.349	0.343	0.319	0.329	0.329	0.287	0.379	0.411	0.425	0.428	0.401	0.31	0.328	0.387	0.347	0.367	0.407	0.413	0.248	0.23	0.246	0.263	0.175	0.278	0.278	0.279	0.288	0.3	0.295	0.314	0.338	0.415	0.306	0.374	0.4	0.369	0.364	0.417	0.372
D1	WT	0.5%	1		05:59:16	0.312	0.314	0.37	0.343	0.336	0.362	0.356	0.33	0.34	0.342	0.296	0.398	0.43	0.445	0.45	0.42	0.323	0.343	0.406	0.364	0.386	0.428	0.434	0.255	0.236	0.253	0.271	0.179	0.286	0.288	0.287	0.297	0.31	0.305	0.325	0.356	0.437	0.32	0.394	0.423	0.389	0.384	0.44	0.392
D2	WT	0.5%	2		06:09:16	0.322	0.324	0.383	0.354	0.347	0.374	0.369	0.34	0.352	0.353	0.304	0.412	0.449	0.464	0.47	0.44	0.338	0.359	0.424	0.381	0.405	0.447	0.453	0.262	0.243	0.26	0.28	0.182	0.295	0.295	0.297	0.308	0.321	0.315	0.337	0.374	0.46	0.337	0.416	0.444	0.41	0.404	0.463	0.412
D3	WT	0.5%	3		06:19:16	0.333	0.335	0.397	0.368	0.359	0.388	0.381	0.351	0.363	0.365	0.312	0.428	0.465	0.481	0.49	0.459	0.353	0.375	0.443	0.399	0.424	0.466	0.473	0.271	0.251	0.268	0.288	0.186	0.304	0.306	0.307	0.318	0.332	0.327	0.349	0.393	0.484	0.354	0.438	0.468	0.433	0.425	0.488	0.435
D4	WT	0.5%	1		06:29:16	0.344	0.348	0.411	0.381	0.372	0.402	0.396	0.364	0.374	0.379	0.323	0.442	0.48	0.499	0.51	0.478	0.369	0.392	0.46	0.416	0.442	0.485	0.493	0.279	0.259	0.277	0.299	0.191	0.315	0.317	0.316	0.329	0.344	0.339	0.363	0.415	0.509	0.373	0.462	0.493	0.456	0.449	0.515	0.459
D5	WT	0.5%	2		06:39:16	0.355	0.361	0.427	0.395	0.386	0.417	0.411	0.378	0.392	0.394	0.336	0.454	0.494	0.515	0.529	0.497	0.385	0.407	0.475	0.435	0.459	0.502	0.508	0.288	0.267	0.286	0.308	0.195	0.326	0.327	0.329	0.34	0.356	0.351	0.376	0.437	0.536	0.392	0.486	0.52	0.481	0.473	0.542	0.482
D6	WT	0.5%	3		06:49:16	0.369	0.373	0.442	0.41	0.4	0.433	0.424	0.392	0.403	0.406	0.343	0.462	0.506	0.526	0.545	0.51	0.399	0.422	0.489	0.451	0.475	0.515	0.523	0.298	0.276	0.295	0.319	0.2	0.337	0.338	0.34	0.352	0.37	0.364	0.39	0.461	0.565	0.413	0.511	0.545	0.506	0.501	0.57	0.507
D7	WT	0.5%	1		06:59:16	0.381	0.388	0.459	0.424	0.414	0.447	0.441	0.405	0.416	0.422	0.356	0.469	0.515	0.536	0.559	0.524	0.412	0.434	0.501	0.467	0.488	0.527	0.534	0.308	0.286	0.305	0.33	0.205	0.348	0.35	0.353	0.365	0.384	0.377	0.406	0.485	0.592	0.436	0.538	0.574	0.534	0.524	0.597	0.534
D8	WT	0.5%	2		07:09:16	0.396	0.402	0.477	0.441	0.43	0.464	0.457	0.419	0.434	0.438	0.368	0.475	0.522	0.544	0.571	0.532	0.423	0.444	0.512	0.476	0.499	0.537	0.544	0.319	0.296	0.317	0.342	0.21	0.361	0.363	0.365	0.379	0.399	0.393	0.42	0.511	0.62	0.458	0.565	0.599	0.56	0.552	0.627	0.56
D9	WT	0.5%	3		07:19:16	0.409	0.417	0.493	0.457	0.446	0.481	0.474	0.434	0.446	0.452	0.382	0.48	0.528	0.551	0.58	0.542	0.433	0.453	0.519	0.487	0.509	0.546	0.551	0.331	0.307	0.328	0.353	0.216	0.374	0.377	0.379	0.392	0.413	0.408	0.436	0.534	0.646	0.482	0.59	0.629	0.587	0.58	0.656	0.587
D10	WT	0.5%	1		07:29:16	0.423	0.432	0.51	0.474	0.463	0.498	0.492	0.452	0.462	0.469	0.395	0.482	0.532	0.555	0.587	0.549	0.441	0.462	0.526	0.501	0.518	0.552	0.558	0.344	0.318	0.339	0.367	0.222	0.387	0.39	0.394	0.406	0.429	0.423	0.454	0.559	0.672	0.505	0.617	0.659	0.617	0.606	0.686	0.613
D11	WT	0.5%	2		07:39:16	0.438	0.449	0.527	0.491	0.479	0.515	0.51	0.468	0.477	0.485	0.407	0.484	0.535	0.558	0.592	0.555	0.447	0.467	0.531	0.506	0.522	0.558	0.564	0.357	0.329	0.352	0.38	0.228	0.401	0.404	0.407	0.423	0.446	0.44	0.472	0.583	0.695	0.526	0.642	0.685	0.644	0.632	0.714	0.635
D12	WT	0.5%	3		07:49:16	0.453	0.463	0.544	0.507	0.496	0.532	0.526	0.482	0.492	0.502	0.417	0.487	0.538	0.562	0.596	0.558	0.452	0.473	0.534	0.51	0.528	0.561	0.567	0.369	0.341	0.365	0.394	0.235	0.415	0.417	0.422	0.439	0.464	0.458	0.489	0.602	0.714	0.545	0.665	0.706	0.666	0.658	0.738	0.655
E1	ctf4∆	2%	1		07:59:16	0.467	0.479	0.562	0.522	0.512	0.548	0.543	0.498	0.508	0.518	0.434	0.489	0.541	0.564	0.599	0.563	0.456	0.476	0.537	0.514	0.532	0.564	0.572	0.384	0.354	0.378	0.409	0.243	0.431	0.433	0.438	0.455	0.482	0.474	0.507	0.62	0.728	0.56	0.681	0.726	0.686	0.677	0.76	0.671
E2	ctf4∆	2%	2		08:09:16	0.48	0.495	0.577	0.537	0.529	0.564	0.557	0.514	0.522	0.533	0.445	0.489	0.542	0.566	0.602	0.566	0.46	0.479	0.54	0.517	0.537	0.568	0.574	0.398	0.368	0.392	0.425	0.251	0.445	0.451	0.454	0.474	0.499	0.494	0.525	0.63	0.74	0.572	0.696	0.744	0.701	0.692	0.778	0.685
E3	ctf4∆	2%	3		08:19:16	0.492	0.509	0.59	0.549	0.544	0.58	0.572	0.53	0.538	0.547	0.455	0.491	0.544	0.568	0.605	0.569	0.463	0.482	0.543	0.522	0.539	0.571	0.578	0.414	0.381	0.408	0.441	0.259	0.462	0.466	0.472	0.491	0.517	0.514	0.547	0.64	0.749	0.583	0.708	0.755	0.715	0.705	0.793	0.695
E4	ctf4∆	2%	1		08:29:16	0.504	0.521	0.603	0.563	0.56	0.593	0.584	0.543	0.549	0.562	0.466	0.492	0.545	0.569	0.607	0.571	0.466	0.484	0.544	0.525	0.54	0.573	0.58	0.429	0.396	0.422	0.457	0.266	0.479	0.479	0.488	0.511	0.536	0.534	0.566	0.649	0.757	0.591	0.717	0.761	0.723	0.715	0.805	0.705
E5	ctf4∆	2%	2		08:39:16	0.514	0.532	0.615	0.573	0.574	0.606	0.595	0.555	0.561	0.573	0.478	0.494	0.547	0.57	0.608	0.575	0.469	0.487	0.547	0.527	0.545	0.575	0.582	0.446	0.41	0.438	0.474	0.276	0.495	0.501	0.507	0.531	0.556	0.552	0.587	0.655	0.762	0.598	0.724	0.769	0.73	0.722	0.812	0.713
E6	ctf4∆	2%	3		08:49:15	0.523	0.544	0.624	0.584	0.586	0.615	0.606	0.566	0.572	0.583	0.485	0.495	0.549	0.571	0.61	0.577	0.472	0.489	0.548	0.53	0.548	0.579	0.585	0.463	0.426	0.455	0.492	0.286	0.512	0.519	0.526	0.549	0.577	0.57	0.607	0.661	0.768	0.603	0.73	0.78	0.738	0.727	0.819	0.718
E7	ctf4∆	2%	1		08:59:16	0.532	0.554	0.632	0.592	0.597	0.626	0.616	0.578	0.584	0.593	0.496	0.496	0.55	0.572	0.612	0.578	0.473	0.49	0.55	0.532	0.55	0.58	0.586	0.48	0.442	0.47	0.508	0.296	0.53	0.537	0.544	0.569	0.596	0.59	0.628	0.665	0.772	0.608	0.735	0.785	0.744	0.733	0.826	0.723
E8	ctf4∆	2%	2		09:09:16	0.538	0.561	0.64	0.599	0.607	0.636	0.623	0.588	0.594	0.602	0.506	0.497	0.55	0.575	0.613	0.581	0.475	0.491	0.551	0.534	0.551	0.581	0.588	0.498	0.459	0.489	0.526	0.307	0.549	0.557	0.562	0.589	0.614	0.609	0.649	0.667	0.776	0.612	0.739	0.789	0.75	0.736	0.831	0.726
E9	ctf4∆	2%	3		09:19:16	0.544	0.57	0.647	0.606	0.616	0.642	0.63	0.596	0.599	0.609	0.514	0.497	0.551	0.575	0.614	0.582	0.476	0.493	0.554	0.534	0.552	0.583	0.589	0.516	0.475	0.508	0.543	0.317	0.565	0.572	0.58	0.605	0.632	0.624	0.666	0.67	0.779	0.614	0.743	0.794	0.752	0.738	0.833	0.729
E10	ctf4∆	2%	1		09:29:16	0.549	0.577	0.654	0.612	0.622	0.649	0.638	0.605	0.607	0.617	0.521	0.498	0.553	0.576	0.616	0.583	0.478	0.495	0.555	0.536	0.554	0.585	0.591	0.534	0.489	0.523	0.559	0.328	0.581	0.588	0.599	0.625	0.647	0.638	0.683	0.67	0.779	0.617	0.745	0.796	0.757	0.74	0.838	0.732
E11	ctf4∆	2%	2		09:39:16	0.553	0.583	0.659	0.617	0.629	0.656	0.643	0.611	0.614	0.623	0.525	0.5	0.554	0.577	0.617	0.585	0.48	0.496	0.556	0.538	0.557	0.585	0.593	0.55	0.506	0.537	0.574	0.339	0.593	0.604	0.612	0.641	0.66	0.651	0.699	0.672	0.78	0.62	0.747	0.798	0.759	0.743	0.839	0.736
E12	ctf4∆	2%	3		09:49:16	0.556	0.588	0.664	0.62	0.634	0.66	0.647	0.617	0.622	0.629	0.532	0.499	0.555	0.578	0.618	0.587	0.481	0.496	0.557	0.54	0.556	0.587	0.594	0.566	0.519	0.551	0.587	0.351	0.607	0.621	0.629	0.655	0.671	0.66	0.711	0.674	0.783	0.622	0.747	0.801	0.76	0.746	0.842	0.736
F1	WT	2%	1		09:59:16	0.56	0.594	0.667	0.625	0.638	0.666	0.652	0.623	0.623	0.635	0.539	0.5	0.555	0.579	0.619	0.588	0.483	0.498	0.559	0.541	0.557	0.588	0.595	0.581	0.528	0.563	0.599	0.361	0.617	0.632	0.641	0.667	0.681	0.668	0.722	0.675	0.784	0.624	0.75	0.801	0.761	0.748	0.845	0.738
F2	WT	2%	2		10:09:16	0.563	0.598	0.671	0.629	0.642	0.67	0.655	0.629	0.63	0.639	0.545	0.501	0.557	0.581	0.62	0.59	0.484	0.498	0.56	0.542	0.559	0.589	0.597	0.594	0.537	0.575	0.61	0.372	0.626	0.643	0.654	0.678	0.688	0.678	0.732	0.676	0.785	0.626	0.751	0.8	0.764	0.749	0.848	0.74
F3	WT	2%	3		10:19:16	0.565	0.602	0.673	0.632	0.644	0.673	0.66	0.633	0.631	0.642	0.551	0.501	0.558	0.581	0.622	0.591	0.485	0.5	0.561	0.544	0.56	0.59	0.597	0.605	0.546	0.582	0.617	0.384	0.633	0.652	0.665	0.686	0.694	0.681	0.738	0.677	0.786	0.627	0.752	0.804	0.765	0.751	0.849	0.741
F4	WT	2%	1		10:29:16	0.567	0.606	0.676	0.634	0.649	0.676	0.664	0.635	0.636	0.646	0.552	0.503	0.558	0.581	0.622	0.591	0.486	0.501	0.562	0.545	0.561	0.591	0.599	0.613	0.555	0.59	0.622	0.395	0.64	0.665	0.673	0.695	0.698	0.685	0.748	0.678	0.788	0.629	0.753	0.806	0.765	0.754	0.85	0.743
F5	WT	2%	2		10:39:16	0.569	0.609	0.678	0.638	0.652	0.68	0.666	0.639	0.64	0.65	0.558	0.503	0.559	0.582	0.623	0.592	0.488	0.502	0.563	0.546	0.562	0.593	0.6	0.621	0.561	0.598	0.626	0.403	0.645	0.674	0.679	0.7	0.701	0.688	0.751	0.679	0.788	0.629	0.754	0.806	0.768	0.754	0.852	0.744
F6	WT	2%	3		10:49:16	0.571	0.612	0.681	0.64	0.655	0.683	0.669	0.644	0.644	0.653	0.564	0.504	0.56	0.583	0.624	0.594	0.489	0.502	0.564	0.548	0.565	0.594	0.601	0.627	0.564	0.603	0.631	0.412	0.648	0.681	0.684	0.705	0.705	0.691	0.755	0.68	0.79	0.63	0.756	0.809	0.77	0.755	0.852	0.745
F7	WT	2%	1		10:59:16	0.573	0.614	0.682	0.641	0.657	0.686	0.67	0.647	0.649	0.655	0.568	0.504	0.561	0.583	0.625	0.594	0.489	0.503	0.565	0.549	0.565	0.595	0.602	0.635	0.568	0.608	0.633	0.419	0.653	0.686	0.69	0.711	0.708	0.694	0.76	0.682	0.791	0.631	0.757	0.808	0.771	0.756	0.853	0.746
F8	WT	2%	2		11:09:16	0.575	0.616	0.684	0.644	0.66	0.688	0.671	0.649	0.651	0.658	0.569	0.505	0.561	0.584	0.626	0.596	0.49	0.504	0.566	0.549	0.566	0.596	0.603	0.639	0.57	0.613	0.636	0.425	0.656	0.694	0.697	0.714	0.71	0.697	0.763	0.682	0.791	0.632	0.758	0.809	0.771	0.758	0.855	0.748
F9	WT	2%	3		11:19:16	0.577	0.618	0.686	0.645	0.662	0.69	0.672	0.652	0.652	0.66	0.573	0.506	0.562	0.585	0.627	0.597	0.491	0.505	0.567	0.551	0.567	0.597	0.604	0.643	0.574	0.615	0.639	0.432	0.658	0.696	0.699	0.717	0.712	0.698	0.766	0.684	0.793	0.633	0.759	0.81	0.771	0.759	0.857	0.749
F10	WT	2%	1		11:29:16	0.578	0.621	0.688	0.646	0.663	0.692	0.675	0.654	0.657	0.664	0.579	0.507	0.563	0.585	0.627	0.599	0.492	0.507	0.569	0.552	0.567	0.598	0.606	0.646	0.576	0.619	0.641	0.438	0.661	0.702	0.704	0.721	0.713	0.699	0.77	0.683	0.793	0.635	0.759	0.81	0.774	0.761	0.857	0.749
F11	WT	2%	2		11:39:16	0.579	0.623	0.69	0.648	0.665	0.694	0.678	0.656	0.66	0.665	0.58	0.508	0.563	0.586	0.629	0.599	0.493	0.507	0.568	0.553	0.568	0.599	0.606	0.649	0.577	0.621	0.643	0.442	0.662	0.706	0.706	0.724	0.715	0.702	0.771	0.684	0.794	0.636	0.76	0.814	0.775	0.761	0.857	0.751
F12	WT	2%	3		11:49:16	0.581	0.624	0.692	0.65	0.667	0.696	0.679	0.659	0.662	0.667	0.583	0.508	0.564	0.587	0.63	0.601	0.494	0.507	0.57	0.554	0.57	0.6	0.608	0.652	0.578	0.624	0.645	0.447	0.664	0.706	0.708	0.726	0.717	0.704	0.773	0.685	0.794	0.636	0.762	0.813	0.776	0.762	0.86	0.75
G1	ctf4∆	8%	1		11:59:16	0.583	0.626	0.692	0.651	0.669	0.697	0.681	0.661	0.663	0.669	0.587	0.509	0.565	0.588	0.631	0.603	0.496	0.509	0.57	0.555	0.571	0.601	0.609	0.654	0.579	0.625	0.647	0.452	0.665	0.712	0.712	0.728	0.719	0.705	0.776	0.686	0.796	0.637	0.763	0.815	0.777	0.764	0.862	0.753
G2	ctf4∆	8%	2		12:09:16	0.583	0.628	0.694	0.653	0.67	0.7	0.683	0.664	0.665	0.672	0.591	0.51	0.566	0.589	0.632	0.603	0.497	0.509	0.571	0.555	0.571	0.602	0.61	0.656	0.582	0.628	0.648	0.456	0.669	0.714	0.714	0.729	0.72	0.707	0.777	0.687	0.797	0.638	0.763	0.816	0.778	0.764	0.863	0.754
G3	ctf4∆	8%	3		12:19:16	0.584	0.631	0.696	0.654	0.671	0.702	0.685	0.665	0.667	0.672	0.594	0.511	0.566	0.589	0.633	0.604	0.498	0.51	0.572	0.556	0.572	0.603	0.612	0.658	0.583	0.63	0.649	0.459	0.668	0.715	0.715	0.731	0.72	0.708	0.779	0.686	0.798	0.639	0.764	0.818	0.779	0.766	0.863	0.755
G4	ctf4∆	8%	1		12:29:16	0.585	0.632	0.697	0.655	0.673	0.703	0.686	0.667	0.669	0.675	0.596	0.511	0.567	0.59	0.634	0.605	0.499	0.511	0.572	0.557	0.573	0.604	0.612	0.659	0.585	0.631	0.65	0.461	0.67	0.718	0.717	0.733	0.722	0.709	0.782	0.687	0.799	0.64	0.765	0.817	0.78	0.767	0.864	0.753
G5	ctf4∆	8%	2		12:39:16	0.587	0.634	0.698	0.656	0.675	0.705	0.687	0.668	0.67	0.677	0.598	0.512	0.567	0.592	0.634	0.606	0.5	0.513	0.575	0.558	0.574	0.606	0.613	0.661	0.585	0.633	0.651	0.465	0.67	0.72	0.719	0.733	0.723	0.71	0.782	0.689	0.8	0.641	0.766	0.82	0.78	0.768	0.865	0.756
G6	ctf4∆	8%	3		12:49:16	0.587	0.635	0.699	0.659	0.677	0.706	0.689	0.671	0.672	0.679	0.599	0.512	0.569	0.592	0.635	0.607	0.501	0.512	0.575	0.559	0.575	0.607	0.614	0.663	0.586	0.635	0.653	0.468	0.671	0.725	0.721	0.734	0.724	0.71	0.784	0.69	0.801	0.643	0.767	0.822	0.781	0.769	0.866	0.758
G7	ctf4∆	8%	1		12:59:16	0.588	0.636	0.7	0.659	0.677	0.708	0.69	0.674	0.674	0.682	0.604	0.513	0.57	0.592	0.636	0.609	0.502	0.513	0.576	0.56	0.576	0.607	0.616	0.665	0.587	0.637	0.653	0.47	0.672	0.727	0.721	0.736	0.726	0.712	0.785	0.69	0.802	0.643	0.767	0.822	0.783	0.769	0.867	0.758
G8	ctf4∆	8%	2		13:09:16	0.588	0.638	0.701	0.66	0.679	0.709	0.692	0.674	0.675	0.682	0.605	0.514	0.57	0.594	0.638	0.609	0.503	0.514	0.577	0.561	0.576	0.608	0.617	0.666	0.588	0.638	0.655	0.471	0.673	0.729	0.722	0.738	0.727	0.713	0.787	0.69	0.803	0.644	0.768	0.821	0.782	0.773	0.868	0.759
G9	ctf4∆	8%	3		13:19:16	0.59	0.639	0.703	0.661	0.681	0.709	0.692	0.675	0.677	0.684	0.608	0.514	0.57	0.594	0.639	0.611	0.503	0.515	0.578	0.562	0.577	0.609	0.618	0.667	0.589	0.639	0.656	0.474	0.674	0.731	0.723	0.739	0.727	0.714	0.788	0.691	0.803	0.644	0.769	0.823	0.783	0.772	0.869	0.76
G10	ctf4∆	8%	1		13:29:16	0.592	0.641	0.705	0.662	0.681	0.711	0.693	0.676	0.679	0.686	0.61	0.515	0.571	0.596	0.64	0.612	0.506	0.516	0.578	0.563	0.577	0.609	0.619	0.667	0.59	0.64	0.657	0.476	0.675	0.731	0.726	0.74	0.728	0.715	0.79	0.693	0.805	0.646	0.769	0.822	0.785	0.774	0.87	0.761
G12	ctf4∆	8%	3		13:39:16	0.592	0.641	0.705	0.664	0.681	0.712	0.694	0.679	0.679	0.687	0.615	0.516	0.572	0.596	0.64	0.613	0.506	0.516	0.58	0.564	0.579	0.611	0.621	0.669	0.591	0.641	0.658	0.478	0.676	0.733	0.724	0.742	0.729	0.717	0.79	0.693	0.804	0.647	0.771	0.822	0.786	0.773	0.872	0.762
H1	WT	8%	1		13:49:16	0.593	0.643	0.706	0.666	0.682	0.714	0.695	0.68	0.679	0.69	0.616	0.517	0.573	0.598	0.641	0.614	0.507	0.517	0.582	0.565	0.579	0.612	0.623	0.671	0.592	0.642	0.659	0.48	0.677	0.735	0.727	0.742	0.731	0.718	0.792	0.693	0.806	0.647	0.771	0.824	0.787	0.776	0.873	0.762
H2	WT	8%	2		13:59:16	0.593	0.644	0.707	0.667	0.684	0.714	0.696	0.68	0.681	0.691	0.618	0.518	0.574	0.598	0.642	0.614	0.507	0.517	0.582	0.566	0.581	0.613	0.623	0.672	0.592	0.643	0.659	0.481	0.677	0.736	0.728	0.743	0.731	0.719	0.793	0.695	0.807	0.649	0.772	0.824	0.786	0.777	0.873	0.764
H3	WT	8%	3		14:09:15	0.594	0.646	0.708	0.668	0.685	0.714	0.696	0.681	0.682	0.693	0.619	0.518	0.575	0.599	0.644	0.615	0.508	0.519	0.584	0.567	0.581	0.614	0.623	0.674	0.593	0.644	0.66	0.482	0.677	0.735	0.728	0.744	0.732	0.72	0.792	0.694	0.807	0.65	0.771	0.825	0.787	0.777	0.873	0.765
H4	WT	8%	1		14:19:16	0.595	0.646	0.709	0.668	0.686	0.716	0.697	0.683	0.684	0.694	0.62	0.519	0.576	0.6	0.644	0.617	0.51	0.52	0.584	0.568	0.583	0.614	0.625	0.675	0.594	0.645	0.661	0.486	0.68	0.738	0.731	0.745	0.733	0.72	0.795	0.695	0.808	0.65	0.772	0.825	0.789	0.778	0.875	0.766
H5	WT	8%	2		14:29:16	0.595	0.647	0.71	0.669	0.687	0.717	0.698	0.685	0.684	0.695	0.62	0.52	0.577	0.602	0.646	0.618	0.511	0.521	0.585	0.567	0.584	0.615	0.626	0.675	0.595	0.645	0.663	0.488	0.682	0.74	0.731	0.746	0.733	0.722	0.796	0.696	0.808	0.651	0.773	0.828	0.789	0.78	0.876	0.766
H6	WT	8%	3		14:39:16	0.597	0.648	0.711	0.67	0.687	0.718	0.699	0.685	0.686	0.696	0.624	0.52	0.578	0.603	0.647	0.619	0.512	0.522	0.585	0.569	0.584	0.616	0.627	0.676	0.596	0.647	0.663	0.489	0.681	0.74	0.732	0.747	0.734	0.722	0.796	0.697	0.808	0.652	0.774	0.826	0.791	0.779	0.877	0.767
H7	WT	8%	1		14:49:16	0.597	0.649	0.712	0.67	0.688	0.719	0.701	0.687	0.686	0.698	0.627	0.521	0.578	0.603	0.648	0.621	0.513	0.523	0.586	0.57	0.584	0.618	0.628	0.677	0.597	0.648	0.665	0.49	0.683	0.74	0.733	0.748	0.734	0.724	0.797	0.697	0.809	0.653	0.774	0.826	0.791	0.783	0.877	0.767
H8	WT	8%	2		14:59:16	0.598	0.651	0.713	0.672	0.689	0.72	0.703	0.688	0.689	0.699	0.628	0.521	0.58	0.603	0.648	0.62	0.513	0.524	0.588	0.571	0.586	0.617	0.629	0.679	0.598	0.649	0.664	0.491	0.683	0.744	0.735	0.749	0.735	0.724	0.798	0.697	0.81	0.653	0.776	0.828	0.792	0.783	0.88	0.768
H9	WT	8%	3		15:09:16	0.599	0.652	0.713	0.672	0.69	0.721	0.704	0.69	0.689	0.7	0.632	0.522	0.579	0.606	0.65	0.622	0.515	0.524	0.589	0.571	0.586	0.618	0.63	0.679	0.599	0.65	0.665	0.492	0.683	0.743	0.736	0.75	0.736	0.725	0.799	0.698	0.812	0.654	0.776	0.828	0.793	0.784	0.881	0.77
H10	WT	8%	1		15:19:16	0.599	0.653	0.713	0.673	0.69	0.722	0.705	0.691	0.691	0.702	0.636	0.523	0.58	0.606	0.65	0.623	0.517	0.524	0.588	0.572	0.587	0.62	0.631	0.68	0.6	0.65	0.666	0.494	0.685	0.745	0.737	0.752	0.736	0.725	0.801	0.698	0.811	0.655	0.776	0.829	0.794	0.785	0.881	0.771
H11	WT	8%	2		15:29:16	0.599	0.654	0.715	0.675	0.692	0.723	0.706	0.692	0.692	0.704	0.639	0.525	0.582	0.607	0.65	0.625	0.517	0.526	0.591	0.573	0.589	0.621	0.633	0.681	0.601	0.651	0.668	0.495	0.685	0.746	0.737	0.752	0.737	0.726	0.802	0.7	0.814	0.656	0.778	0.832	0.794	0.785	0.882	0.771
H12	WT	8%	3		15:39:16	0.6	0.655	0.715	0.676	0.694	0.723	0.706	0.692	0.692	0.705	0.638	0.524	0.582	0.607	0.651	0.625	0.518	0.526	0.591	0.574	0.589	0.622	0.634	0.682	0.601	0.652	0.668	0.496	0.687	0.748	0.737	0.753	0.738	0.727	0.803	0.7	0.814	0.657	0.778	0.832	0.795	0.786	0.884	0.771
					15:49:16	0.602	0.656	0.716	0.676	0.694	0.723	0.707	0.693	0.695	0.706	0.64	0.525	0.583	0.608	0.652	0.627	0.521	0.528	0.591	0.575	0.59	0.623	0.634	0.683	0.602	0.653	0.668	0.498	0.687	0.749	0.739	0.753	0.739	0.728	0.804	0.701	0.814	0.659	0.779	0.833	0.795	0.788	0.884	0.772
					15:59:16	0.602	0.657	0.717	0.678	0.695	0.724	0.708	0.694	0.695	0.707	0.643	0.526	0.583	0.61	0.653	0.626	0.521	0.529	0.592	0.576	0.589	0.624	0.636	0.684	0.602	0.654	0.668	0.499	0.688	0.748	0.739	0.754	0.74	0.729	0.804	0.702	0.814	0.66	0.78	0.832	0.796	0.788	0.884	0.774
					16:09:16	0.603	0.658	0.718	0.68	0.696	0.725	0.708	0.696	0.696	0.708	0.643	0.526	0.584	0.611	0.655	0.628	0.522	0.53	0.594	0.577	0.591	0.625	0.637	0.685	0.603	0.654	0.668	0.499	0.688	0.747	0.739	0.754	0.741	0.73	0.804	0.7	0.816	0.66	0.781	0.832	0.798	0.789	0.885	0.775
					16:19:16	0.603	0.659	0.718	0.679	0.696	0.727	0.709	0.697	0.699	0.711	0.647	0.528	0.586	0.611	0.655	0.63	0.523	0.53	0.594	0.578	0.591	0.626	0.638	0.686	0.604	0.656	0.67	0.501	0.691	0.75	0.74	0.756	0.742	0.732	0.805	0.701	0.817	0.661	0.781	0.831	0.798	0.789	0.886	0.775
					16:29:16	0.605	0.66	0.72	0.681	0.697	0.728	0.711	0.698	0.698	0.712	0.647	0.527	0.586	0.612	0.656	0.632	0.523	0.531	0.595	0.579	0.592	0.627	0.638	0.687	0.605	0.657	0.671	0.502	0.692	0.751	0.743	0.757	0.743	0.732	0.806	0.704	0.817	0.663	0.782	0.833	0.799	0.791	0.887	0.775
					16:39:16	0.605	0.661	0.72	0.682	0.698	0.729	0.711	0.7	0.699	0.712	0.651	0.529	0.587	0.614	0.658	0.631	0.525	0.532	0.597	0.58	0.594	0.628	0.64	0.688	0.606	0.657	0.671	0.502	0.693	0.752	0.743	0.757	0.743	0.733	0.807	0.705	0.818	0.663	0.783	0.834	0.799	0.792	0.888	0.777
					16:49:16	0.606	0.662	0.72	0.682	0.699	0.729	0.712	0.7	0.7	0.713	0.652	0.529	0.587	0.614	0.659	0.634	0.527	0.533	0.598	0.58	0.595	0.629	0.641	0.688	0.606	0.658	0.671	0.503	0.693	0.752	0.743	0.758	0.744	0.733	0.808	0.705	0.819	0.665	0.784	0.834	0.8	0.794	0.889	0.777
					16:59:16	0.607	0.663	0.721	0.684	0.7	0.73	0.713	0.701	0.701	0.714	0.653	0.53	0.588	0.616	0.66	0.635	0.528	0.534	0.599	0.581	0.596	0.63	0.641	0.689	0.607	0.659	0.671	0.506	0.693	0.754	0.745	0.759	0.744	0.733	0.809	0.706	0.82	0.666	0.784	0.837	0.802	0.795	0.89	0.779
					17:09:16	0.607	0.664	0.723	0.684	0.701	0.731	0.713	0.702	0.703	0.715	0.657	0.531	0.589	0.617	0.661	0.636	0.528	0.535	0.6	0.582	0.595	0.631	0.643	0.691	0.608	0.659	0.673	0.506	0.695	0.755	0.745	0.76	0.745	0.734	0.81	0.705	0.821	0.667	0.784	0.836	0.801	0.795	0.892	0.78
					17:19:16	0.608	0.664	0.723	0.684	0.702	0.732	0.714	0.704	0.703	0.716	0.659	0.531	0.59	0.617	0.662	0.637	0.53	0.536	0.601	0.583	0.597	0.632	0.645	0.692	0.609	0.66	0.673	0.506	0.695	0.754	0.745	0.76	0.745	0.734	0.811	0.706	0.822	0.668	0.786	0.837	0.801	0.797	0.892	0.78
					17:29:16	0.608	0.665	0.723	0.686	0.701	0.733	0.715	0.705	0.706	0.718	0.66	0.531	0.591	0.618	0.663	0.64	0.532	0.536	0.601	0.583	0.597	0.632	0.645	0.691	0.609	0.661	0.673	0.508	0.696	0.756	0.745	0.762	0.746	0.735	0.812	0.708	0.822	0.668	0.787	0.841	0.803	0.798	0.893	0.779
					17:39:16	0.61	0.665	0.724	0.686	0.703	0.733	0.716	0.705	0.707	0.717	0.66	0.53	0.592	0.62	0.664	0.64	0.532	0.537	0.603	0.584	0.598	0.633	0.646	0.693	0.61	0.661	0.674	0.511	0.696	0.754	0.745	0.761	0.746	0.736	0.811	0.708	0.823	0.669	0.788	0.841	0.804	0.799	0.894	0.781
					17:49:16	0.61	0.667	0.725	0.686	0.704	0.734	0.716	0.706	0.708	0.719	0.662	0.533	0.592	0.622	0.665	0.641	0.533	0.538	0.604	0.585	0.598	0.635	0.647	0.694	0.61	0.662	0.675	0.511	0.698	0.76	0.748	0.762	0.747	0.737	0.814	0.709	0.823	0.67	0.787	0.842	0.804	0.8	0.895	0.784
					17:59:16	0.61	0.667	0.725	0.687	0.704	0.735	0.717	0.706	0.709	0.72	0.667	0.533	0.594	0.622	0.666	0.642	0.533	0.539	0.604	0.586	0.6	0.636	0.649	0.694	0.61	0.663	0.675	0.511	0.699	0.762	0.747	0.764	0.748	0.737	0.814	0.71	0.824	0.671	0.789	0.838	0.805	0.801	0.897	0.784
					18:09:16	0.611	0.668	0.726	0.688	0.704	0.736	0.716	0.707	0.709	0.72	0.666	0.533	0.594	0.622	0.667	0.641	0.536	0.541	0.606	0.587	0.601	0.637	0.648	0.694	0.611	0.662	0.675	0.511	0.698	0.757	0.747	0.764	0.749	0.738	0.814	0.71	0.825	0.672	0.79	0.842	0.806	0.801	0.896	0.783
					18:19:16	0.612	0.668	0.727	0.689	0.706	0.736	0.717	0.708	0.71	0.721	0.667	0.534	0.595	0.623	0.668	0.644	0.537	0.542	0.607	0.588	0.601	0.638	0.65	0.695	0.612	0.663	0.676	0.512	0.699	0.759	0.748	0.764	0.749	0.738	0.815	0.71	0.825	0.673	0.791	0.842	0.808	0.803	0.897	0.786
					18:29:16	0.612	0.669	0.728	0.689	0.707	0.737	0.718	0.709	0.711	0.723	0.67	0.534	0.595	0.625	0.669	0.645	0.537	0.543	0.607	0.589	0.602	0.638	0.651	0.696	0.613	0.665	0.677	0.513	0.7	0.76	0.749	0.765	0.75	0.739	0.816	0.712	0.826	0.674	0.791	0.842	0.808	0.803	0.898	0.785
					18:39:16	0.613	0.67	0.728	0.691	0.708	0.739	0.718	0.711	0.713	0.724	0.674	0.535	0.595	0.627	0.67	0.646	0.538	0.544	0.609	0.589	0.602	0.641	0.652	0.697	0.614	0.665	0.678	0.514	0.702	0.763	0.749	0.766	0.751	0.739	0.817	0.712	0.828	0.675	0.791	0.843	0.807	0.805	0.901	0.786
					18:49:16	0.614	0.67	0.73	0.692	0.708	0.739	0.719	0.712	0.713	0.724	0.673	0.535	0.597	0.627	0.671	0.648	0.539	0.545	0.609	0.59	0.602	0.64	0.654	0.698	0.614	0.666	0.677	0.516	0.701	0.76	0.749	0.767	0.751	0.741	0.817	0.713	0.828	0.676	0.793	0.844	0.808	0.805	0.903	0.786
					18:59:16	0.615	0.672	0.73	0.692	0.708	0.74	0.72	0.713	0.713	0.726	0.675	0.536	0.598	0.628	0.672	0.65	0.541	0.545	0.61	0.591	0.602	0.642	0.654	0.698	0.614	0.667	0.679	0.517	0.702	0.763	0.75	0.767	0.753	0.742	0.817	0.714	0.829	0.677	0.793	0.846	0.811	0.806	0.902	0.789
					19:09:16	0.615	0.672	0.73	0.693	0.71	0.74	0.721	0.713	0.714	0.726	0.677	0.536	0.598	0.629	0.672	0.649	0.542	0.546	0.611	0.592	0.604	0.643	0.655	0.699	0.615	0.667	0.68	0.516	0.702	0.761	0.749	0.769	0.755	0.742	0.818	0.716	0.83	0.678	0.794	0.845	0.811	0.807	0.903	0.791
					19:19:15	0.615	0.673	0.731	0.694	0.711	0.741	0.721	0.714	0.715	0.727	0.677	0.537	0.599	0.629	0.674	0.65	0.543	0.547	0.613	0.592	0.605	0.645	0.656	0.7	0.616	0.667	0.68	0.518	0.703	0.763	0.749	0.768	0.754	0.742	0.82	0.715	0.83	0.678	0.795	0.845	0.811	0.807	0.904	0.791
					19:29:16	0.616	0.674	0.731	0.695	0.711	0.741	0.722	0.715	0.715	0.728	0.678	0.537	0.599	0.63	0.674	0.65	0.545	0.548	0.613	0.593	0.606	0.645	0.657	0.7	0.616	0.667	0.68	0.518	0.704	0.763	0.752	0.768	0.755	0.742	0.821	0.715	0.83	0.68	0.795	0.847	0.813	0.808	0.905	0.792
					19:39:16	0.616	0.674	0.732	0.696	0.712	0.742	0.723	0.716	0.716	0.73	0.68	0.539	0.6	0.631	0.676	0.653	0.545	0.548	0.613	0.594	0.606	0.646	0.659	0.701	0.617	0.669	0.681	0.52	0.706	0.766	0.754	0.769	0.755	0.744	0.821	0.716	0.831	0.681	0.796	0.847	0.812	0.808	0.906	0.791
					19:49:16	0.616	0.674	0.733	0.696	0.712	0.743	0.723	0.716	0.716	0.73	0.683	0.539	0.601	0.633	0.677	0.651	0.547	0.549	0.615	0.594	0.608	0.648	0.659	0.702	0.618	0.669	0.681	0.522	0.706	0.765	0.754	0.769	0.756	0.743	0.822	0.717	0.831	0.682	0.797	0.849	0.813	0.81	0.907	0.794
					19:59:16	0.616	0.676	0.733	0.696	0.713	0.744	0.724	0.717	0.717	0.73	0.683	0.539	0.601	0.634	0.678	0.655	0.547	0.55	0.616	0.595	0.609	0.648	0.66	0.702	0.618	0.669	0.682	0.522	0.708	0.766	0.755	0.77	0.757	0.744	0.823	0.717	0.832	0.683	0.798	0.848	0.815	0.811	0.907	0.795
					20:09:16	0.617	0.676	0.734	0.697	0.713	0.745	0.725	0.718	0.718	0.731	0.685	0.539	0.602	0.635	0.679	0.656	0.548	0.551	0.617	0.597	0.607	0.648	0.661	0.703	0.619	0.669	0.683	0.524	0.708	0.765	0.756	0.771	0.757	0.744	0.824	0.718	0.833	0.684	0.798	0.847	0.815	0.813	0.909	0.796
					20:19:16	0.617	0.677	0.734	0.698	0.713	0.746	0.726	0.719	0.719	0.733	0.683	0.54	0.603	0.636	0.68	0.655	0.549	0.552	0.618	0.597	0.609	0.649	0.661	0.704	0.619	0.67	0.683	0.525	0.709	0.769	0.757	0.771	0.758	0.745	0.825	0.718	0.833	0.685	0.799	0.85	0.816	0.813	0.909	0.794
					20:29:16	0.618	0.677	0.735	0.698	0.714	0.746	0.726	0.719	0.719	0.732	0.686	0.54	0.603	0.637	0.681	0.657	0.551	0.553	0.619	0.598	0.61	0.651	0.663	0.704	0.62	0.672	0.684	0.526	0.709	0.771	0.758	0.773	0.759	0.745	0.826	0.719	0.834	0.686	0.8	0.851	0.816	0.814	0.911	0.797
					20:39:16	0.619	0.678	0.735	0.7	0.716	0.747	0.726	0.72	0.72	0.733	0.688	0.542	0.604	0.637	0.682	0.658	0.551	0.553	0.62	0.599	0.611	0.651	0.664	0.705	0.621	0.672	0.684	0.526	0.711	0.769	0.758	0.774	0.76	0.748	0.827	0.721	0.835	0.687	0.801	0.853	0.818	0.815	0.912	0.797
					20:49:16	0.62	0.679	0.736	0.7	0.715	0.748	0.728	0.721	0.721	0.734	0.688	0.541	0.605	0.637	0.682	0.66	0.552	0.553	0.621	0.6	0.611	0.651	0.664	0.706	0.622	0.673	0.684	0.527	0.711	0.772	0.758	0.774	0.76	0.748	0.828	0.72	0.835	0.688	0.801	0.852	0.818	0.816	0.912	0.798
					20:59:16	0.62	0.68	0.736	0.7	0.717	0.748	0.728	0.722	0.724	0.734	0.689	0.541	0.606	0.639	0.683	0.661	0.554	0.555	0.62	0.601	0.612	0.652	0.664	0.706	0.623	0.673	0.685	0.528	0.712	0.772	0.758	0.774	0.761	0.749	0.828	0.722	0.835	0.688	0.801	0.853	0.818	0.817	0.912	0.797
					21:09:16	0.62	0.681	0.738	0.702	0.716	0.749	0.73	0.724	0.723	0.735	0.692	0.543	0.606	0.64	0.684	0.662	0.554	0.556	0.622	0.601	0.612	0.654	0.667	0.707	0.623	0.674	0.686	0.53	0.714	0.774	0.762	0.775	0.762	0.751	0.831	0.722	0.837	0.689	0.802	0.852	0.818	0.819	0.916	0.8
					21:19:16	0.621	0.68	0.738	0.701	0.718	0.749	0.73	0.724	0.724	0.736	0.694	0.543	0.607	0.64	0.684	0.663	0.556	0.556	0.623	0.601	0.613	0.654	0.667	0.707	0.624	0.674	0.688	0.53	0.714	0.773	0.76	0.776	0.761	0.749	0.83	0.722	0.837	0.691	0.803	0.855	0.82	0.819	0.915	0.801
					21:29:16	0.622	0.681	0.739	0.703	0.719	0.75	0.731	0.724	0.725	0.737	0.694	0.543	0.607	0.64	0.685	0.664	0.556	0.558	0.623	0.602	0.613	0.655	0.667	0.708	0.624	0.674	0.688	0.53	0.713	0.771	0.761	0.776	0.762	0.75	0.83	0.723	0.839	0.692	0.803	0.855	0.821	0.819	0.916	0.801
					21:39:16	0.622	0.682	0.74	0.703	0.721	0.75	0.732	0.725	0.724	0.738	0.695	0.544	0.608	0.643	0.686	0.663	0.558	0.558	0.624	0.603	0.613	0.657	0.669	0.709	0.624	0.676	0.688	0.533	0.716	0.774	0.762	0.778	0.762	0.75	0.832	0.724	0.839	0.692	0.804	0.855	0.821	0.82	0.917	0.802
					21:49:16	0.623	0.682	0.74	0.703	0.72	0.751	0.732	0.726	0.725	0.739	0.697	0.545	0.609	0.643	0.686	0.665	0.559	0.558	0.624	0.604	0.614	0.657	0.669	0.709	0.625	0.677	0.688	0.534	0.718	0.777	0.765	0.779	0.764	0.75	0.833	0.725	0.84	0.693	0.804	0.855	0.822	0.822	0.919	0.804
					21:59:16	0.622	0.683	0.74	0.705	0.72	0.752	0.732	0.726	0.727	0.74	0.695	0.545	0.61	0.642	0.688	0.665	0.559	0.56	0.626	0.604	0.615	0.658	0.67	0.71	0.626	0.677	0.688	0.534	0.717	0.775	0.763	0.779	0.764	0.751	0.833	0.725	0.841	0.694	0.805	0.857	0.822	0.822	0.918	0.805
					22:09:16	0.623	0.683	0.741	0.706	0.721	0.753	0.733	0.726	0.728	0.741	0.696	0.546	0.61	0.644	0.688	0.669	0.56	0.56	0.626	0.605	0.616	0.658	0.672	0.711	0.626	0.677	0.689	0.536	0.72	0.777	0.764	0.781	0.765	0.752	0.835	0.726	0.841	0.695	0.805	0.856	0.824	0.823	0.92	0.804
					22:19:16	0.623	0.684	0.742	0.705	0.721	0.753	0.734	0.727	0.728	0.742	0.7	0.546	0.611	0.645	0.689	0.669	0.561	0.561	0.627	0.606	0.616	0.659	0.672	0.712	0.627	0.678	0.691	0.535	0.72	0.778	0.765	0.781	0.765	0.751	0.835	0.726	0.841	0.696	0.806	0.855	0.824	0.825	0.92	0.805
					22:29:16	0.623	0.684	0.742	0.707	0.723	0.754	0.735	0.728	0.729	0.743	0.701	0.547	0.612	0.646	0.689	0.668	0.561	0.563	0.628	0.606	0.617	0.661	0.672	0.712	0.627	0.678	0.691	0.537	0.72	0.778	0.766	0.781	0.767	0.752	0.838	0.727	0.843	0.696	0.807	0.858	0.824	0.825	0.921	0.804
					22:39:16	0.624	0.685	0.742	0.707	0.723	0.755	0.735	0.728	0.73	0.742	0.701	0.547	0.612	0.647	0.691	0.67	0.563	0.563	0.629	0.607	0.617	0.66	0.673	0.712	0.627	0.679	0.691	0.539	0.722	0.78	0.766	0.782	0.767	0.754	0.838	0.728	0.844	0.698	0.807	0.856	0.824	0.827	0.922	0.807
					22:49:16	0.625	0.685	0.743	0.708	0.723	0.756	0.735	0.729	0.729	0.743	0.702	0.547	0.612	0.647	0.692	0.672	0.564	0.565	0.63	0.607	0.617	0.661	0.674	0.713	0.628	0.679	0.692	0.538	0.723	0.781	0.767	0.783	0.767	0.753	0.838	0.728	0.844	0.699	0.807	0.857	0.825	0.828	0.923	0.807
					22:59:16	0.626	0.686	0.744	0.708	0.722	0.756	0.737	0.731	0.729	0.744	0.703	0.547	0.613	0.649	0.692	0.671	0.565	0.564	0.631	0.609	0.618	0.663	0.676	0.713	0.629	0.68	0.693	0.539	0.724	0.782	0.769	0.783	0.768	0.754	0.841	0.729	0.846	0.7	0.809	0.861	0.827	0.827	0.924	0.809
					23:09:16	0.626	0.687	0.745	0.71	0.724	0.757	0.737	0.731	0.729	0.745	0.704	0.549	0.614	0.649	0.693	0.672	0.566	0.565	0.632	0.609	0.62	0.664	0.675	0.713	0.629	0.681	0.694	0.54	0.724	0.783	0.768	0.784	0.768	0.755	0.841	0.729	0.845	0.7	0.81	0.859	0.827	0.828	0.924	0.808
					23:19:16	0.627	0.687	0.744	0.71	0.725	0.757	0.736	0.731	0.731	0.745	0.706	0.548	0.615	0.648	0.694	0.674	0.566	0.566	0.632	0.609	0.62	0.665	0.676	0.714	0.63	0.681	0.693	0.541	0.724	0.783	0.769	0.785	0.768	0.755	0.841	0.73	0.846	0.701	0.81	0.86	0.828	0.83	0.925	0.81
					23:29:16	0.627	0.688	0.745	0.712	0.727	0.758	0.737	0.732	0.732	0.747	0.707	0.549	0.616	0.651	0.694	0.673	0.567	0.567	0.633	0.609	0.62	0.666	0.678	0.715	0.63	0.682	0.694	0.542	0.726	0.782	0.769	0.786	0.77	0.756	0.842	0.73	0.848	0.702	0.81	0.861	0.827	0.831	0.926	0.811
					23:39:16	0.627	0.689	0.746	0.712	0.725	0.759	0.738	0.733	0.732	0.747	0.707	0.549	0.616	0.651	0.695	0.674	0.568	0.567	0.634	0.61	0.621	0.666	0.678	0.716	0.63	0.682	0.695	0.542	0.726	0.782	0.77	0.786	0.77	0.757	0.843	0.732	0.848	0.702	0.811	0.862	0.828	0.831	0.926	0.811
					23:49:16	0.627	0.689	0.746	0.712	0.727	0.759	0.738	0.733	0.734	0.748	0.709	0.55	0.617	0.651	0.695	0.674	0.569	0.568	0.633	0.611	0.621	0.667	0.679	0.716	0.631	0.683	0.696	0.543	0.726	0.783	0.77	0.786	0.77	0.757	0.843	0.732	0.848	0.704	0.812	0.862	0.828	0.832	0.928	0.812
					23:59:16	0.629	0.69	0.747	0.714	0.727	0.759	0.738	0.734	0.733	0.749	0.709	0.55	0.617	0.652	0.696	0.676	0.57	0.569	0.636	0.612	0.622	0.667	0.679	0.716	0.631	0.683	0.696	0.544	0.727	0.782	0.771	0.786	0.771	0.758	0.844	0.732	0.848	0.704	0.812	0.863	0.831	0.833	0.928	0.813
					1 day, 0:09:16	0.629	0.691	0.747	0.714	0.728	0.76	0.739	0.733	0.733	0.75	0.709	0.55	0.617	0.653	0.696	0.677	0.57	0.57	0.636	0.612	0.622	0.668	0.68	0.716	0.631	0.683	0.696	0.544	0.728	0.783	0.77	0.786	0.772	0.758	0.843	0.733	0.849	0.705	0.813	0.864	0.83	0.834	0.928	0.814
					1 day, 0:19:16	0.63	0.691	0.748	0.714	0.728	0.761	0.74	0.735	0.733	0.75	0.711	0.551	0.618	0.653	0.698	0.677	0.571	0.571	0.636	0.613	0.623	0.669	0.681	0.717	0.632	0.684	0.697	0.545	0.73	0.785	0.772	0.788	0.772	0.758	0.845	0.733	0.85	0.706	0.814	0.864	0.83	0.834	0.93	0.815
					1 day, 0:29:16	0.629	0.692	0.748	0.714	0.729	0.761	0.741	0.735	0.736	0.751	0.712	0.551	0.619	0.654	0.698	0.678	0.572	0.571	0.637	0.613	0.623	0.669	0.681	0.718	0.633	0.685	0.697	0.545	0.729	0.785	0.771	0.788	0.774	0.758	0.845	0.734	0.85	0.706	0.814	0.864	0.83	0.835	0.929	0.814
					1 day, 0:39:16	0.629	0.692	0.749	0.715	0.73	0.762	0.74	0.736	0.736	0.751	0.712	0.551	0.62	0.655	0.699	0.678	0.573	0.572	0.638	0.614	0.624	0.67	0.682	0.718	0.634	0.685	0.698	0.545	0.73	0.783	0.771	0.787	0.774	0.759	0.844	0.734	0.851	0.707	0.814	0.864	0.832	0.834	0.931	0.814
					1 day, 0:49:16	0.63	0.692	0.749	0.716	0.73	0.763	0.742	0.737	0.736	0.752	0.712	0.552	0.62	0.657	0.699	0.679	0.573	0.572	0.639	0.614	0.624	0.67	0.683	0.719	0.634	0.686	0.699	0.548	0.731	0.788	0.774	0.789	0.774	0.76	0.847	0.735	0.852	0.707	0.815	0.865	0.833	0.837	0.932	0.815
					1 day, 0:59:16	0.631	0.693	0.749	0.717	0.73	0.763	0.741	0.737	0.737	0.753	0.714	0.551	0.621	0.657	0.7	0.68	0.574	0.573	0.64	0.615	0.625	0.671	0.683	0.719	0.635	0.686	0.699	0.55	0.732	0.79	0.774	0.791	0.775	0.761	0.848	0.735	0.852	0.709	0.815	0.865	0.833	0.837	0.933	0.817
					1 day, 1:09:16	0.632	0.693	0.75	0.716	0.731	0.763	0.743	0.739	0.737	0.753	0.715	0.552	0.621	0.659	0.701	0.681	0.574	0.574	0.641	0.616	0.625	0.672	0.684	0.718	0.635	0.687	0.7	0.55	0.732	0.79	0.774	0.79	0.776	0.761	0.849	0.737	0.854	0.71	0.816	0.867	0.833	0.838	0.934	0.817
					1 day, 1:19:16	0.632	0.693	0.75	0.718	0.732	0.763	0.742	0.738	0.739	0.754	0.715	0.552	0.622	0.658	0.702	0.681	0.576	0.574	0.642	0.615	0.626	0.671	0.684	0.719	0.636	0.686	0.701	0.55	0.732	0.786	0.773	0.79	0.775	0.762	0.847	0.736	0.853	0.711	0.817	0.868	0.834	0.838	0.933	0.817
					1 day, 1:29:16	0.632	0.694	0.75	0.718	0.732	0.763	0.743	0.739	0.739	0.755	0.717	0.554	0.622	0.659	0.703	0.682	0.576	0.575	0.641	0.617	0.626	0.672	0.685	0.721	0.636	0.687	0.703	0.551	0.735	0.789	0.775	0.793	0.777	0.763	0.849	0.737	0.853	0.711	0.817	0.869	0.834	0.841	0.935	0.819
					1 day, 1:39:16	0.633	0.695	0.75	0.718	0.732	0.765	0.744	0.739	0.741	0.756	0.718	0.553	0.622	0.659	0.703	0.681	0.577	0.577	0.643	0.618	0.626	0.673	0.686	0.72	0.638	0.688	0.702	0.551	0.734	0.788	0.774	0.792	0.777	0.762	0.848	0.737	0.855	0.712	0.817	0.869	0.834	0.839	0.935	0.819
					1 day, 1:49:16	0.633	0.695	0.752	0.72	0.732	0.765	0.743	0.74	0.741	0.757	0.721	0.553	0.623	0.66	0.703	0.683	0.577	0.577	0.643	0.618	0.627	0.675	0.686	0.721	0.638	0.688	0.704	0.552	0.736	0.79	0.776	0.793	0.776	0.763	0.849	0.738	0.855	0.712	0.817	0.868	0.834	0.84	0.935	0.819
					1 day, 1:59:16	0.634	0.696	0.752	0.72	0.734	0.766	0.745	0.74	0.742	0.758	0.721	0.554	0.624	0.66	0.704	0.684	0.578	0.578	0.643	0.619	0.628	0.674	0.686	0.721	0.638	0.688	0.703	0.554	0.736	0.79	0.777	0.793	0.776	0.763	0.851	0.739	0.856	0.713	0.818	0.868	0.835	0.841	0.936	0.82
					1 day, 2:09:16	0.634	0.696	0.752	0.719	0.735	0.765	0.745	0.741	0.742	0.758	0.722	0.554	0.624	0.66	0.704	0.683	0.579	0.579	0.644	0.619	0.629	0.675	0.686	0.721	0.639	0.688	0.704	0.552	0.735	0.788	0.776	0.793	0.777	0.763	0.85	0.738	0.856	0.714	0.819	0.869	0.835	0.841	0.936	0.82
					1 day, 2:19:16	0.634	0.696	0.752	0.721	0.735	0.766	0.745	0.741	0.744	0.76	0.723	0.555	0.625	0.662	0.705	0.684	0.579	0.579	0.645	0.62	0.629	0.676	0.688	0.722	0.64	0.689	0.704	0.554	0.737	0.792	0.777	0.794	0.777	0.764	0.851	0.739	0.858	0.715	0.819	0.87	0.836	0.842	0.938	0.821
					1 day, 2:29:16	0.635	0.697	0.753	0.721	0.736	0.767	0.745	0.742	0.744	0.758	0.724	0.554	0.625	0.662	0.706	0.683	0.58	0.58	0.646	0.62	0.63	0.678	0.688	0.722	0.64	0.689	0.705	0.555	0.736	0.791	0.776	0.794	0.778	0.763	0.85	0.739	0.857	0.716	0.82	0.87	0.836	0.842	0.937	0.822
					1 day, 2:39:16	0.635	0.698	0.754	0.722	0.737	0.768	0.746	0.743	0.745	0.761	0.726	0.556	0.625	0.664	0.707	0.685	0.581	0.58	0.646	0.621	0.63	0.678	0.689	0.723	0.641	0.69	0.705	0.556	0.739	0.793	0.779	0.796	0.779	0.765	0.853	0.74	0.859	0.717	0.82	0.872	0.837	0.842	0.939	0.822
					1 day, 2:49:16	0.636	0.698	0.754	0.723	0.737	0.768	0.746	0.743	0.746	0.76	0.727	0.555	0.626	0.663	0.707	0.687	0.582	0.581	0.647	0.621	0.63	0.678	0.689	0.723	0.641	0.689	0.706	0.555	0.738	0.79	0.777	0.796	0.779	0.766	0.852	0.74	0.859	0.716	0.821	0.87	0.838	0.843	0.939	0.823
					1 day, 2:59:16	0.635	0.698	0.754	0.723	0.737	0.769	0.747	0.744	0.745	0.762	0.727	0.556	0.626	0.664	0.707	0.688	0.582	0.581	0.648	0.621	0.631	0.678	0.69	0.723	0.642	0.691	0.706	0.557	0.74	0.793	0.78	0.797	0.78	0.767	0.853	0.742	0.86	0.718	0.821	0.872	0.838	0.844	0.94	0.823
					1 day, 3:09:16	0.636	0.699	0.754	0.723	0.737	0.769	0.747	0.745	0.746	0.762	0.728	0.556	0.627	0.664	0.708	0.689	0.583	0.582	0.648	0.622	0.631	0.678	0.69	0.725	0.643	0.692	0.707	0.558	0.741	0.795	0.781	0.798	0.78	0.768	0.853	0.742	0.86	0.718	0.821	0.872	0.839	0.845	0.941	0.824
					1 day, 3:19:16	0.636	0.699	0.755	0.724	0.738	0.77	0.749	0.746	0.746	0.763	0.729	0.557	0.627	0.666	0.709	0.689	0.584	0.582	0.649	0.622	0.632	0.678	0.691	0.725	0.643	0.692	0.708	0.559	0.741	0.796	0.781	0.798	0.78	0.768	0.855	0.742	0.861	0.719	0.822	0.873	0.84	0.846	0.942	0.825
					1 day, 3:29:16	0.637	0.7	0.755	0.724	0.738	0.77	0.748	0.747	0.746	0.762	0.729	0.556	0.628	0.665	0.71	0.688	0.585	0.584	0.65	0.622	0.633	0.679	0.691	0.725	0.643	0.691	0.707	0.56	0.74	0.793	0.781	0.797	0.78	0.768	0.854	0.741	0.86	0.719	0.823	0.873	0.84	0.845	0.941	0.823
					1 day, 3:39:16	0.637	0.7	0.756	0.724	0.739	0.771	0.75	0.747	0.747	0.763	0.731	0.558	0.628	0.667	0.71	0.691	0.585	0.584	0.651	0.623	0.633	0.679	0.692	0.725	0.643	0.693	0.708	0.56	0.743	0.796	0.782	0.798	0.781	0.769	0.856	0.743	0.86	0.72	0.823	0.874	0.84	0.848	0.943	0.824
					1 day, 3:49:16	0.638	0.701	0.757	0.725	0.74	0.771	0.75	0.748	0.748	0.764	0.731	0.558	0.628	0.667	0.711	0.692	0.585	0.585	0.651	0.624	0.633	0.681	0.693	0.726	0.644	0.694	0.709	0.561	0.743	0.798	0.783	0.799	0.781	0.769	0.855	0.744	0.862	0.721	0.824	0.873	0.841	0.848	0.943	0.826
					1 day, 3:59:16	0.638	0.701	0.756	0.726	0.74	0.772	0.749	0.748	0.748	0.765	0.732	0.558	0.628	0.667	0.711	0.692	0.587	0.585	0.651	0.624	0.634	0.681	0.692	0.727	0.645	0.694	0.71	0.562	0.743	0.798	0.782	0.799	0.782	0.77	0.855	0.743	0.862	0.721	0.823	0.874	0.841	0.847	0.944	0.827
					1 day, 4:09:16	0.638	0.702	0.758	0.727	0.74	0.773	0.751	0.748	0.749	0.766	0.733	0.559	0.629	0.667	0.712	0.692	0.587	0.587	0.652	0.625	0.634	0.682	0.694	0.727	0.646	0.695	0.71	0.564	0.744	0.799	0.783	0.801	0.782	0.77	0.857	0.744	0.864	0.722	0.825	0.874	0.842	0.849	0.945	0.826
					1 day, 4:19:16	0.639	0.702	0.758	0.726	0.74	0.774	0.751	0.748	0.751	0.765	0.735	0.559	0.629	0.669	0.712	0.691	0.588	0.588	0.653	0.625	0.635	0.683	0.693	0.727	0.647	0.695	0.711	0.564	0.745	0.8	0.783	0.801	0.782	0.771	0.857	0.744	0.863	0.723	0.825	0.875	0.842	0.849	0.945	0.827
					1 day, 4:29:16	0.639	0.702	0.757	0.729	0.742	0.774	0.752	0.748	0.752	0.768	0.736	0.559	0.631	0.669	0.712	0.694	0.589	0.588	0.652	0.626	0.636	0.682	0.694	0.728	0.647	0.695	0.711	0.564	0.745	0.8	0.784	0.802	0.784	0.772	0.858	0.745	0.864	0.723	0.825	0.874	0.843	0.849	0.945	0.827
					1 day, 4:39:16	0.639	0.703	0.759	0.728	0.741	0.774	0.75	0.75	0.753	0.767	0.737	0.559	0.63	0.669	0.713	0.695	0.589	0.589	0.654	0.626	0.635	0.683	0.694	0.728	0.648	0.696	0.712	0.566	0.745	0.801	0.783	0.802	0.784	0.772	0.857	0.745	0.865	0.723	0.826	0.876	0.843	0.851	0.947	0.829
					1 day, 4:49:16	0.641	0.702	0.759	0.728	0.743	0.774	0.752	0.75	0.752	0.768	0.736	0.558	0.631	0.669	0.713	0.694	0.59	0.589	0.654	0.626	0.637	0.683	0.694	0.728	0.647	0.695	0.713	0.565	0.746	0.798	0.784	0.802	0.785	0.772	0.857	0.745	0.864	0.724	0.826	0.875	0.844	0.85	0.946	0.828
					1 day, 4:59:16	0.641	0.704	0.76	0.73	0.742	0.775	0.752	0.75	0.753	0.77	0.737	0.56	0.631	0.671	0.715	0.695	0.59	0.591	0.655	0.627	0.637	0.684	0.696	0.729	0.649	0.696	0.713	0.566	0.748	0.8	0.785	0.803	0.785	0.773	0.858	0.745	0.866	0.725	0.827	0.876	0.844	0.851	0.947	0.829
					1 day, 5:09:16	0.64	0.703	0.759	0.729	0.743	0.776	0.752	0.75	0.753	0.77	0.738	0.56	0.632	0.671	0.714	0.695	0.591	0.59	0.654	0.627	0.638	0.685	0.696	0.729	0.648	0.697	0.713	0.567	0.748	0.802	0.786	0.803	0.785	0.774	0.86	0.747	0.866	0.725	0.827	0.877	0.845	0.852	0.947	0.83
					1 day, 5:19:16	0.641	0.705	0.759	0.73	0.743	0.775	0.753	0.75	0.754	0.77	0.739	0.559	0.632	0.671	0.715	0.695	0.592	0.591	0.656	0.628	0.638	0.685	0.696	0.73	0.648	0.697	0.714	0.569	0.749	0.8	0.786	0.804	0.785	0.774	0.861	0.746	0.867	0.726	0.827	0.878	0.845	0.852	0.948	0.83
					1 day, 5:29:16	0.642	0.705	0.76	0.731	0.743	0.776	0.754	0.752	0.752	0.771	0.738	0.56	0.632	0.671	0.716	0.695	0.593	0.59	0.656	0.628	0.639	0.685	0.696	0.73	0.649	0.697	0.714	0.569	0.749	0.801	0.786	0.804	0.785	0.774	0.861	0.746	0.866	0.727	0.828	0.877	0.845	0.852	0.948	0.83
					1 day, 5:39:16	0.642	0.705	0.761	0.732	0.744	0.777	0.754	0.751	0.753	0.772	0.741	0.56	0.633	0.673	0.716	0.697	0.592	0.592	0.657	0.629	0.639	0.686	0.697	0.731	0.65	0.698	0.715	0.57	0.75	0.802	0.786	0.804	0.785	0.775	0.861	0.747	0.868	0.727	0.829	0.879	0.847	0.852	0.948	0.831
					1 day, 5:49:16	0.642	0.706	0.761	0.732	0.745	0.778	0.754	0.752	0.754	0.771	0.741	0.56	0.633	0.673	0.716	0.698	0.594	0.592	0.658	0.629	0.64	0.686	0.698	0.731	0.65	0.699	0.715	0.571	0.751	0.803	0.787	0.805	0.785	0.775	0.862	0.748	0.868	0.728	0.829	0.879	0.846	0.854	0.95	0.832
					1 day, 5:59:16	0.642	0.706	0.761	0.731	0.744	0.778	0.754	0.752	0.754	0.772	0.74	0.56	0.634	0.673	0.716	0.697	0.594	0.593	0.659	0.629	0.64	0.686	0.699	0.731	0.651	0.699	0.716	0.571	0.752	0.805	0.788	0.806	0.786	0.775	0.863	0.748	0.869	0.729	0.829	0.879	0.847	0.854	0.95	0.831
					1 day, 6:09:16	0.642	0.707	0.761	0.733	0.745	0.778	0.754	0.752	0.754	0.773	0.742	0.562	0.634	0.674	0.717	0.7	0.596	0.593	0.659	0.63	0.64	0.686	0.699	0.732	0.652	0.7	0.717	0.573	0.751	0.804	0.788	0.806	0.786	0.775	0.863	0.748	0.871	0.73	0.83	0.88	0.848	0.854	0.951	0.831
[truncated: 50 more columns]

## Sheet: Sheet2
Doubling Time - Mann-Whitney with BH for multiple comparisons
group_1	group_2	variable	U-statistic	raw p-value	FDR-adjusted p-value
WT_0.25%	WT_0.5%	doubling time	144	3.65846e-05	6.47288e-05
WT_0.25%	WT_2%	doubling time	144	3.65846e-05	6.47288e-05
WT_0.25%	WT_8%	doubling time	144	3.65846e-05	6.47288e-05
WT_0.25%	ctf4∆_0.25%	doubling time	0	5.54819e-05	6.47288e-05
WT_0.25%	ctf4∆_0.5%	doubling time	0	3.65846e-05	6.47288e-05
WT_0.25%	ctf4∆_2%	doubling time	0	3.65846e-05	6.47288e-05
WT_0.25%	ctf4∆_8%	doubling time	0	5.54819e-05	6.47288e-05
WT_0.5%	WT_2%	doubling time	144	3.65846e-05	6.47288e-05
WT_0.5%	WT_8%	doubling time	144	3.65846e-05	6.47288e-05
WT_0.5%	ctf4∆_0.25%	doubling time	0	5.54819e-05	6.47288e-05
WT_0.5%	ctf4∆_0.5%	doubling time	0	3.65846e-05	6.47288e-05
WT_0.5%	ctf4∆_2%	doubling time	0	3.65846e-05	6.47288e-05
WT_0.5%	ctf4∆_8%	doubling time	0	5.54819e-05	6.47288e-05
WT_2%	WT_8%	doubling time	44	0.112351	0.116512
WT_2%	ctf4∆_0.25%	doubling time	0	5.54819e-05	6.47288e-05
WT_2%	ctf4∆_0.5%	doubling time	0	3.65846e-05	6.47288e-05
WT_2%	ctf4∆_2%	doubling time	0	3.65846e-05	6.47288e-05
WT_2%	ctf4∆_8%	doubling time	0	5.54819e-05	6.47288e-05
WT_8%	ctf4∆_0.25%	doubling time	0	5.54819e-05	6.47288e-05
WT_8%	ctf4∆_0.5%	doubling time	0	3.65846e-05	6.47288e-05
WT_8%	ctf4∆_2%	doubling time	0	3.65846e-05	6.47288e-05
WT_8%	ctf4∆_8%	doubling time	0	5.54819e-05	6.47288e-05
ctf4∆_0.25%	ctf4∆_0.5%	doubling time	111	0.00616666	0.00664101
ctf4∆_0.25%	ctf4∆_2%	doubling time	132	5.54819e-05	6.47288e-05
ctf4∆_0.25%	ctf4∆_8%	doubling time	121	8.15154e-05	9.12972e-05
ctf4∆_0.5%	ctf4∆_2%	doubling time	144	3.65846e-05	6.47288e-05
ctf4∆_0.5%	ctf4∆_8%	doubling time	132	5.54819e-05	6.47288e-05
ctf4∆_2%	ctf4∆_8%	doubling time	88	0.185758	0.185758
