# Supplementary material for: Compensatory evolution to DNA replication stress is robust to nutrient availability
Source: Mol Syst Biol. 2025 Jun 26;21(10):1325–50. doi: 10.1038/s44320-025-00127-z (PMC12494895; doi:10.1038/s44320-025-00127-z)
Supplement: Supplementary file 10 — Figure EV1 Source Data [file 44320_2025_127_MOESM10_ESM.zip › FigEV1C.xlsx]

## Sheet: INDEX
INDEX	Source Data Figure EV1C
Sheet1	Source Data for Time in G2 and Statistical Analysis

## Sheet: Sheet1
Data							Time in G2 - ANOVA and Tukey’s HSD for pairwise comparisons
Condition	Variable	Value (min)	Concentration	Doubling_time (min)			group1	group2	meandiff	p-adj	lower	upper	reject
WT	tg2	62.7305	0.25	159.077			WT_0.25	WT_0.5	2.02743	0.416408	-1.2083	5.26317	FALSE
WT	tg2	61.1548	0.25	159.077			WT_0.25	WT_2.0	3.82017	0.0150906	0.584433	7.0559	TRUE
WT	tg2	62.2156	0.25	159.077			WT_0.25	WT_8.0	7.17037	2.10232e-05	3.93463	10.4061	TRUE
WT	tg2	63.0784	0.5	138.963			WT_0.25	ctf4∆_0.25	24.8952	2.67675e-13	21.6595	28.131	TRUE
WT	tg2	63.281	0.5	138.963			WT_0.25	ctf4∆_0.5	25.6211	1.71196e-13	22.3854	28.8569	TRUE
WT	tg2	65.8238	0.5	138.963			WT_0.25	ctf4∆_2.0	26.6863	9.11493e-14	23.4506	29.9221	TRUE
WT	tg2	65.8374	2	129.974			WT_0.25	ctf4∆_8.0	30.3358	1.34337e-14	27.1001	33.5716	TRUE
WT	tg2	67.2281	2	129.974			WT_0.5	WT_2.0	1.79273	0.558595	-1.443	5.02847	FALSE
WT	tg2	64.4959	2	129.974			WT_0.5	WT_8.0	5.14293	0.000977673	1.9072	8.37867	TRUE
WT	tg2	70.1941	8	131.057			WT_0.5	ctf4∆_0.25	22.8678	1.00475e-12	19.6321	26.1035	TRUE
WT	tg2	67.982	8	131.057			WT_0.5	ctf4∆_0.5	23.5937	6.17617e-13	20.358	26.8294	TRUE
WT	tg2	69.4359	8	131.057			WT_0.5	ctf4∆_2.0	24.6589	3.10529e-13	21.4232	27.8946	TRUE
ctf4∆	tg2	87.0574	0.25	203.507			WT_0.5	ctf4∆_8.0	28.3084	3.69704e-14	25.0727	31.5441	TRUE
ctf4∆	tg2	85.5408	0.25	203.507			WT_2.0	WT_8.0	3.3502	0.0397003	0.114466	6.58593	TRUE
ctf4∆	tg2	88.1884	0.25	203.507			WT_2.0	ctf4∆_0.25	21.0751	3.57347e-12	17.8393	24.3108	TRUE
ctf4∆	tg2	85.9376	0.5	195.691			WT_2.0	ctf4∆_0.5	21.801	2.1122e-12	18.5652	25.0367	TRUE
ctf4∆	tg2	88.1057	0.5	195.691			WT_2.0	ctf4∆_2.0	22.8662	1.00575e-12	19.6304	26.1019	TRUE
ctf4∆	tg2	88.921	0.5	195.691			WT_2.0	ctf4∆_8.0	26.5157	1.00586e-13	23.2799	29.7514	TRUE
ctf4∆	tg2	88.2603	2	183.06			WT_8.0	ctf4∆_0.25	17.7249	5.16344e-11	14.4891	20.9606	TRUE
ctf4∆	tg2	88.7426	2	183.06			WT_8.0	ctf4∆_0.5	18.4508	2.78816e-11	15.215	21.6865	TRUE
ctf4∆	tg2	89.157	2	183.06			WT_8.0	ctf4∆_2.0	19.516	1.17409e-11	16.2802	22.7517	TRUE
ctf4∆	tg2	92.224	8	180.481			WT_8.0	ctf4∆_8.0	23.1655	8.21454e-13	19.9297	26.4012	TRUE
ctf4∆	tg2	92.5174	8	180.481			ctf4∆_0.25	ctf4∆_0.5	0.7259	0.992132	-2.50983	3.96163	FALSE
ctf4∆	tg2	92.367	8	180.481			ctf4∆_0.25	ctf4∆_2.0	1.7911	0.559628	-1.44463	5.02683	FALSE
							ctf4∆_0.25	ctf4∆_8.0	5.4406	0.000538045	2.20487	8.67633	TRUE
							ctf4∆_0.5	ctf4∆_2.0	1.0652	0.937739	-2.17053	4.30093	FALSE
							ctf4∆_0.5	ctf4∆_8.0	4.7147	0.00234582	1.47897	7.95043	TRUE
							ctf4∆_0.5	ctf4∆_8.0	3.6495	0.0215007	0.413766	6.88523	TRUE
