# Supplementary material for: Compensatory evolution to DNA replication stress is robust to nutrient availability
Source: Mol Syst Biol. 2025 Jun 26;21(10):1325–50. doi: 10.1038/s44320-025-00127-z (PMC12494895; doi:10.1038/s44320-025-00127-z)
Supplement: Supplementary file 11 — Figure EV2 Source Data [file 44320_2025_127_MOESM11_ESM.zip]

Archive with 3 entries (3 files):
- FigEV2A.xlsx
- FigEV2B_C_D_F.xlsx
- FigEV2E.xlsx
