# Supplementary material for: Compensatory evolution to DNA replication stress is robust to nutrient availability
Source: Mol Syst Biol. 2025 Jun 26;21(10):1325–50. doi: 10.1038/s44320-025-00127-z (PMC12494895; doi:10.1038/s44320-025-00127-z)
Supplement: Supplementary file 11 — Figure EV2 Source Data [file 44320_2025_127_MOESM11_ESM.zip › FigEV2A.xlsx]

## Sheet: INDEX
INDEX	Source Data Figure EV2A
Sheet1	Source Data for Effective Population Size

## Sheet: Sheet1
Effective Population Size Over Time
Genotype	Glucose	Ne	bootle_neck	gens_day	Generations
WT	8%	2.36687e+06	237500	9.96578	0
WT	2%	2.24728e+06	225500	9.96578	0
WT	0.5%	2.46865e+06	300000	8.22882	0
WT	0.25%	2.48189e+06	343333	7.22882	0
ctf4∆	8%	1.99937e+06	223000	8.96578	0
ctf4∆	2%	1.92764e+06	215000	8.96578	0
ctf4∆	0.5%	2.19761e+06	287500	7.64386	0
ctf4∆	0.25%	1.76062e+06	265000	6.64386	0
WT	8%	2.60252e+06	246667	10.5507	49.8289
WT	2%	2.04299e+06	205000	9.96578	49.8289
WT	0.5%	1.88281e+06	210000	8.96578	41.1441
WT	0.25%	1.50862e+06	183333	8.22882	36.1441
ctf4∆	8%	1.79316e+06	200000	8.96578	44.8289
ctf4∆	2%	1.58694e+06	177000	8.96578	44.8289
ctf4∆	0.5%	1.68165e+06	220000	7.64386	38.2193
ctf4∆	0.25%	1.68672e+06	233333	7.22882	33.2193
WT	8%	2.81353e+06	266667	10.5507	155.336
WT	2%	2.29213e+06	230000	9.96578	149.487
WT	0.5%	1.60488e+06	179000	8.96578	130.802
WT	0.25%	1.20142e+06	134000	8.96578	118.432
ctf4∆	8%	1.8935e+06	190000	9.96578	134.487
ctf4∆	2%	1.72143e+06	192000	8.96578	134.487
ctf4∆	0.5%	1.57719e+06	191667	8.22882	114.658
ctf4∆	0.25%	1.28035e+06	167500	7.64386	105.507
WT	8%	2.25083e+06	213333	10.5507	313.598
WT	2%	2.04299e+06	205000	9.96578	298.974
WT	0.5%	1.13972e+06	119333	9.55075	265.289
WT	0.25%	1.43453e+06	116000	8.96578	252.919
ctf4∆	8%	2.29213e+06	230000	9.96578	283.974
ctf4∆	2%	1.5447e+06	155000	9.96578	268.974
ctf4∆	0.5%	1.37147e+06	166667	8.22882	238.09
ctf4∆	0.25%	1.04232e+06	126667	8.22882	220.165
WT	8%		213333	10.5507	630.12
WT	2%		205000	9.96578	597.947
WT	0.5%	1.13972e+06	119333	9.55075	551.811
WT	0.25%	1.04003e+06	116000	8.96578	521.893
ctf4∆	8%		230000	9.96578	582.947
ctf4∆	2%		155000	9.96578	567.947
ctf4∆	0.5%	1.08486e+06	121000	8.96578	507.064
ctf4∆	0.25%	1.04232e+06	126667	8.22882	467.03
WT	8%		213333	10.5507	946.642
WT	2%		205000	9.96578	896.921
WT	0.5%	1.13972e+06	119333	9.55075	838.334
WT	0.25%		116000	8.96578	790.866
ctf4∆	8%		230000	9.96578	881.921
ctf4∆	2%		155000	9.96578	866.921
ctf4∆	0.5%	1.03148e+06	108000	9.55075	776.037
ctf4∆	0.25%	1.04232e+06	126667	8.22882	713.894
WT	0.5%	1.13972e+06	119333	9.55075	933.841
WT	0.25%		116000	8.96578	880.524
ctf4∆	8%		230000	9.96578	981.578
ctf4∆	2%		155000	9.96578	966.578
ctf4∆	0.5%	1.03148e+06	108000	9.55075	871.545
ctf4∆	0.25%	1.22061e+06	148333	8.22882	796.183
WT	8%	2822125	267500	9.96578	1000
WT	2%	3364875	337500	10.5507	1000
WT	0.5%	1.13284e+06	119333	9.55075	1000
WT	0.25%	1345500	116000	8.96578	1000
ctf4∆	8%	3.77614e+06	378750	9.96578	1000
ctf4∆	2%	3215325	322500	9.96578	1000
ctf4∆	0.5%	1.04685e+06	108000	9.55075	1000
ctf4∆	0.25%	2.04721e+06	148333	8.22882	1000
