# Supplementary material for: Compensatory evolution to DNA replication stress is robust to nutrient availability
Source: Mol Syst Biol. 2025 Jun 26;21(10):1325–50. doi: 10.1038/s44320-025-00127-z (PMC12494895; doi:10.1038/s44320-025-00127-z)
Supplement: Supplementary file 11 — Figure EV2 Source Data [file 44320_2025_127_MOESM11_ESM.zip › FigEV2E.xlsx]

## Sheet: INDEX
INDEX	Source Data Figure EV2E
Sheet1	Power Law fitting
Sheet2	Source Data for Parameter B

## Sheet: Sheet1
Power Law Fitting per Population
Glucose	Pop	a	b	R2_power_law	genotype
0.0025	1	1.40703	0.00285915	0.960756	WT
0.0025	2	1.19101	0.00303659	0.835655	WT
0.0025	3	0.880627	0.00524112	0.747212	WT
0.0025	4	1.28486	0.00258868	0.834436	WT
0.0025	5	0.972424	0.0044101	0.846297	WT
0.0025	6	1.31012	0.00283495	0.888771	WT
0.0025	7	1.11961	0.00342487	0.899109	WT
0.0025	8	1.01856	0.00296091	0.879986	WT
0.0025	9	1.08376	0.00294108	0.936222	WT
0.0025	10	0.936428	0.00480568	0.869106	WT
0.0025	11	1.24654	0.00286024	0.843966	WT
0.0025	12	1.16831	0.00366563	0.923736	WT
0.0025	0				WT
0.005	1	0.720732	0.00452254	0.893044	WT
0.005	2	0.544194	0.00444629	0.911468	WT
0.005	3	0.822199	0.0057644	0.950576	WT
0.005	4	0.807878	0.00538847	0.972322	WT
0.005	5	0.803612	0.00395153	0.946248	WT
0.005	6	0.9541	0.00321215	0.985085	WT
0.005	7	0.764323	0.00394843	0.902503	WT
0.005	8	1.78123	0.0031454	0.999181	WT
0.005	9	0.784844	0.00406783	0.926038	WT
0.005	10	0.64477	0.00525805	0.889545	WT
0.005	11	0.78737	0.00344986	0.905347	WT
0.005	12	0.693048	0.0041965	0.941282	WT
0.005	0				WT
0.02	1				WT
0.02	2	0.746215	0.00536425	0.991948	WT
0.02	3	0.204461	0.000543162	0.465616	WT
0.02	4	0.803682	0.0038861	0.919264	WT
0.02	5				WT
0.02	6	0.533328	5.48043e-11	-0.0333945	WT
0.02	7	0.454081	0.00195773	0.604356	WT
0.02	8	5.06788	0.00113286	0.676684	WT
0.02	9	0.113228	0.000298892	0.709998	WT
0.02	10				WT
0.02	11	0.538887	2.48422e-10	-0.0846024	WT
0.02	12	0.965127	0.0020882	0.672768	WT
0.02	0				WT
0.08	1	3.54141	0.00105245	0.520745	WT
0.08	2	26.4704	0.00101545	0.677212	WT
0.08	3	0.455763	0.00037431	0.246878	WT
0.08	4	24.9721	0.00102423	0.787545	WT
0.08	5	0.676895	0.00092226	0.45405	WT
0.08	6	0.510759	0.00081321	0.461832	WT
0.08	7	35.3954	0.00100147	0.395682	WT
0.08	8	26.6967	0.00100927	0.667397	WT
0.08	9	25.5172	0.00102637	0.805825	WT
0.08	10	25.1479	0.00103215	0.868165	WT
0.08	11	0.285527	0.000165403	0.188558	WT
0.08	12	0.674821	0.00136082	0.605737	WT
0.08	0				WT
0.0025	1	0.660984	0.0533448	0.894451	ctf4∆
0.0025	2	0.756469	0.0326201	0.955232	ctf4∆
0.0025	3	0.612765	0.0764871	0.926966	ctf4∆
0.0025	4	0.631144	0.0640899	0.910331	ctf4∆
0.0025	5	0.633288	0.072283	0.90576	ctf4∆
0.0025	6	0.362783	1.18188	0.970957	ctf4∆
0.0025	7	0.676234	0.0652469	0.926868	ctf4∆
0.0025	8	0.555645	0.100135	0.914803	ctf4∆
0.0025	9	0.658823	0.0555296	0.877989	ctf4∆
0.0025	10	0.672747	0.0440519	0.885465	ctf4∆
0.0025	11	0.695018	0.033289	0.844888	ctf4∆
0.0025	12	0.595928	0.0726811	0.842857	ctf4∆
0.0025	0				ctf4∆
0.005	1	0.733523	0.0372569	0.967081	ctf4∆
0.005	2	0.498591	0.226845	0.950688	ctf4∆
0.005	3	0.67982	0.052422	0.903898	ctf4∆
0.005	4	0.555517	0.137591	0.957117	ctf4∆
0.005	5	0.592363	0.0848282	0.927611	ctf4∆
0.005	6	0.519308	0.167062	0.946288	ctf4∆
0.005	7	0.572701	0.107011	0.966954	ctf4∆
0.005	8	0.704049	0.0458627	0.920452	ctf4∆
0.005	9	0.484664	0.268466	0.98227	ctf4∆
0.005	10	0.499053	0.248972	0.917674	ctf4∆
0.005	11	0.536882	0.135725	0.907273	ctf4∆
0.005	12	0.371084	1.43927	0.959235	ctf4∆
0.005	0				ctf4∆
0.02	1	0.166689	5769	0.983329	ctf4∆
0.02	2	0.48203	0.267378	0.972001	ctf4∆
0.02	3	0.365579	1.62156	0.996039	ctf4∆
0.02	4	0.395421	0.806526	0.999521	ctf4∆
0.02	5	0.396852	1.46184	0.984672	ctf4∆
0.02	6	0.359818	1.18103	0.930321	ctf4∆
0.02	7	0.75703	0.0353205	0.920412	ctf4∆
0.02	8	0.422875	0.578925	0.943991	ctf4∆
0.02	9	0.421195	0.73907	0.994531	ctf4∆
0.02	10	0.534435	0.16725	0.963734	ctf4∆
0.02	11	0.423085	0.535955	0.92424	ctf4∆
0.02	12	0.457039	0.284148	0.852024	ctf4∆
0.02	0				ctf4∆
0.08	1	0.492754	0.287091	0.946348	ctf4∆
0.08	2	0.362777	2.52522	0.988419	ctf4∆
0.08	3	0.318081	5.89283	0.974182	ctf4∆
0.08	4	0.698168	0.0564619	0.835027	ctf4∆
0.08	5	0.370918	1.93068	0.977851	ctf4∆
0.08	6	0.321871	4.64545	0.97786	ctf4∆
0.08	7	0.351957	2.30419	0.971529	ctf4∆
0.08	8	0.659185	0.0673432	0.873427	ctf4∆
0.08	9	0.337721	4.11977	0.972908	ctf4∆
0.08	10	0.371706	2.3754	0.9673	ctf4∆
0.08	11	0.334571	3.60254	0.927087	ctf4∆
0.08	12	0.309995	7.76723	0.987382	ctf4∆
0.08	0				ctf4∆

## Sheet: Sheet2
Statistical Analysis and comparison of parameter b
Pair-wise comparisons Mann-Whitney with Bonferroni correction
Comparison	p-value	p-value adjusted	genotype
0.25% vs 0.5%	0.0165749	0.0994496	WT
0.25% vs 2%			WT
0.25% vs 8%	3.65846e-05	0.000219507	WT
0.5% vs 2%			WT
0.5% vs 8%	3.65846e-05	0.000219507	WT
2% vs 8%			WT
0.25% vs 0.5%	0.0463866	0.27832	ctf4∆
0.25% vs 2%	0.00346206	0.0207724	ctf4∆
0.25% vs 8%	0.000731482	0.00438889	ctf4∆
0.5% vs 2%	0.0106448	0.0638687	ctf4∆
0.5% vs 8%	0.00243673	0.0146204	ctf4∆
2% vs 8%	0.0178116	0.10687	ctf4∆
