# Supplementary material for: Compensatory evolution to DNA replication stress is robust to nutrient availability
Source: Mol Syst Biol. 2025 Jun 26;21(10):1325–50. doi: 10.1038/s44320-025-00127-z (PMC12494895; doi:10.1038/s44320-025-00127-z)
Supplement: Supplementary file 12 — Figure EV3 Source Data [file 44320_2025_127_MOESM12_ESM.zip]

Archive with 1 entries (1 files):
- FigEV3A_B_C.xlsx
