# Supplementary material for: Compensatory evolution to DNA replication stress is robust to nutrient availability
Source: Mol Syst Biol. 2025 Jun 26;21(10):1325–50. doi: 10.1038/s44320-025-00127-z (PMC12494895; doi:10.1038/s44320-025-00127-z)
Supplement: Supplementary file 13 — Figure EV5 Source Data [file 44320_2025_127_MOESM13_ESM.zip › FigEV5A_B.xlsx]

## Sheet: INDEX
INDEX	Source Data Figure EV5A_B
Sheet1	Fitness of reconstructed in WT and ctf4∆ background
Sheet2	Statistical Analysis

## Sheet: Sheet1
Fitness of reconstructed strains
fit	score	replica	genotype	gluc
1.62006	0.974591	1	ixr1∆	0.25%
0.146747	1	2	ixr1∆	0.25%
-0.000554887	1	3	ixr1∆	0.25%
2.03157	0.877471	4	ixr1∆	0.25%
1.80761	0.987674	1	ixr1∆	0.5%
1.58561	0.995462	2	ixr1∆	0.5%
1.60381	0.999795	3	ixr1∆	0.5%
1.95153	0.982249	4	ixr1∆	0.5%
-1.53576	0.923042	1	ixr1∆	2%
-1.78066	0.99673	2	ixr1∆	2%
-1.71229	0.993172	3	ixr1∆	2%
-1.15474	0.941731	4	ixr1∆	2%
0.989942	0.911793	1	ixr1∆	8%
1.22336	0.861887	2	ixr1∆	8%
1.18162	0.812916	3	ixr1∆	8%
2.23557	1	4	ixr1∆	8%
-11.6557	0.999999	1	ixr1∆ ctf4∆	0.25%
-12.1744	0.99494	2	ixr1∆ ctf4∆	0.25%
-10.9923	0.996992	3	ixr1∆ ctf4∆	0.25%
-11.4232	0.99841	4	ixr1∆ ctf4∆	0.25%
-11.3927	0.999918	1	ixr1∆ ctf4∆	0.5%
-13.2779	0.998578	2	ixr1∆ ctf4∆	0.5%
-11.6086	0.999986	3	ixr1∆ ctf4∆	0.5%
-12.1188	0.996403	4	ixr1∆ ctf4∆	0.5%
-13.2795	0.998815	1	ixr1∆ ctf4∆	2%
-13.4228	0.999882	2	ixr1∆ ctf4∆	2%
-14.0386	0.99973	3	ixr1∆ ctf4∆	2%
-13.1873	0.999592	4	ixr1∆ ctf4∆	2%
-12.5699	0.9979	1	ixr1∆ ctf4∆	8%
-12.1574	0.997561	2	ixr1∆ ctf4∆	8%
-12.6418	0.999829	3	ixr1∆ ctf4∆	8%
-12.8651	0.998855	4	ixr1∆ ctf4∆	8%
2.86545	0.969511	1	rad9∆	0.25%
1.06875	1	2	rad9∆	0.25%
2.75933	0.976757	3	rad9∆	0.25%
2.8462	0.945632	4	rad9∆	0.25%
2.74234	0.961871	1	rad9∆	0.5%
2.30644	0.988668	2	rad9∆	0.5%
2.38488	0.99237	3	rad9∆	0.5%
2.76677	0.993182	4	rad9∆	0.5%
-0.567245	1	1	rad9∆	2%
-0.435873	1	2	rad9∆	2%
-0.094461	1	3	rad9∆	2%
0.20673	1	4	rad9∆	2%
-0.276366	1	1	rad9∆	8%
0.296283	0.983794	2	rad9∆	8%
0.207155	1	3	rad9∆	8%
-0.606015	1	4	rad9∆	8%
-13.0272	0.999573	1	rad9∆ ctf4∆	0.25%
-12.5301	0.992972	2	rad9∆ ctf4∆	0.25%
-13.3239	0.997438	3	rad9∆ ctf4∆	0.25%
-13.4015	0.999636	4	rad9∆ ctf4∆	0.25%
-12.6554	0.998411	1	rad9∆ ctf4∆	0.5%
-13.1673	0.997958	2	rad9∆ ctf4∆	0.5%
-12.8046	0.999659	3	rad9∆ ctf4∆	0.5%
-14.1494	0.999986	4	rad9∆ ctf4∆	0.5%
-16.8975	0.993555	1	rad9∆ ctf4∆	2%
-16.5851	0.997844	2	rad9∆ ctf4∆	2%
-15.6049	0.99642	3	rad9∆ ctf4∆	2%
-17.1612	0.996724	4	rad9∆ ctf4∆	2%
-19.4068	0.991251	1	rad9∆ ctf4∆	8%
-19.2307	0.983849	2	rad9∆ ctf4∆	8%
-19.8327	0.990005	3	rad9∆ ctf4∆	8%
-19.5523	0.99151	4	rad9∆ ctf4∆	8%
1.12525	1	1	2xSCC2	0.25%
2.47365	0.978334	2	2xSCC2	0.25%
2.22171	0.986403	3	2xSCC2	0.25%
1.57054	1	4	2xSCC2	0.25%
2.15543	0.999823	1	2xSCC2	0.5%
0.645997	1	2	2xSCC2	0.5%
2.35263	0.99989	3	2xSCC2	0.5%
1.89759	0.987923	4	2xSCC2	0.5%
0.399275	1	1	2xSCC2	2%
0.319197	1	2	2xSCC2	2%
1.7193	0.987119	3	2xSCC2	2%
0.320423	1	4	2xSCC2	2%
2.62313	0.989381	1	2xSCC2	8%
2.71559	0.996953	2	2xSCC2	8%
2.16952	0.959268	3	2xSCC2	8%
2.71802	0.999963	4	2xSCC2	8%
-16.663	0.99707	1	2xSCC2 ctf4∆	0.25%
-16.105	0.996247	2	2xSCC2 ctf4∆	0.25%
-17.5496	0.999017	3	2xSCC2 ctf4∆	0.25%
-17.1601	0.999971	4	2xSCC2 ctf4∆	0.25%
-17.2515	0.999279	1	2xSCC2 ctf4∆	0.5%
-17.5029	0.999686	2	2xSCC2 ctf4∆	0.5%
-17.6044	0.999997	3	2xSCC2 ctf4∆	0.5%
-17.3444	0.998124	4	2xSCC2 ctf4∆	0.5%
-20.6508	0.995276	1	2xSCC2 ctf4∆	2%
-19.6537	0.998177	2	2xSCC2 ctf4∆	2%
-20.619	0.993721	3	2xSCC2 ctf4∆	2%
-19.5614	0.995309	4	2xSCC2 ctf4∆	2%
-22.6461	0.989292	1	2xSCC2 ctf4∆	8%
-21.8476	0.976055	2	2xSCC2 ctf4∆	8%
-23.2829	0.993087	3	2xSCC2 ctf4∆	8%
-23.9797	0.99225	4	2xSCC2 ctf4∆	8%
3.11884	0.987346	1	med14-H919P	0.25%
1.45821	1	2	med14-H919P	0.25%
0.416958	1	3	med14-H919P	0.25%
3.19482	0.983744	4	med14-H919P	0.25%
1.36423	1	1	med14-H919P	0.5%
1.79581	1	2	med14-H919P	0.5%
2.65465	0.994648	3	med14-H919P	0.5%
1.35826	1	4	med14-H919P	0.5%
-0.914193	1	1	med14-H919P	2%
-0.771807	1	2	med14-H919P	2%
-1.12355	1	3	med14-H919P	2%
-0.762839	1	4	med14-H919P	2%
-0.170339	1	1	med14-H919P	8%
0.433747	0.96247	2	med14-H919P	8%
-0.333417	1	3	med14-H919P	8%
-0.633935	1	4	med14-H919P	8%
-14.9735	0.999603	1	med14-H919P ctf4∆	0.25%
-15.0276	0.998646	2	med14-H919P ctf4∆	0.25%
-16.0661	0.999907	3	med14-H919P ctf4∆	0.25%
-15.0974	0.999834	4	med14-H919P ctf4∆	0.25%
-17.3095	0.998306	1	med14-H919P ctf4∆	0.5%
-17.6456	0.999059	2	med14-H919P ctf4∆	0.5%
-16.1723	0.994702	3	med14-H919P ctf4∆	0.5%
-17.4969	0.996913	4	med14-H919P ctf4∆	0.5%
-20.6951	0.998047	1	med14-H919P ctf4∆	2%
-19.9777	0.996077	2	med14-H919P ctf4∆	2%
-19.9328	0.996282	3	med14-H919P ctf4∆	2%
-20.1796	0.999557	4	med14-H919P ctf4∆	2%
-19.1571	0.950029	1	med14-H919P ctf4∆	8%
-20.6888	0.972048	2	med14-H919P ctf4∆	8%
-20.9242	0.969212	3	med14-H919P ctf4∆	8%
-25.0695	0.993859	4	med14-H919P ctf4∆	8%

## Sheet: Sheet2
				Chi2 test
Per glucose
Mutation	Chi2	p-value	Degrees of Freedom	Contingency Table	Expected Frequencies
rad9∆ ctf4∆	0.335664	0.953187	3	{0: {'0.25%': 5, '0.5%': 5, '2%': 6, '8%': 6}, 1: {'0.25%': 7, '0.5%': 7, '2%': 6, '8%': 6}}	[[5.5, 6.5], [5.5, 6.5], [5.5, 6.5], [5.5, 6.5]]
ixr1∆ ctf4∆	0	1	0	{1: {'0.25%': 12, '0.5%': 12, '2%': 12, '8%': 12}}	[[12.0], [12.0], [12.0], [12.0]]
med14-H919P ctf4∆	2.96296	0.397371	3	{0: {'0.25%': 5, '0.5%': 7, '2%': 9, '8%': 6}, 1: {'0.25%': 7, '0.5%': 5, '2%': 3, '8%': 6}}	[[6.75, 5.25], [6.75, 5.25], [6.75, 5.25], [6.75, 5.25]]
SCC2_count	1.2973	0.729775	3	{0: {'0.25%': 10, '0.5%': 10, '2%': 8, '8%': 9}, 1: {'0.25%': 2, '0.5%': 2, '2%': 4, '8%': 3}}	[[9.25, 2.75], [9.25, 2.75], [9.25, 2.75], [9.25, 2.75]]
Grouped between high and low glucose
rad9∆ ctf4∆	0.0839161	0.772059	1	[[11.0, 13.0], [11.0, 13.0]]	{0: {'high': 12, 'low': 10}, 1: {'high': 12, 'low': 14}}
ixr1∆ ctf4∆	0	1	0	[[24.0], [24.0]]	{1: {'high': 24, 'low': 24}}
med14-H919P ctf4∆	0.338624	0.560624	1	[[13.5, 10.5], [13.5, 10.5]]	{0: {'high': 15, 'low': 12}, 1: {'high': 9, 'low': 12}}
SCC2_count	0.471744	0.492186	1	[[18.5, 5.5], [18.5, 5.5]]	{0: {'high': 17, 'low': 20}, 1: {'high': 7, 'low': 4}}
				ANOVA test
Per glucose
	sum_sq	df	F	PR(>F)
C(glucose_concentration)	559.779	3	0.906654	0.44153
C(gene_name)	5834.76	2	14.1755	5.05743e-06
C(glucose_concentration):C(gene_name)	786.923	6	0.637275	0.700044
Residual	17081.7	83
Grouped Glucose
	sum_sq	df	F	PR(>F)
C(glucose_group)	49.8058	1	0.244425	0.622246
C(gene_name)	5990.68	2	14.6998	3.04623e-06
C(glucose_group):C(gene_name)	243.386	2	0.597216	0.552532
Residual	18135.3	89
Mann-Whitney Test to compare high and low glucose effect on fitness
genotype	U stat	p-value
ixr1∆ ctf4∆	0	0.0001554
rad9∆ ctf4∆	24	0.4418026418026417
2xSCC2 ctf4∆	32	1
med14-H919P ctf4∆	10	0.020668220668220667
